# Supplementary material for: Large-scale phosphoproteomics reveals activation of the MAPK/GADD45β/P38 axis and cell cycle inhibition in response to BMP9 and BMP10 stimulation in endothelial cells
Source: Cell Commun Signal. 2024 Mar 4;22:158. doi: 10.1186/s12964-024-01486-0 (PMC10910747; doi:10.1186/s12964-024-01486-0)
Supplement: Supplementary file 1 — Additional file 1. [file 12964_2024_1486_MOESM1_ESM.zip]

Archive with 6 entries (6 files):
- 12964_2024_1486_MOESM1_ESM Final version corrected.docx
- Table S1.xlsx
- Table S2.docx
- Table S3 .xlsx
- Table S4.xlsx
- Table S5.xlsx
