# Supplementary material for: Large-scale phosphoproteomics reveals activation of the MAPK/GADD45β/P38 axis and cell cycle inhibition in response to BMP9 and BMP10 stimulation in endothelial cells
Source: Cell Commun Signal. 2024 Mar 4;22:158. doi: 10.1186/s12964-024-01486-0 (PMC10910747; doi:10.1186/s12964-024-01486-0)
Supplement: Supplementary file 1 — Additional file 1. [file 12964_2024_1486_MOESM1_ESM.zip › Table S1.xlsx]

## Sheet: Mutagenesis Primers 
Table S1. List of primers used for ALK1 site-directed mutagenesis and Real-time PCR, related to Methods section.
Target Gene	GenBank sequence accession number	Mutation	Primer Sequences
ACVRL1	NM_001077401.1	p.S155A	5'-ctctcccagctcggcgtgcaggccacgc-3' 5'-gcgtggcctgcacgccgagctgggagag-3'
		p.S161A	5'-tgctttcaggatgagagcggactctcccagctcg-3' 5'-cgagctgggagagtccgctctcatcctgaaagca-3'
		p.S155A	5'-gcgtggcctgcacgccgagctgggagag-3' 5'-tgctttcaggatgagagcggactctcccagctcg-3'
		p.S161A	5'-cgagctgggagagtccgctctcatcctgaaagca-3' 5'-ctctcccagctcggcgtgcaggccacgc-3'
		p.S155D	5'-ctctcccagctcgtcgtgcaggccacgc-3' 5'-gcgtggcctgcacgacgagctgggagag-3'
								.
		p.S161D	5'-atgctttcaggatgagatcggactctcccagctcgc-3' 5'gcgagctgggagagtccgatctcatcctgaaagcat3'
		p.S155D p.S161D	5'-atgctttcaggatgagatcggactctcccagctcgc-3' 5'-ctctcccagctcgtcgtgcaggccacgc-3' 5'-gcgagctgggagagtccgatctcatcctgaaagcat-3' 5'-gcgtggcctgcacgacgagctgggagag-3'

## Sheet: RT-qPCR Primers
Target Gene	GenBank sequence accession number	Forward (5’-3’)	Reverse (5’-3’)
ID1	NM_181353.3	CTGCTCTACGACATGAACGGC	TGACGTGCTGGAGAATCTCCA
SMAD6	NM_005585.5	CCTACTCTCGGCTGTCTCCT	GAATTCACCCGGAGCAGTGA
PTGS2	NM_000963.4	TAGGAATGTTCCACCCGCAGTACAG	CAGCATCGATGTCACCATAGAGTGC
HAS2	NM_005328.3	TGTGGATTATGTACAGGTTTGGTGA	GACATCTCCCCCAACACCTC
SELE	NM_000450.2	CCTGCAGTGGCCACGGTGAAT	CCAGGCTTCCATGCTCAGGGG
GADD45β	NM_015675.4	GACATCAACATCGTGCGGGT	GTCCGTGTGAGGGTTCGTG
CCND1	NM_053056.3	CCAAAATGCCAGAGGCGGA	AGGGCGGATTGGAAATGAAC
CCNA1	NM_001413923.1	CAGATTTCGTCTTCCAGCAGCAG	ACTCCACTCTTGGGGTTGCT
E2F2	NM_004091.4	CGCATCTATGACATCACCAACG	AAACATTCCCCTGCCTACCCAC
