# Supplementary material for: Large-scale phosphoproteomics reveals activation of the MAPK/GADD45β/P38 axis and cell cycle inhibition in response to BMP9 and BMP10 stimulation in endothelial cells
Source: Cell Commun Signal. 2024 Mar 4;22:158. doi: 10.1186/s12964-024-01486-0 (PMC10910747; doi:10.1186/s12964-024-01486-0)
Supplement: Supplementary file 1 — Additional file 1. [file 12964_2024_1486_MOESM1_ESM.zip › Table S3 .xlsx]

## Sheet: Phosphoproteome Combined
Table S3. Phosphoproteome and Proteome identified in HUVECs stimulated or not with BMP9 or BMP10, related to Figures 1 and 2
Unique ID	Uniprot_accession	Gene	Protein	Description	Peptide	Amino_acid	Multiplicity	Localization_probability	Score	Position_in_peptide	Position_in_protein	logFC_BMP9_vs_NS_combined	P.Value_BMP9_vs_NS_combined	Adj.P.Val_BMP9_vs_NS_combined	Significant_BMP9_vs_NS_combined	logFC_BMP10_vs_NS_combined	P.Value_BMP10_vs_NS_combined	Adj.P.Val_BMP10_vs_NS_combined	Significant_BMP10_vs_NS_combined	logFC_BMP10_vs_BMP9_combined	P.Value_BMP10_vs_BMP9_combined	Adj.P.Val_BMP10_vs_BMP9_combined	Significant_BMP10_vs_BMP9_combined	Phosphosite_ID	Flanking_seq	Proteomics_BMP9_vs_NS_LFC	proteomics_BMP9_vs_NS_LFC_FDR	Proteomics Significant_BMP9_vs_NS	proteomics_BMP10_vs_NS_LFC	proteomics_BMP10_vs_NS_FDR	Proteomics Significant_BMP10_vs_NS	proteomics_BMP10_vs_BMP9_LFC	proteomics_BMP10_vs_BMP9_FDR	Proteomics Significant_BMP10_vs_BMP9	Protein	Proteins	Positions_within_proteins	Leading_proteins	Peptide_IDs
UID10575	Q09666	AHNAK	AHNAK	Neuroblast differentiation-associated protein AHNAK	VDIDTPDINIEGSEGK	T	___1	1	216.19	5	3716	0.847018	2.77507e-17	1.04967e-13	TRUE	0.76661	7.03447e-17	1.14435e-13	TRUE	-0.0804083	0.0737074	0.694658	FALSE	Q09666|T|3716	GPKVDIDTPDINIEG	0.00564332	0.994946	FALSE	-0.00481628	0.99978	FALSE	-0.0104596	0.957205	FALSE	Q09666	Q09666	3716	Q09666	64313
UID6352	P26038	MSN	Moesin	Moesin	DRSEEERTTEAEK	S	___1	0.999999	150.69	3	504	0.715046	1.66198e-16	2.09548e-13	TRUE	0.779493	4.18574e-18	3.16652e-14	TRUE	0.0644468	0.111923	0.732024	FALSE	P26038|S|504	DAMAKDRSEEERTTE	0.0148101	0.994946	FALSE	-0.0138245	0.99978	FALSE	-0.0286346	0.914635	FALSE	P26038	P26038;V9HWC0;B7Z4C7	504;504;131	P26038	11037
UID10574	Q09666	AHNAK	AHNAK	Neuroblast differentiation-associated protein AHNAK	VDIDTPDIDIHGPEGK	T	___1	1	210.17	5	4100	0.770014	8.9483e-17	2.03131e-13	TRUE	0.728566	7.56345e-17	1.14435e-13	TRUE	-0.0414482	0.323	0.861357	FALSE	Q09666|T|4100	GPKVDIDTPDIDIHG	0.00564332	0.994946	FALSE	-0.00481628	0.99978	FALSE	-0.0104596	0.957205	FALSE	Q09666	Q09666;Q6ZQN2	4100;107	Q09666	64312
UID6140	P04792	HSPB1	HSP27	Heat shock protein beta-1	GPSWDPFR	S	___1	1	142.86	3	15	0.768216	2.546e-16	2.75149e-13	TRUE	0.74094	1.34495e-16	1.69575e-13	TRUE	-0.0272761	0.529827	0.92824	FALSE	P04792|S|15	FSLLRGPSWDPFRDW	0.0175418	0.994946	FALSE	0.028996	0.99978	FALSE	0.0114542	0.973907	FALSE	P04792	P04792;V9HW43;A0A6Q8PFK8;A0A6Q8PGK1;A0A6Q8PHJ6;A0A6Q8PFE7;A0A6Q8PF43;A0A6Q8PHA6;A0A6Q8PH65;A0A6Q8PGY2	15;15;15;15;15;15;15;15;15;15	P04792	24342;24343
UID1580	Q86UU0	BCL9L	Bcl-9L	B-cell CLL/lymphoma 9-like protein	SVSVDSGEQR	S	___1	0.966871	183.4	3	118	0.714815	1.07405e-16	2.03131e-13	TRUE	0.726568	1.54063e-17	5.82744e-14	TRUE	0.0117529	0.762482	0.972888	FALSE	Q86UU0|S|118	VKRDRSVSVDSGEQR	-0.0228744	0.994946	FALSE	-0.00632884	0.99978	FALSE	0.0165456	0.944401	FALSE	Q86UU0	Q86UU0;A0A087WZX0	118;81	Q86UU0	58725
UID7937	Q7LBC6	KDM3B	JMJD1B	Lysine-specific demethylase 3B	RFSLDER	S	___1	1	83.438	3	798	0.841911	2.29044e-14	1.5752e-11	TRUE	0.889774	1.36923e-15	1.15092e-12	TRUE	0.047863	0.405162	0.902699	FALSE	Q7LBC6|S|798	FEAVKRFSLDERSLA	-0.0087821	0.994946	FALSE	-0.0143382	0.99978	FALSE	-0.0055561	0.98102	FALSE	Q7LBC6	Q7LBC6;A4FUT8	798;588	Q7LBC6	50957
UID10576	Q09666	AHNAK	AHNAK	Neuroblast differentiation-associated protein AHNAK	VDINTPDVDVHGPDWHLK	T	___1	1	199.87	5	4766	0.80067	1.55645e-17	1.04967e-13	TRUE	0.654913	4.76307e-16	4.50408e-13	TRUE	-0.145757	0.00111917	0.354808	FALSE	Q09666|T|4766	GPKVDINTPDVDVHG	0.00564332	0.994946	FALSE	-0.00481628	0.99978	FALSE	-0.0104596	0.957205	FALSE	Q09666	Q09666;Q6ZQN2	4766;773	Q09666	64339
UID8562	Q96BY7	ATG2B	ATG2B	Autophagy-related protein 2 homolog B	SVSVDESRPELIFR	S	___1	0.999724	190.24	3	497	0.72557	3.89531e-16	3.6835e-13	TRUE	0.681929	3.88409e-16	4.19759e-13	TRUE	-0.0436402	0.29878	0.851904	FALSE	Q96BY7|S|497	SLPSRSVSVDESRPE	NA	NA	NA	NA	NA	NA	NA	NA	NA	Q96BY7	Q96BY7	497	Q96BY7	58721
UID1924	P61764	STXBP1	STXBP1	Syntaxin-binding protein 1	TDEEISS	S	___1	0.952529	135.77	6	593	1.23987	7.65442e-11	8.00116e-07	TRUE	1.23846	3.48184e-11	3.63957e-07	TRUE	-0.00141408	0.98368	0.998845	FALSE	P61764|S|593	NKTDEEISSXXXXXX	-0.00452459	0.99942	FALSE	-0.0102281	0.99978	FALSE	-0.0057035	0.98102	FALSE	P61764	P61764;B7Z1V5;A0A0D9SG72;Q59GC9	593;556;579;413	P61764	59535
UID9856	O15427	SLC16A3	SLC16A3	Monocarboxylate transporter 4	NGEVVHTPETSV	T	___1	0.901686	126.34	10	463	0.567664	1.64748e-16	2.09548e-13	TRUE	0.566184	3.79371e-17	9.56646e-14	TRUE	-0.00147937	0.96242	0.992075	FALSE	O15427|T|463	EVVHTPETSVXXXXX	-0.0144854	0.994946	FALSE	-0.013444	0.99978	FALSE	0.0010414	0.996573	FALSE	O15427	O15427;J3QQV2;J3KTM6;A0A024R8U1;Q53G91	463;415;437;463;463	O15427	44769
UID811	P17026	ZNF22	ZNF22	Zinc finger protein 22	SLDDKPYK	S	___1	1	101.95	1	49	0.839354	8.97173e-14	4.52474e-11	TRUE	0.740382	3.91029e-13	1.64341e-10	TRUE	-0.0989727	0.109562	0.732024	FALSE	P17026|S|49	SFSRLRRSLDDKPYK	NA	NA	NA	NA	NA	NA	NA	NA	NA	P17026	P17026;A0A024R7T4	49;49	P17026	55369
UID2539	P18615	NELFE	RDBP	Negative elongation factor E	SISADDDLQESSR	S	___1	0.999894	357.5	3	115	0.637232	9.07927e-16	7.63163e-13	TRUE	0.564401	3.80266e-15	2.61519e-12	TRUE	-0.0728301	0.0624424	0.678581	FALSE	P18615|S|115	QPFQRSISADDDLQE	0.0227807	0.994946	FALSE	-0.0129054	0.99978	FALSE	-0.035686	0.914635	FALSE	P18615	P18615;A0A1U9X839;A0A1U9X830;H9ZYJ1;A0A0A0MSN9;B7Z6T4;A0A0G2JI50;E9PD43;A0A0A0MT02;B4DZZ3;A2ABK4	115;115;115;115;115;115;115;115;115;115;115	P18615	55092
UID13010	P37023	ACVRL1	ALK1	Serine/threonine-protein kinase receptor R3;Serine/threonine-protein kinase receptor	GLHSELGESSLILK	S	___2	1	161.08	4	155	0.997609	2.66851e-14	1.68228e-11	TRUE	0.626971	2.25018e-10	3.27358e-08	TRUE	-0.370638	8.70005e-06	0.0658159	FALSE	P37023|S|155	EKQRGLHSELGESSL	-0.0477067	0.994946	FALSE	-0.00834119	0.99978	FALSE	0.0393655	0.914635	FALSE	P37023	P37023;A0A0S2Z310;G3V1W8	155;155;169	P37023	23619
UID6488	P42566	EPS15	EPS15	Epidermal growth factor receptor substrate 15	LDSPDPFKLNDPFQPFPGNDSPK	S	___1	1	217.26	3	796	0.482822	5.83802e-15	4.41646e-12	TRUE	0.46257	3.6718e-15	2.61519e-12	TRUE	-0.0202517	0.51435	0.925508	FALSE	P42566|S|796	RSINKLDSPDPFKLN	0.0101388	0.994946	FALSE	-0.000686568	0.99978	FALSE	-0.0108254	0.957205	FALSE	P42566	P42566;Q7Z5V0;B1AUU8;B7Z240;B3KR37	796;662;662;473;408	P42566	35281;35282
UID10572	Q09666	AHNAK	AHNAK	Neuroblast differentiation-associated protein AHNAK	GPSLDIDTPDVNIEGPEGK	T	___1	1	264.1	8	4430	0.616346	1.86146e-13	7.41157e-11	TRUE	0.573815	2.31316e-13	1.02936e-10	TRUE	-0.0425316	0.356115	0.875816	FALSE	Q09666|T|4430	GPSLDIDTPDVNIEG	0.00564332	0.994946	FALSE	-0.00481628	0.99978	FALSE	-0.0104596	0.957205	FALSE	Q09666	Q09666;Q6ZQN2;Q13727	4430;437;318	Q09666	24173;24324
UID18867	Q6PJF5	RHBDF2	RHBDL6	Inactive rhomboid protein 2	GIPHSASPVSPDGVQIPLKEYGR	S	___2	0.999525	248.07	7	325	0.572135	3.1423e-14	1.69796e-11	TRUE	0.500044	1.72345e-13	8.14868e-11	TRUE	-0.0720909	0.0754993	0.694989	FALSE	Q6PJF5|S|325	RGIPHSASPVSPDGV	-0.0194456	0.994946	FALSE	-0.0168035	0.99978	FALSE	0.00264205	0.99655	FALSE	Q6PJF5	Q6PJF5;Q6ZWP8;B7Z8H4	325;271;296	Q6PJF5	23213
UID18868	Q6PJF5	RHBDF2	RHBDL6	Inactive rhomboid protein 2	GIPHSASPVSPDGVQIPLKEYGR	S	___2	0.999989	155.16	10	328	0.572135	3.1423e-14	1.69796e-11	TRUE	0.500044	1.72345e-13	8.14868e-11	TRUE	-0.0720909	0.0754993	0.694989	FALSE	Q6PJF5|S|328	PHSASPVSPDGVQIP	-0.0194456	0.994946	FALSE	-0.0168035	0.99978	FALSE	0.00264205	0.99655	FALSE	Q6PJF5	Q6PJF5;Q6ZWP8;B7Z8H4	328;274;299	Q6PJF5	23213
UID2191	A0A0U1RRH6	PHF14	NA	PHD finger protein 14	RSFVPEEEKHEER	S	___1	1	127.78	2	835	0.539474	1.80661e-13	7.41157e-11	TRUE	0.521562	9.31516e-14	5.03352e-11	TRUE	-0.0179119	0.654602	0.951891	FALSE	A0A0U1RRH6|S|835	RTRGRKRSFVPEEEK	-0.0289663	0.994946	FALSE	-0.0129416	0.99978	FALSE	0.0160247	0.951416	FALSE	A0A0U1RRH6	A0A0U1RRH6;O94880;B4DG57	835;835;550	A0A0U1RRH6	52253;52254
UID7936	Q7LBC6	KDM3B	JMJD1B	Lysine-specific demethylase 3B	RESIEGK	S	___1	1	93.667	3	278	0.48856	1.02933e-13	4.86679e-11	TRUE	0.47042	5.81942e-14	3.38646e-11	TRUE	-0.0181399	0.608516	0.938325	FALSE	Q7LBC6|S|278	KGKKKRESIEGKDGR	-0.0087821	0.994946	FALSE	-0.0143382	0.99978	FALSE	-0.0055561	0.98102	FALSE	Q7LBC6	Q7LBC6;A4FUT8;H0Y9V5	278;68;214	Q7LBC6	50836
UID7379	Q4L180	FILIP1L	FILIP1L	Filamin A-interacting protein 1-like	SNSNSSSVITTEDNK	S	___1	0.992881	356.41	3	1049	0.613831	1.31141e-12	4.31339e-10	TRUE	0.552839	3.42881e-12	8.35349e-10	TRUE	-0.0609929	0.224997	0.814776	FALSE	Q4L180|S|1049	WQFQRSNSNSSSVIT	-0.0751625	0.994946	FALSE	-0.0267214	0.99978	FALSE	0.0484411	0.914635	FALSE	Q4L180	Q4L180;C9JYJ6;H7C4M0	1049;809;28	Q4L180	56420
UID6143	P04792	HSPB1	HSP27	Heat shock protein beta-1	QLSSGVSEIR	S	___1	0.990662	207.12	3	82	0.614085	2.55951e-12	7.17137e-10	TRUE	0.55664	5.74904e-12	1.2081e-09	TRUE	-0.0574449	0.266305	0.837245	FALSE	P04792|S|82	RALSRQLSSGVSEIR	0.0175418	0.994946	FALSE	0.028996	0.99978	FALSE	0.0114542	0.973907	FALSE	P04792	P04792;V9HW43;A0A6Q8PFK8;A0A6Q8PGK1;A0A6Q8PHJ6;B4DL87;A0A6Q8PFE7;A0A6Q8PF43;A0A6Q8PHA6;A0A6Q8PH65;A0A6Q8PGY2	82;82;82;82;82;47;82;82;82;82;82	P04792	49048
UID579	Q9C0C2	TNKS1BP1	TNKS1BP1	182 kDa tankyrase-1-binding protein	SQEADVQDWEFRK	S	___1	1	153.74	1	836	0.550755	3.00459e-12	8.11776e-10	TRUE	0.51765	2.99389e-12	7.5496e-10	TRUE	-0.0331048	0.475107	0.912692	FALSE	Q9C0C2|S|836	AQLGTQRSQEADVQD	0.00239977	0.99992	FALSE	0.0101934	0.99978	FALSE	0.00779358	0.975324	FALSE	Q9C0C2	Q9C0C2;A0A024R542;A0A2R8Y5C4;B3KXS7	836;836;160;669	Q9C0C2;A0A2R8Y5C4;B3KXS7	56933;56934
UID8540	Q96A57	TMEM230	HSPC274	Transmembrane protein 230	LSSTDDGYIDLQFK	S	___1	0.944022	358.74	3	24	0.675808	7.02224e-12	1.57933e-09	TRUE	0.555995	1.26837e-10	1.95821e-08	TRUE	-0.119813	0.0496297	0.654681	FALSE	Q96A57|S|24	VKYSRLSSTDDGYID	0.00160635	0.99992	FALSE	-0.0406631	0.99978	FALSE	-0.0422695	0.964776	FALSE	Q96A57	Q96A57;Q5JWB9;A0A087WTT2	24;24;24	Q96A57	40949;40950
UID6150	P05114	HMGN1	HMGN1	Non-histone chromosomal protein HMG-14	VSSAEGAAKEEPK	S	___1	0.96766	243.04	2	7	0.543366	9.82821e-12	2.00947e-09	TRUE	0.546534	2.14732e-12	6.01648e-10	TRUE	0.00316816	0.947364	0.990072	FALSE	P05114|S|7	XMPKRKVSSAEGAAK	0.113545	0.994946	FALSE	0.0615957	0.99978	FALSE	-0.0519492	0.918886	FALSE	P05114	P05114;A6NL93;A6NEL0;F2Z2W6;F2Z2Y5;H7BXJ5;A0A494C035	7;7;23;7;7;7;7	P05114	68000;68001
UID516	Q6Y7W6	GIGYF2	TNRC15	PERQ amino acid-rich with GYF domain-containing protein 2	SQSWEER	S	___1	1	147.24	3	160	0.555927	3.49214e-12	8.80601e-10	TRUE	0.513399	5.16134e-12	1.11559e-09	TRUE	-0.0425283	0.367966	0.883094	FALSE	Q6Y7W6|S|160	REMHRSQSWEERGDR	-0.00777497	0.994946	FALSE	-0.00410238	0.99978	FALSE	0.0036726	0.982021	FALSE	Q6Y7W6	Q6Y7W6;A0A024R4A5;I1E4Y6;E7ESB6;B4DRT8	160;160;160;160;160	Q6Y7W6	57148;57149
UID5911	O60293	ZFC3H1	PSRC2	Zinc finger C3H1 domain-containing protein	RISTSDILSEK	S	___1	0.873756	168.69	3	352	0.965616	2.66109e-09	4.38681e-06	TRUE	0.850938	5.92595e-09	7.3267e-06	TRUE	-0.114678	0.122491	0.999517	FALSE	O60293|S|352	QNLTRRISTSDILSE	0.025502	0.994946	FALSE	-0.00128897	0.99978	FALSE	-0.0267909	0.918886	FALSE	O60293	O60293	352	O60293	51348
UID4553	S4R3H4	ACIN1	NA	Apoptotic chromatin condensation inducer in the nucleus	RLSQPESAEK	S	___1	0.999998	213.73	3	652	0.380832	1.49902e-13	6.67066e-11	TRUE	0.386416	2.47008e-14	1.55718e-11	TRUE	0.00558393	0.841901	0.980691	FALSE	S4R3H4|S|652	SVQARRLSQPESAEK	-0.0131522	0.994946	FALSE	-0.00162874	0.99978	FALSE	0.0115235	0.947786	FALSE	S4R3H4	B4DQZ7;E7EQT4;Q9UKV3;Q69YJ6;S4R3H4	614;670;710;103;652	B4DQZ7;E7EQT4;Q69YJ6;S4R3H4	51695
UID5492	Q6PJT7	ZC3H14	ZC3H14	Zinc finger CCCH domain-containing protein 14	RPSLPPSK	S	___1	1	79.659	3	343	0.532145	4.28818e-12	1.04645e-09	TRUE	0.513968	2.31544e-12	6.25582e-10	TRUE	-0.018177	0.688547	0.954178	FALSE	Q6PJT7|S|343	AKPERRPSLPPSKQA	0.00454427	0.998485	FALSE	0.0141792	0.99978	FALSE	0.00963492	0.965486	FALSE	Q6PJT7	H0YJA2;A0A024R6F2;G3V5I6;A0A087WTC9;H0YJ87;Q6PJT7;G3V256	259;188;188;16;24;343;343	H0YJA2;Q6PJT7	51991
UID3692	Q06546	GABPA	GABPA	GA-binding protein alpha chain	APRISGEDR	S	___1	1	62.042	5	303	0.970746	4.34122e-08	2.83617e-05	TRUE	0.911744	4.37062e-08	2.44051e-05	TRUE	-0.0590018	0.513991	0.998845	FALSE	Q06546|S|303	VQRAPRISGEDRSSP	0.00942501	0.994946	FALSE	-0.00969445	0.99978	FALSE	-0.0191195	0.932292	FALSE	Q06546	Q06546;Q8IYS3;Q53FW7;B2R8X4;A8IE48	303;303;303;303;303	Q06546	4715
UID8328	Q8NFC6	BOD1L1	BOD1L1	Biorientation of chromosomes in cell division protein 1-like 1	RGSLSQEMAK	S	___1	0.999344	116.58	3	1077	0.490723	2.1986e-11	3.61574e-09	TRUE	0.515156	1.86633e-12	5.88283e-10	TRUE	0.0244326	0.587829	0.937939	FALSE	Q8NFC6|S|1077	LCENRRGSLSQEMAK	-0.021226	0.994946	FALSE	0.00280746	0.99978	FALSE	0.0240335	0.914635	FALSE	Q8NFC6	Q8NFC6	1077	Q8NFC6	51165
UID2877	Q52LW3	ARHGAP29	ARHGAP29	Rho GTPase-activating protein 29	GNEEKPASPSAAVPPGTDHDPHGLVVK	S	___1	0.964652	111.52	8	1185	0.413819	1.06707e-12	3.84401e-10	TRUE	0.404563	4.31162e-13	1.71671e-10	TRUE	-0.00925656	0.779966	0.97682	FALSE	Q52LW3|S|1185	GNEEKPASPSAAVPP	-0.0184888	0.994946	FALSE	-0.0188759	0.99978	FALSE	-0.00038706	0.996573	FALSE	Q52LW3	Q52LW3;A0A2X0U4J5	1185;1185	Q52LW3	23994
UID942	Q86UE4	MTDH	Lyric	Protein LYRIC	LSSQISAGEEK	S	___1	0.999758	188.09	6	298	0.560278	1.55251e-11	2.79636e-09	TRUE	0.500724	4.64219e-11	8.36148e-09	TRUE	-0.0595543	0.244583	0.825841	FALSE	Q86UE4|S|298	VKLSSQISAGEEKWN	0.0305169	0.994946	FALSE	-0.0283049	0.99978	FALSE	-0.0588218	0.914635	FALSE	Q86UE4	Q86UE4;A0A024R9D2;E5RJU9;H0YB56	298;298;275;181	Q86UE4	40932
UID16164	Q8N699	MYCT1	MYCT1	Myc target protein 1	QASLEQANSFPRK	S	___2	1	151.49	3	149	0.551798	1.98173e-12	5.76607e-10	TRUE	0.436337	8.87746e-11	1.39913e-08	TRUE	-0.115461	0.0161732	0.557749	FALSE	Q8N699|S|149	LTFQRQASLEQANSF	0.0176633	0.994946	FALSE	0.0406937	0.99978	FALSE	0.0230304	0.918886	FALSE	Q8N699	Q8N699;D6Q1S4;H0YDV5	149;101;130	Q8N699	47528;47529
UID16165	Q8N699	MYCT1	MYCT1	Myc target protein 1	QASLEQANSFPRK	S	___2	1	162.59	9	155	0.551798	1.98173e-12	5.76607e-10	TRUE	0.436337	8.87746e-11	1.39913e-08	TRUE	-0.115461	0.0161732	0.557749	FALSE	Q8N699|S|155	ASLEQANSFPRKSSF	0.0176633	0.994946	FALSE	0.0406937	0.99978	FALSE	0.0230304	0.918886	FALSE	Q8N699	Q8N699;D6Q1S4;H0YDV5	155;107;136	Q8N699	47528;47529
UID6151	P05114	HMGN1	HMGN1	Non-histone chromosomal protein HMG-14	VSSAEGAAKEEPK	S	___1	0.842893	140.28	3	8	0.475067	1.8324e-11	3.15048e-09	TRUE	0.474873	4.66422e-12	1.06924e-09	TRUE	-0.000193903	0.996415	0.999134	FALSE	P05114|S|8	MPKRKVSSAEGAAKE	0.113545	0.994946	FALSE	0.0615957	0.99978	FALSE	-0.0519492	0.918886	FALSE	P05114	P05114;A6NL93;A6NEL0;F2Z2W6;F2Z2Y5;H7BXJ5;A0A494C035	8;8;24;8;8;8;8	P05114	68000;68001
UID4518	P11308	ERG	ERG	Transcriptional regulator ERG	AAQPSPSTVPK	S	___1	0.996027	166.45	5	276	0.42213	1.21663e-12	4.18355e-10	TRUE	0.384584	2.45683e-12	6.40893e-10	TRUE	-0.0375452	0.274564	0.837245	FALSE	P11308 |S|276	QSKAAQPSPSTVPKT	-0.00872507	0.994946	FALSE	0.0265313	0.99978	FALSE	0.0352564	0.914635	FALSE	P11308	P11308;B4DN83;A8MX39;A8MZ24;A0A0C4DG41;B4DVX5;A0A286NGJ8;A0A286NGJ7;A0A286NGJ5;A0A286NGJ4;B5MDW0	276;283;253;260;184;159;58;58;58;58;252	P11308;B5MDW0	659
UID15491	O75152	ZC3H11A	ZC3H11A	Zinc finger CCCH domain-containing protein 11A	RLSSASTGKPPLSVEDDFEK	S	___2	0.851954	121.26	6	761	0.521258	4.47495e-12	1.05791e-09	TRUE	0.436185	5.72955e-11	9.63201e-09	TRUE	-0.0850729	0.0640577	0.678581	FALSE	O75152|S|761	TRRLSSASTGKPPLS	-0.00356348	0.99942	FALSE	0.0148872	0.99978	FALSE	0.0184507	0.918886	FALSE	O75152	O75152;B4DLG2;B4DYM8;A0A1B0GTU1;A0A024R8H9;A0A494C0C4	761;707;762;762;762;762	O75152	51699
UID13198	Q9BYB0	SHANK3	SHANK3	SH3 and multiple ankyrin repeat domains protein 3	ALASQAPSRSPTPVHSPDADRPGPLFVDVQAR	S	___2	0.971627	181.56	10	1127	0.366996	5.46487e-13	2.06709e-10	TRUE	0.345625	5.20085e-13	1.96722e-10	TRUE	-0.0213704	0.45604	0.911617	FALSE	Q9BYB0|S|1127	ASQAPSRSPTPVHSP	0.018194	0.994946	FALSE	0.0155682	0.99978	FALSE	-0.00262573	0.98721	FALSE	Q9BYB0	Q9BYB0;A0A0U1RR93;A0A0U1RQS4;A0A590UJL3	1127;1120;994;508	Q9BYB0	3411;56840
UID7686	Q5VZL5	ZMYM4	ZNF262	Zinc finger MYM-type protein 4	KSIVAVEPR	S	___1	1	93.823	2	1181	0.779644	4.30226e-09	6.07909e-06	TRUE	0.793052	1.5978e-09	3.95095e-06	TRUE	0.0134079	0.821742	0.999517	FALSE	Q5VZL5|S|1181	RRRGRKKSIVAVEPR	-0.0660528	0.994946	FALSE	-0.00242569	0.99978	FALSE	0.0636271	0.914635	FALSE	Q5VZL5	Q5VZL5;H7C1I7	1181;840	Q5VZL5	33569
UID12862	O75676	RPS6KA4	MSK2	Ribosomal protein S6 kinase alpha-4;Ribosomal protein S6 kinase	SSPPLRTPDVLESSGPAVR	S	___2	0.797212	162.75	2	682	0.405811	7.30686e-12	1.57933e-09	TRUE	0.403415	2.0699e-12	6.01648e-10	TRUE	-0.00239546	0.945997	0.990072	FALSE	O75676|S|682	QDGSARSSPPLRTPD	-0.0195932	0.994946	FALSE	0.00507594	0.99978	FALSE	0.0246691	0.915137	FALSE	O75676	O75676;A0A0A6YYC0;B4DPV1;E9PJN1;Q86VU2	682;660;619;675;434	O75676	57689
UID20988	O75676	RPS6KA4	MSK2	Ribosomal protein S6 kinase alpha-4;Ribosomal protein S6 kinase	SSPPLRTPDVLESSGPAVR	T	___2	0.999767	112.26	7	687	0.405811	7.30686e-12	1.57933e-09	TRUE	0.403415	2.0699e-12	6.01648e-10	TRUE	-0.00239546	0.945997	0.990072	FALSE	O75676|T|687	RSSPPLRTPDVLESS	-0.0195932	0.994946	FALSE	0.00507594	0.99978	FALSE	0.0246691	0.915137	FALSE	O75676	O75676;A0A0A6YYC0;B4DPV1;E9PJN1;Q86VU2	687;665;624;680;439	O75676	57689
UID4751	B5M450	SLC4A7	NA	Anion exchange protein;Sodium bicarbonate cotransporter 3	YVDAETSL	S	___1	0.991232	119.27	7	1209	0.385966	1.05254e-11	2.09538e-09	TRUE	0.398299	1.28776e-12	4.639e-10	TRUE	0.0123328	0.718667	0.962193	FALSE	B5M450|S|1209	KYVDAETSLXXXXXX	-0.0530264	0.994946	FALSE	-0.00475451	0.99978	FALSE	0.0482719	0.914635	FALSE	B5M450	B5M450;E9PFN4;A0A0A0MST8;H7C3C4;Q9Y6M7	1209;1209;1200;800;1213	B5M450;H7C3C4;Q9Y6M7	34057;71570
UID15490	O75152	ZC3H11A	ZC3H11A	Zinc finger CCCH domain-containing protein 11A	RLSSASTGKPPLSVEDDFEK	S	___2	0.955038	260.7	3	758	0.481627	1.50296e-11	2.77315e-09	TRUE	0.433115	3.93081e-11	7.25282e-09	TRUE	-0.0485123	0.268863	0.837245	FALSE	O75152|S|758	SMKTRRLSSASTGKP	-0.00356348	0.99942	FALSE	0.0148872	0.99978	FALSE	0.0184507	0.918886	FALSE	O75152	O75152;B4DLG2;B4DYM8;A0A1B0GTU1;A0A024R8H9;A0A494C0C4	758;704;759;759;759;759	O75152	51699
UID4944	Q9BZ29	DOCK9	DOCK9	Dedicator of cytokinesis protein 9	ALSKPGTAAELR	S	___1	0.998735	89.484	3	21	0.721845	6.09665e-10	7.86483e-08	TRUE	0.572301	1.75685e-08	1.82062e-06	TRUE	-0.149543	0.0615318	0.678581	FALSE	Q9BZ29|S|21	RKFTRALSKPGTAAE	NA	NA	NA	NA	NA	NA	NA	NA	NA	Q9BZ29	Q9BZ29;B9EG73;A0A0A0MT38;A6H8Z6;A0A0D9SF41	21;21;21;21;21	Q9BZ29	4058
UID13199	Q9BYB0	SHANK3	SHANK3	SH3 and multiple ankyrin repeat domains protein 3	SPTPVHSPDADRPGPLFVDVQAR	S	___2	1	235.9	7	1133	0.374064	1.60636e-12	5.06338e-10	TRUE	0.349863	1.78841e-12	5.8823e-10	TRUE	-0.0242002	0.429859	0.908347	FALSE	Q9BYB0|S|1133	RSPTPVHSPDADRPG	0.018194	0.994946	FALSE	0.0155682	0.99978	FALSE	-0.00262573	0.98721	FALSE	Q9BYB0	Q9BYB0;A0A0U1RR93;A0A0U1RQS4;A0A590UJL3	1133;1126;1000;514	Q9BYB0	3411;56840
UID4463	O75152	ZC3H11A	ZC3H11A	Zinc finger CCCH domain-containing protein 11A	RLSSASTGKPPLSVEDDFEK	S	___1	0.955038	260.7	3	758	0.491458	6.13384e-10	7.86483e-08	TRUE	0.528767	3.49923e-11	6.61792e-09	TRUE	0.037309	0.480697	0.915135	FALSE	O75152|S|758	SMKTRRLSSASTGKP	-0.00356348	0.99942	FALSE	0.0148872	0.99978	FALSE	0.0184507	0.918886	FALSE	O75152	O75152;B4DLG2;B4DYM8;A0A1B0GTU1;A0A024R8H9;A0A494C0C4	758;704;759;759;759;759	O75152	51699
UID7746	Q99747	NAPG	SNAP-gamma	Gamma-soluble NSF attachment protein	KSPATPQAKPDGVTATAADEEEDEYSGGLC	S	___1	0.997	191.56	26	308	0.798066	2.43053e-08	1.60269e-05	TRUE	0.780953	1.48157e-08	1.3322e-05	TRUE	-0.017113	0.807185	0.999517	FALSE	Q99747|S|308	DEEEDEYSGGLCXXX	-0.0154269	0.994946	FALSE	-0.0217675	0.99978	FALSE	-0.0063406	0.979505	FALSE	Q99747	Q99747;Q6FHY4	308;308	Q99747	33594
UID6144	P04792	HSPB1	HSP27	Heat shock protein beta-1	QLSSGVSEIR	S	___1	0.858859	217.46	4	83	0.503784	4.02698e-10	5.64151e-08	TRUE	0.513915	7.11975e-11	1.17089e-08	TRUE	0.010131	0.848142	0.980691	FALSE	P04792|S|83	ALSRQLSSGVSEIRH	0.0175418	0.994946	FALSE	0.028996	0.99978	FALSE	0.0114542	0.973907	FALSE	P04792	P04792;V9HW43;A0A6Q8PFK8;A0A6Q8PGK1;A0A6Q8PHJ6;B4DL87;A0A6Q8PFE7;A0A6Q8PF43;A0A6Q8PHA6;A0A6Q8PH65;A0A6Q8PGY2	83;83;83;83;83;48;83;83;83;83;83	P04792	49048
UID5999	O75420	GIGYF1	PERQ1	PERQ amino acid-rich with GYF domain-containing protein 1	SQSWDDRGER	S	___1	0.998769	115.24	3	157	0.443826	9.23329e-12	1.94027e-09	TRUE	0.386983	4.75782e-11	8.37044e-09	TRUE	-0.0568428	0.153872	0.758213	FALSE	O75420|S|157	REIQRSQSWDDRGER	-0.0012736	0.99992	FALSE	0.00577432	0.99978	FALSE	0.00704791	0.98102	FALSE	O75420	O75420	157	O75420	57147
UID8128	Q8IVF2	AHNAK2	AHNAK2	Protein AHNAK2	VEVTSPNLDVSLPSMEVDIQAPGAK	S	___1	0.861008	131.95	5	4419	0.414828	1.68694e-11	2.96783e-09	TRUE	0.390006	1.67041e-11	3.32544e-09	TRUE	-0.0248216	0.510291	0.923981	FALSE	Q8IVF2|S|4419	GPKVEVTSPNLDVSL	0.00688694	0.994946	FALSE	-0.000859607	0.99978	FALSE	-0.00774655	0.968924	FALSE	Q8IVF2	Q8IVF2	4419	Q8IVF2	65039
UID21037	Q9BYB0	SHANK3	SHANK3	SH3 and multiple ankyrin repeat domains protein 3	ALASQAPSRSPTPVHSPDADRPGPLFVDVQAR	T	___2	0.99918	194.25	12	1129	0.388385	1.30505e-11	2.46818e-09	TRUE	0.370147	9.5658e-12	1.95582e-09	TRUE	-0.0182373	0.600601	0.937939	FALSE	Q9BYB0|T|1129	QAPSRSPTPVHSPDA	0.018194	0.994946	FALSE	0.0155682	0.99978	FALSE	-0.00262573	0.98721	FALSE	Q9BYB0	Q9BYB0;A0A0U1RR93;A0A0U1RQS4;A0A590UJL3	1129;1122;996;510	Q9BYB0	3411;56840
UID2600	Q6ZNL6	FGD5	FGD5	FYVE, RhoGEF and PH domain-containing protein 5	SFSVEGR	S	___1	0.999993	111.17	3	552	0.559149	4.21301e-10	5.79481e-08	TRUE	0.495889	1.37968e-09	1.70604e-07	TRUE	-0.0632597	0.287475	0.847517	FALSE	Q6ZNL6|S|552	TLYPRSFSVEGREIP	-0.00115	0.99992	FALSE	0.00704855	0.99978	FALSE	0.00819854	0.975324	FALSE	Q6ZNL6	A0A1W2PRG7;Q6ZNL6;A0A2X0SFF2;B7ZM68;A3KMQ0	595;552;552;311;311	A0A1W2PRG7;Q6ZNL6	54307
UID8070	Q86W92	PPFIBP1	liprin beta 1	Liprin-beta-1	KETSDGEKETIQK	S	___1	0.946972	181.41	4	475	0.402959	1.01244e-10	1.56308e-08	TRUE	0.409468	1.86615e-11	3.61985e-09	TRUE	0.00650871	0.869535	0.980691	FALSE	Q86W92|S|475	GNLKKETSDGEKETI	-0.0131396	0.994946	FALSE	-0.0187096	0.99978	FALSE	-0.00556997	0.978313	FALSE	Q86W92	Q86W92;A0A024RB02;F5GZP6;B4DFU8	475;322;306;306	Q86W92	17739;32247
UID7506	Q5JSZ5	PRRC2B	BAT2L	Protein PRRC2B	QQSIEDKEDKPPPR	S	___1	1	155.49	3	480	0.269176	3.4704e-12	8.80601e-10	TRUE	0.252753	3.53353e-12	8.35349e-10	TRUE	-0.0164226	0.471383	0.911707	FALSE	Q5JSZ5|S|480	GSMFRQQSIEDKEDK	-0.0111343	0.994946	FALSE	-0.00204164	0.99978	FALSE	0.00909261	0.974646	FALSE	Q5JSZ5	Q5JSZ5	480	Q5JSZ5	49590
UID4142	Q9NZ32	ACTR10	ACTR10	Actin-related protein 10	RAFSTEK	S	___1	0.989593	100.57	4	414	0.389251	2.02991e-11	3.41251e-09	TRUE	0.331371	1.70295e-10	2.57656e-08	TRUE	-0.0578804	0.111883	0.732024	FALSE	Q9NZ32|S|414	PLMKRAFSTEKXXXX	0.00031521	0.99992	FALSE	-0.0296258	0.99978	FALSE	-0.029941	0.914635	FALSE	Q9NZ32	Q9NZ32;B2RDG9;Q53HF6;Q53H79;Q86SY7;H0YJD9	414;414;414;414;216;146	Q9NZ32	50384
UID8073	Q86W92	PPFIBP1	liprin beta 1	Liprin-beta-1	LYEEDDLDRLEQMEDSEGTVR	S	___1	0.995472	98.326	16	965	0.467057	2.62081e-09	3.04255e-07	TRUE	0.467267	7.39733e-10	9.81769e-08	TRUE	0.000209662	0.996888	0.999134	FALSE	Q86W92|S|965	RLEQMEDSEGTVRQI	-0.0131396	0.994946	FALSE	-0.0187096	0.99978	FALSE	-0.00556997	0.978313	FALSE	Q86W92	Q86W92;A0A024RB02;H0YFE4	965;812;196	Q86W92	42161
UID3156	Q01433	AMPD2	AMPD2	AMP deaminase 2	QISQDVKLEPDILLR	S	___1	1	132.65	3	168	0.357848	2.66695e-10	3.8799e-08	TRUE	0.363475	5.10562e-11	8.77818e-09	TRUE	0.00562651	0.878613	0.980691	FALSE	Q01433|S|168	QRLERQISQDVKLEP	0.0308779	0.994946	FALSE	-0.00855191	0.99978	FALSE	-0.0394298	0.914635	FALSE	Q01433	Q01433;A0A5F9UK94;H0Y360;B2RB47;A0A590UJX5;A0A7P0Z4H6;A0A590UK85;E9PJF6;A0A7P0TB79;E9PIJ1;A0A7P0T999	168;114;114;168;114;114;50;87;50;50;114	Q01433	48572;48573
UID9095	Q9H813	PACC1	TMEM206	Transmembrane protein 206	STSYQELSEELVQVVENSELADEQDKETVR	S	___1	0.999955	169.84	8	14	0.584633	1.39455e-07	1.17219e-05	TRUE	0.613383	1.86297e-08	1.90451e-06	TRUE	0.0287503	0.729732	0.96452	FALSE	Q9H813|S|14	STSYQELSEELVQVV	NA	NA	NA	NA	NA	NA	NA	NA	NA	Q9H813	Q9H813	14	Q9H813	58317;58318
UID6978	Q0VF96	CGNL1	CGNL1	Cingulin-like protein 1	RQDSAGPVLDGAR	S	___1	1	213.4	4	283	0.249346	1.28863e-11	2.46818e-09	TRUE	0.244804	4.87454e-12	1.08459e-09	TRUE	-0.00454192	0.838619	0.980469	FALSE	Q0VF96|S|283	LPFRRQDSAGPVLDG	-0.0107809	0.994946	FALSE	-0.0165722	0.99978	FALSE	-0.00579126	0.975324	FALSE	Q0VF96	Q0VF96;Q6P5Q2	283;105	Q0VF96;Q6P5Q2	52053
UID8329	Q8NFC6	BOD1L1	BOD1L1	Biorientation of chromosomes in cell division protein 1-like 1	RLSESLHVVDENKNESK	S	___1	0.866777	102.67	3	635	0.623724	4.77124e-08	2.93375e-05	TRUE	0.646363	1.44471e-08	1.16166e-05	TRUE	0.0226395	0.697434	0.998845	FALSE	Q8NFC6|S|635	SKPARRLSESLHVVD	-0.021226	0.994946	FALSE	0.00280746	0.99978	FALSE	0.0240335	0.914635	FALSE	Q8NFC6	Q8NFC6	635	Q8NFC6	51656
UID13012	P37023	ACVRL1	ALK1	Serine/threonine-protein kinase receptor R3;Serine/threonine-protein kinase receptor	GLHSELGESSLILK	S	___2	0.999993	193.77	10	161	0.627655	1.3698e-10	2.03187e-08	TRUE	0.38053	5.85386e-07	4.42844e-05	TRUE	-0.247125	0.000473583	0.255252	FALSE	P37023|S|161	HSELGESSLILKASE	-0.0477067	0.994946	FALSE	-0.00834119	0.99978	FALSE	0.0393655	0.914635	FALSE	P37023	P37023;A0A0S2Z310;G3V1W8	161;161;175	P37023	23619
UID3960	A8MXP9	MATR3	matrin 3 iso3	Matrin-3	RDSFDDR	S	___1	1	269.74	3	188	0.226556	5.36126e-11	8.44957e-09	TRUE	0.249908	1.5401e-12	5.29585e-10	TRUE	0.0233519	0.285457	0.847047	FALSE	A8MXP9|S|188	KRHFRRDSFDDRGPS	-0.0111118	0.994946	FALSE	0.0144139	0.99978	FALSE	0.0255258	0.918886	FALSE	A8MXP9	A8MXP9;P43243;A0A0R4J2E8;D6REM6;Q68D11;D6R991	188;188;188;188;188;188	A8MXP9	11143;11144;50618;50619
UID6927	Q09666	AHNAK	AHNAK	Neuroblast differentiation-associated protein AHNAK	FKMPFLSISSPK	S	___1	0.941125	172.17	10	3412	0.498303	8.49265e-09	9.31114e-07	TRUE	0.480353	5.17713e-09	5.595e-07	TRUE	-0.0179501	0.768377	0.975134	FALSE	Q09666|S|3412	MPFLSISSPKVSMPD	0.00564332	0.994946	FALSE	-0.00481628	0.99978	FALSE	-0.0104596	0.957205	FALSE	Q09666	Q09666	3412	Q09666	19795;43462
UID2586	Q5HYW2	NHSL2	NHSL2	NHS-like protein 2	LPLSPIITLEEDTK	S	___1	0.999997	265.05	4	1034	0.330309	2.43198e-11	3.91445e-09	TRUE	0.281147	2.034e-10	3.0171e-08	TRUE	-0.0491621	0.114399	0.732024	FALSE	Q5HYW2|S|1034	AEPRLPLSPIITLEE	0.0590679	0.994946	FALSE	0.00137797	0.99978	FALSE	-0.0576899	0.914635	FALSE	Q5HYW2	Q5HYW2;A0A1W2PQQ1;A0A0J9YY72;A0A0J9YW69	1034;942;759;751	Q5HYW2	39562;39563
UID18328	Q15797	SMAD1	SMAD1	Mothers against decapentaplegic homolog 1	VLTQMGSPHNPISSVS	S	___2	0.999114	127.17	16	465	0.450752	5.22016e-08	4.87537e-06	TRUE	0.520294	9.75163e-10	1.25036e-07	TRUE	0.0695424	0.257617	0.837245	FALSE	Q15797|S|465	HNPISSVSXXXXXXX	0.015875	0.994946	FALSE	0.00129219	0.99978	FALSE	-0.0145828	0.95204	FALSE	Q15797	Q15797	465	Q15797	66809
UID18326	Q15797	SMAD1	SMAD1	Mothers against decapentaplegic homolog 1	VLTQMGSPHNPISSVS	S	___2	0.857712	127.17	13	462	0.480364	1.29925e-07	1.10436e-05	TRUE	0.557282	2.44733e-09	2.84832e-07	TRUE	0.0769177	0.263907	0.837245	FALSE	Q15797|S|462	GSPHNPISSVSXXXX	0.015875	0.994946	FALSE	0.00129219	0.99978	FALSE	-0.0145828	0.95204	FALSE	Q15797	Q15797	462	Q15797	66809
UID21594	Q09666	AHNAK	AHNAK	Neuroblast differentiation-associated protein AHNAK	EFSGPSTPTGTLEFEGGEVSLEGGK	T	___2	0.928703	285.62	7	5794	0.424923	3.51922e-10	5.02318e-08	TRUE	0.364663	2.24462e-09	2.69533e-07	TRUE	-0.0602597	0.181423	0.766696	FALSE	Q09666|T|5794	REFSGPSTPTGTLEF	0.00564332	0.994946	FALSE	-0.00481628	0.99978	FALSE	-0.0104596	0.957205	FALSE	Q09666	Q09666	5794	Q09666	14032;26782;56400
UID6962	Q09666	AHNAK	AHNAK	Neuroblast differentiation-associated protein AHNAK	VEAPSLDVHMDSPDINIEGPDVK	S	___1	0.999995	196.28	12	4960	0.408726	2.05726e-08	2.04779e-06	TRUE	0.459682	5.93857e-10	8.02238e-08	TRUE	0.0509558	0.334483	0.869286	FALSE	Q09666|S|4960	SLDVHMDSPDINIEG	0.00564332	0.994946	FALSE	-0.00481628	0.99978	FALSE	-0.0104596	0.957205	FALSE	Q09666	Q09666;Q6ZQN2	4960;967	Q09666	64586
UID10774	Q9BTA9	WAC	WAC	WW domain-containing adapter protein with coiled-coil	ISTPQTNTVPIKPLISTPPVSSQPK	T	___1	0.857929	151.73	3	457	-0.364797	6.38166e-09	7.0996e-07	TRUE	-0.400222	2.79335e-10	3.98711e-08	TRUE	-0.0354252	0.4229	0.906955	FALSE	Q9BTA9|T|457	YVSPRISTPQTNTVP	-0.0112994	0.994946	FALSE	0.00361711	0.99978	FALSE	0.0149165	0.96351	FALSE	Q9BTA9	Q9BTA9;A0A0A0MRT2;J3QTA0;A0A7P0T961;Q9NZE0	457;305;412;414;20	Q9BTA9	30719
UID10567	Q09666	AHNAK	AHNAK	Neuroblast differentiation-associated protein AHNAK	EFSGPSTPTGTLEFEGGEVSLEGGK	T	___1	0.928703	285.62	7	5794	0.344452	1.26668e-09	1.54555e-07	TRUE	0.344703	3.48073e-10	4.87625e-08	TRUE	0.000250994	0.994763	0.998762	FALSE	Q09666|T|5794	REFSGPSTPTGTLEF	0.00564332	0.994946	FALSE	-0.00481628	0.99978	FALSE	-0.0104596	0.957205	FALSE	Q09666	Q09666	5794	Q09666	14032;26782;56400
UID1831	P40189	IL6ST	gp130	Interleukin-6 receptor subunit beta	SESTQPLLDSEERPEDLQLVDHVDGGDGILPR	S	___1	0.828392	337.09	3	782	0.509468	1.16648e-08	1.25865e-06	TRUE	0.451869	3.46576e-08	3.44979e-06	TRUE	-0.0575992	0.366632	0.881707	FALSE	P40189|S|782	QVFSRSESTQPLLDS	-0.00940345	0.994946	FALSE	-0.00995728	0.99978	FALSE	-0.00055383	0.996573	FALSE	P40189	P40189;A0A0A0N0L2;A0A0A0N0L5;Q17RA0	782;721;748;782	P40189	54043
UID5998	O75420	GIGYF1	PERQ1	PERQ amino acid-rich with GYF domain-containing protein 1	SLSVPDSGR	S	___1	0.985585	93.448	3	638	0.70706	7.18547e-07	0.000165282	TRUE	0.622541	1.50523e-06	0.000291927	TRUE	-0.0845185	0.315574	0.999517	FALSE	O75420|S|638	PTMSRSLSVPDSGRL	-0.0012736	0.99992	FALSE	0.00577432	0.99978	FALSE	0.00704791	0.98102	FALSE	O75420	O75420;A2VDH9	638;357	O75420	56014
UID3914	A8K964	PNN	NA	Pinin	GFSDSGGGPPAK	S	___1	0.978896	163.99	3	66	0.374783	1.79791e-09	2.15892e-07	TRUE	0.347522	2.35007e-09	2.77785e-07	TRUE	-0.0272619	0.521246	0.926703	FALSE	A8K964|S|66	LLLRRGFSDSGGGPP	-0.0386232	0.994946	FALSE	-0.0068094	0.99978	FALSE	0.0318138	0.918886	FALSE	A8K964	A8K964;Q9H307;G3V5F0;G3V579	66;66;66;66	A8K964	22532;51050
UID1638	Q9ULT8	HECTD1	HECTD1	E3 ubiquitin-protein ligase HECTD1	LDSSGER	S	___1	0.92603	129.38	4	358	0.587616	2.85361e-08	1.66826e-05	TRUE	0.50277	8.84427e-08	4.16565e-05	TRUE	-0.0848461	0.121399	0.999517	FALSE	Q9ULT8|S|358	GLRRLDSSGERSHRQ	-0.0166465	0.994946	FALSE	-0.0187217	0.99978	FALSE	-0.00207523	0.990788	FALSE	Q9ULT8	Q9ULT8;A0A087X2H1;G3V4V5;A0A087WVU6	358;358;358;179	Q9ULT8	35293;51484
UID5207	O95071	UBR5	UBR5	E3 ubiquitin-protein ligase UBR5	STPAPKEEEK	S	___1	0.974392	87.083	1	636	0.615632	3.10592e-06	0.00048763	TRUE	0.669557	5.99063e-07	0.000151932	TRUE	0.0539247	0.513784	0.999517	FALSE	O95071|S|636	MPYKRRRSTPAPKEE	-0.0348562	0.994946	FALSE	-0.0197056	0.99978	FALSE	0.0151506	0.952041	FALSE	O95071	O95071;E7EMW7	636;630	O95071	58220
UID18327	Q15797	SMAD1	SMAD1	Mothers against decapentaplegic homolog 1	VLTQMGSPHNPISSVS	S	___2	0.88125	102.39	14	463	0.372174	1.05162e-07	9.14424e-06	TRUE	0.438724	1.39821e-09	1.70604e-07	TRUE	0.0665501	0.208229	0.796534	FALSE	Q15797|S|463	SPHNPISSVSXXXXX	0.015875	0.994946	FALSE	0.00129219	0.99978	FALSE	-0.0145828	0.95204	FALSE	Q15797	Q15797	463	Q15797	66809
UID5307	Q3YBR2	TBRG1	TBRG1	Transforming growth factor beta regulator 1	SLLDGLASSPR	S	___1	0.754362	84.365	9	10	-0.889676	0.000696114	0.0455978	TRUE	-0.80862	0.000912192	0.0545776	FALSE	0.081056	0.695716	0.999517	FALSE	Q3YBR2|S|10	LLDGLASSPRAPLQS	NA	NA	NA	NA	NA	NA	NA	NA	NA	Q3YBR2	Q3YBR2;E9PI10;E9PK87;Q96LV8;F8W6N5	10;10;10;10;10	Q3YBR2	55698
UID10193	A7MD96	SYNPO	NA	Synaptopodin	AAATTPTK	T	___1	0.996172	169.41	5	217	0.274133	1.21472e-10	1.83786e-08	TRUE	0.230225	1.25384e-09	1.58088e-07	TRUE	-0.0439078	0.114829	0.732024	FALSE	A7MD96|T|217	SGRAAATTPTKVYSE	0.0281432	0.994946	FALSE	0.0121846	0.99978	FALSE	-0.0159586	0.938786	FALSE	A7MD96	A7MD96;Q8N3V7;B3KXB8	217;461;461	A7MD96;Q8N3V7	126
UID20122	Q9H813	PACC1	TMEM206	Transmembrane protein 206	STSYQELSEELVQVVENSELADEQDKETVR	S	___2	0.999955	169.84	8	14	0.834679	4.22425e-05	0.00485752	TRUE	0.696673	0.00013241	0.0134327	TRUE	-0.138005	0.341866	0.998845	FALSE	Q9H813|S|14	STSYQELSEELVQVV	NA	NA	NA	NA	NA	NA	NA	NA	NA	Q9H813	Q9H813	14	Q9H813	58317;58318
UID12882	O75448	MED24	Trap100	Mediator of RNA polymerase II transcription subunit 24	LLSSNEDDANILSSPTDR	S	___2	0.931814	227.37	3	862	0.323166	2.65444e-09	3.04255e-07	TRUE	0.303544	2.68053e-09	3.0266e-07	TRUE	-0.0196223	0.599046	0.937939	FALSE	O75448|S|862	SKLMRLLSSNEDDAN	0.0158704	0.994946	FALSE	-0.0162763	0.99978	FALSE	-0.0321466	0.918886	FALSE	O75448	O75448;B4E1A5;B4DSQ6;F5GY88;A0A0B4J1W0;B4E0S3;H0YEG1	862;772;803;881;887;439;38	O75448	38793
UID12883	O75448	MED24	Trap100	Mediator of RNA polymerase II transcription subunit 24	LLSSNEDDANILSSPTDR	S	___2	0.974821	346.18	14	873	0.323166	2.65444e-09	3.04255e-07	TRUE	0.303544	2.68053e-09	3.0266e-07	TRUE	-0.0196223	0.599046	0.937939	FALSE	O75448|S|873	DDANILSSPTDRSMS	0.0158704	0.994946	FALSE	-0.0162763	0.99978	FALSE	-0.0321466	0.918886	FALSE	O75448	O75448;B4E1A5;B4DSQ6;F5GY88;A0A0B4J1W0;B4E0S3;H0YEG1	873;783;814;892;898;450;49	O75448	38793
UID5460	Q9UPP1	PHF8	PHF8	Histone lysine demethylase PHF8	RPSVGSQSNQAGQGK	S	___1	0.893532	132.09	3	1021	0.445126	3.61275e-08	3.41631e-06	TRUE	0.398451	8.764e-08	7.89281e-06	TRUE	-0.0466749	0.429552	0.908206	FALSE	Q9UPP1|S|1021	FLTQRRPSVGSQSNQ	-0.000783881	0.99992	FALSE	-0.0124463	0.99978	FALSE	-0.0116624	0.975324	FALSE	Q9UPP1	Q9UPP1;H0Y3N9	1021;889	Q9UPP1	52008
UID4223	O95816	BAG2	BAG2	BAG family molecular chaperone regulator 2	SSSMADR	S	___1	0.965265	107.69	3	20	0.555411	1.56226e-06	0.000302987	TRUE	0.58953	3.88495e-07	0.000113018	TRUE	0.0341196	0.624903	0.999517	FALSE	O95816|S|20	GRFCRSSSMADRSSR	0.032382	0.994946	FALSE	0.0307792	0.99978	FALSE	-0.00160278	0.996573	FALSE	O95816	O95816;B3KM36;B3KN59	20;20;20	O95816	57815
UID8845	Q9BTC0	DIDO1	DATF1	Death-inducer obliterator 1	RNSVERPAEPVAGAATPSLVEQQK	S	___1	1	293.62	3	1456	0.242813	5.91875e-10	7.85532e-08	TRUE	0.228274	5.86943e-10	8.02238e-08	TRUE	-0.0145385	0.576742	0.937939	FALSE	Q9BTC0|S|1456	CADVRRNSVERPAEP	0.0126303	0.994946	FALSE	0.0265214	0.99978	FALSE	0.0138911	0.951416	FALSE	Q9BTC0	Q9BTC0	1456	Q9BTC0	51829
UID5373	P46087	NOP2	NOP2	Probable 28S rRNA (cytosine(4447)-C(5))-methyltransferase	RLGSVEAPK	S	___1	1	82.774	4	58	0.538668	1.8444e-08	1.88552e-06	TRUE	0.384562	2.15468e-06	0.000146848	TRUE	-0.154106	0.0316517	0.605092	FALSE	P46087|S|58	AAKRRLGSVEAPKTN	0.0118122	0.997395	FALSE	-0.051092	0.99978	FALSE	-0.0629041	0.914635	FALSE	P46087	F5H5X6;F5H359;P46087;F5GWB7;F5H709	58;58;58;58;58	F5H5X6;P46087	51570
UID8049	Q86U86	PBRM1	polybromo 1	Protein polybromo-1	RLSNLPTVDPIAVCHELYNTIR	S	___1	0.999997	245.55	3	39	0.366455	6.46805e-10	8.15513e-08	TRUE	0.270913	6.76453e-08	6.24069e-06	TRUE	-0.0955421	0.0211932	0.573991	FALSE	Q86U86|S|39	SRKRRRLSNLPTVDP	-0.0129455	0.994946	FALSE	0.0387596	0.99978	FALSE	0.0517051	0.914635	FALSE	Q86U86	Q86U86;E7EVG2;C9JPI5;C9JQF1;C9JCJ2;C9J053	39;39;39;39;39;39	Q86U86	51683
UID5137	Q8N699	MYCT1	MYCT1	Myc target protein 1	QASLEQANSFPRK	S	___1	1	151.49	3	149	0.431564	1.21623e-08	1.27788e-06	TRUE	0.35096	1.72198e-07	1.40073e-05	TRUE	-0.080604	0.141851	0.746245	FALSE	Q8N699|S|149	LTFQRQASLEQANSF	0.0176633	0.994946	FALSE	0.0406937	0.99978	FALSE	0.0230304	0.918886	FALSE	Q8N699	Q8N699;D6Q1S4;H0YDV5	149;101;130	Q8N699	47528;47529
UID7875	Q6UB99	ANKRD11	ANKRD11	Ankyrin repeat domain-containing protein 11	SVSVDIR	S	___1	0.99415	79.893	3	1792	0.561472	2.64437e-07	7.89759e-05	TRUE	0.487603	6.62096e-07	0.000173022	TRUE	-0.0738684	0.233629	0.998845	FALSE	Q6UB99|S|1792	TNLYRSVSVDIRRTP	0.00377378	0.99942	FALSE	0.00263192	0.99978	FALSE	-0.00114186	0.996573	FALSE	Q6UB99	Q6UB99	1792	Q6UB99	58722;58723
UID4100	Q06190	PPP2R3A	PPP2R3A	Serine/threonine-protein phosphatase 2A regulatory subunit B'' subunit alpha	SSSVEEKPLSHR	S	___1	0.955282	120.21	3	181	0.584638	1.7651e-06	0.000348125	TRUE	0.543315	2.00002e-06	0.000409925	TRUE	-0.0413233	0.579331	0.998845	FALSE	Q06190|S|181	FGLLRSSSVEEKPLS	-0.019202	0.994946	FALSE	-0.0197333	0.99978	FALSE	-0.000531292	0.996573	FALSE	Q06190	Q06190;Q6P0N9;B2RAL3;A0JLT3;A0PJH4	181;181;181;181;181	Q06190	57900
UID2768	Q2M1Z3	ARHGAP31	CdGAP	Rho GTPase-activating protein 31	QSHSLDSKPTVK	S	___1	0.995146	185.99	4	954	0.310169	5.46119e-10	7.37749e-08	TRUE	0.233627	4.13864e-08	4.01395e-06	TRUE	-0.0765426	0.0271939	0.591359	FALSE	Q2M1Z3|S|954	PSLRQSHSLDSKPTV	0.0285782	0.994946	FALSE	0.022462	0.99978	FALSE	-0.00611613	0.984989	FALSE	Q2M1Z3	Q2M1Z3;A0A2X0SF93;B7Z1P4	954;954;954	Q2M1Z3	49714
UID5957	O75151	PHF2	PHF2	Lysine-specific demethylase PHF2	RPSASSPNNNTAAK	S	___1	0.82149	150.61	6	1059	-0.356246	2.31044e-07	1.83984e-05	TRUE	-0.38801	1.58523e-08	1.66559e-06	TRUE	-0.0317641	0.543774	0.931052	FALSE	O75151|S|1059	QRRPSASSPNNNTAA	NA	NA	NA	NA	NA	NA	NA	NA	NA	O75151	O75151;B4DH04;E7ET14;A0A087WW48;Q6P2C5	1059;484;272;291;295	O75151	51983
UID8127	Q8IVF2	AHNAK2	AHNAK2	Protein AHNAK2	VDLKSPQVDIKGPK	S	___1	1	144.01	5	3408	0.420032	1.18128e-08	1.25865e-06	TRUE	0.327727	3.43032e-07	2.6753e-05	TRUE	-0.0923048	0.0858604	0.71119	FALSE	Q8IVF2|S|3408	MPKVDLKSPQVDIKG	0.00688694	0.994946	FALSE	-0.000859607	0.99978	FALSE	-0.00774655	0.968924	FALSE	Q8IVF2	Q8IVF2	3408	Q8IVF2	64378;64379
UID4990	Q9UKI2	CDC42EP3	CDC42EP3	Cdc42 effector protein 3	ANSTSDSVFTETPSPVLK	S	___1	0.85695	171.23	3	89	0.482168	2.86729e-08	1.66826e-05	TRUE	0.398974	1.32359e-07	5.0651e-05	TRUE	-0.083194	0.0692191	0.999517	FALSE	Q9UKI2|S|89	NEFFRANSTSDSVFT	NA	NA	NA	NA	NA	NA	NA	NA	NA	Q9UKI2	Q9UKI2;C9JEZ4	89;89	Q9UKI2	4488
UID9612	Q9Y385	UBE2J1	UBE2J1	Ubiquitin-conjugating enzyme E2 J1	QISFKAEVNSSGK	S	___1	1	117.07	3	184	0.626035	1.7872e-05	0.00239508	TRUE	0.599385	1.47243e-05	0.0021084	TRUE	-0.0266502	0.786624	0.998845	FALSE	Q9Y385|S|184	KELARQISFKAEVNS	-0.0202344	0.994946	FALSE	-0.0194884	0.99978	FALSE	0.000746025	0.996573	FALSE	Q9Y385	Q9Y385;B4DUF8	184;169	Q9Y385	48563
UID8463	Q8WYP5	AHCTF1	ELYS	Protein ELYS	ETRISFVEEDVHPK	S	___1	0.990082	132.74	5	1232	0.488664	3.39607e-07	9.87958e-05	TRUE	0.461278	3.22348e-07	9.66165e-05	TRUE	-0.0273861	0.610443	0.999517	FALSE	Q8WYP5|S|1232	RLKETRISFVEEDVH	-0.0147959	0.994946	FALSE	0.00142547	0.99978	FALSE	0.0162213	0.956602	FALSE	Q8WYP5	Q8WYP5;B3KTD2;B3KVE5	1232;93;509	Q8WYP5	17737
UID1053	P46821	MAP1B	MAP1B	Microtubule-associated protein 1B;MAP1B heavy chain;MAP1 light chain LC1	DLSTPGLEK	S	___1	0.891514	84.687	3	1852	0.644118	9.50794e-07	6.65996e-05	TRUE	0.44264	8.44254e-05	0.00343375	TRUE	-0.201477	0.0577738	0.672399	FALSE	P46821|S|1852	LALNRDLSTPGLEKD	0.0309614	0.994946	FALSE	-0.00111297	0.99978	FALSE	-0.0320743	0.914635	FALSE	P46821	P46821;A0A024RAM4;A2BDK6;Q5H9P1	1852;1852;1726;1156	P46821	10348
UID10661	Q5VT52	RPRD2	RPRD2	Regulation of nuclear pre-mRNA domain-containing protein 2	GPTSTSIDNIDGTPVRDER	T	___1	1	283.19	13	723	-0.260898	3.13697e-08	3.00394e-06	TRUE	-0.276409	3.13437e-09	3.48699e-07	TRUE	-0.0155115	0.650436	0.951633	FALSE	Q5VT52|T|723	SIDNIDGTPVRDERS	-0.00765396	0.994946	FALSE	0.00349565	0.99978	FALSE	0.0111496	0.975324	FALSE	Q5VT52	Q5VT52	723	Q5VT52	24354
UID6517	P46013	MKI67	KI-67	Antigen KI-67	RTPSVGK	S	___1	1	76.282	4	2261	0.631971	2.57508e-06	0.000170882	TRUE	0.468746	7.11591e-05	0.00300737	TRUE	-0.163225	0.135803	0.738734	FALSE	P46013|S|2261	ALRKRTPSVGKAMDT	-0.00783495	0.99992	FALSE	-0.0562091	0.99978	FALSE	-0.0483742	0.949003	FALSE	P46013	P46013	2261	P46013	52490
UID6926	Q09666	AHNAK	AHNAK	Neuroblast differentiation-associated protein AHNAK	FKMPFLSISSPK	S	___1	0.881056	175.49	9	3411	0.338343	1.08344e-07	9.31391e-06	TRUE	0.336777	3.81674e-08	3.74982e-06	TRUE	-0.00156623	0.973655	0.9931	FALSE	Q09666|S|3411	KMPFLSISSPKVSMP	0.00564332	0.994946	FALSE	-0.00481628	0.99978	FALSE	-0.0104596	0.957205	FALSE	Q09666	Q09666	3411	Q09666	19795;43462
UID2394	Q9UQ35	SRRM2	SRm300	Serine/arginine repetitive matrix protein 2	SSRSSPELTRK	S	___1	0.969453	97.631	5	1694	-0.582609	1.08705e-06	0.000252509	TRUE	-0.468399	6.1334e-06	0.000986345	TRUE	0.114211	0.123286	0.998845	FALSE	Q9UQ35|S|1694	RRRSSRSSPELTRKA	-0.00885546	0.994946	FALSE	0.024061	0.99978	FALSE	0.0329165	0.914635	FALSE	Q9UQ35	Q9UQ35;A0A140VK53;O60382	1694;1694;726	Q9UQ35	57661;57764;57765
UID10304	B4E2S3	RFTN1	NA	Raftlin	DGDAEEVRELGTVEEN	T	___1	1	79.652	12	788	-0.439281	1.79148e-07	1.4731e-05	TRUE	-0.369897	1.13712e-06	8.03952e-05	TRUE	0.0693843	0.278859	0.839823	FALSE	B4E2S3|T|788	EEVRELGTVEENXXX	-0.00139615	0.99992	FALSE	0.0115837	0.99978	FALSE	0.0129798	0.956502	FALSE	B4E2S3	B4E2S3;Q5JB43;Q9BRA3;Q14699;Q8N5I0;G3XAJ6;B4DVC8;B4E1H7	788;298;310;574;559;538;538;298	B4E2S3;Q14699	8913
UID2272	Q8NDI1	EHBP1	EHBP1	EH domain-binding protein 1	SIQEDTK	S	___1	0.999993	96.143	1	1035	0.294859	8.65071e-10	1.07283e-07	TRUE	0.212898	1.33057e-07	1.13098e-05	TRUE	-0.0819609	0.0159366	0.557749	FALSE	Q8NDI1|S|1035	PEMKRQRSIQEDTKK	0.0623013	0.994946	FALSE	0.00733913	0.99978	FALSE	-0.0549621	0.914635	FALSE	Q8NDI1	Q8NDI1;A8K930;A0A140VK17;B3KM32;H7BZ98	1035;964;1000;6;195	Q8NDI1	55070
UID4863	Q8IVH2	FOXP4	FOXP4	Forkhead box protein P4	SSDKFCSPISSELAQNHEFYK	S	___1	0.971459	227.24	1	442	0.570095	1.86792e-06	0.000342141	TRUE	0.469915	7.8247e-06	0.00104587	TRUE	-0.10018	0.181769	0.999517	FALSE	Q8IVH2|S|442	GGPARRRSSDKFCSP	NA	NA	NA	NA	NA	NA	NA	NA	NA	Q8IVH2	Q8IVH2;B7ZBM3;Q8N4A5;Q96AP5	442;430;57;174	Q8IVH2	57391
UID5138	Q8N699	MYCT1	MYCT1	Myc target protein 1	QASLEQANSFPRK	S	___1	1	162.59	9	155	-0.408324	1.8421e-07	1.49844e-05	TRUE	-0.351205	8.25885e-07	6.12532e-05	TRUE	0.0571196	0.337127	0.870007	FALSE	Q8N699|S|155	ASLEQANSFPRKSSF	0.0176633	0.994946	FALSE	0.0406937	0.99978	FALSE	0.0230304	0.918886	FALSE	Q8N699	Q8N699;D6Q1S4;H0YDV5	155;107;136	Q8N699	47528;47529
UID1519	A0A087WVZ6	ZMYND8	NA	Protein kinase C-binding protein 1	RISLSDMPR	S	___1	0.992755	134.98	3	420	0.474711	3.26469e-05	0.00339906	TRUE	0.588663	1.70117e-06	0.000323582	TRUE	0.113952	0.164573	0.999517	FALSE	A0A087WVZ6|S|420	GGTGRRISLSDMPRS	0.00621598	0.994946	FALSE	0.00387166	0.99978	FALSE	-0.00234432	0.992371	FALSE	A0A087WVZ6	A0A087WVZ6;Q9ULU4;H7C4X9;A0A087WYS3;Q5JV90;A6H8Y8;A0A087WV57	420;425;352;425;419;420;400	A0A087WVZ6	51341
UID8126	Q8IVF2	AHNAK2	AHNAK2	Protein AHNAK2	TTDLSIQSPSADLEVQAGQVNVK	S	___1	0.993219	165.48	8	1710	0.374657	1.87988e-07	6.06937e-05	TRUE	0.400283	4.03676e-08	2.44051e-05	TRUE	0.0256265	0.51573	0.998845	FALSE	Q8IVF2|S|1710	TTDLSIQSPSADLEV	0.00688694	0.994946	FALSE	-0.000859607	0.99978	FALSE	-0.00774655	0.968924	FALSE	Q8IVF2	Q8IVF2	1710	Q8IVF2	62790
UID5365	F5H212	HIVEP1	NA	Zinc finger protein 40	RGSIDSPK	S	___1	0.999993	114.76	3	779	0.282164	3.09624e-08	3.00295e-06	TRUE	0.260385	4.33299e-08	4.14924e-06	TRUE	-0.0217792	0.556581	0.932989	FALSE	F5H212|S|779	TSLSRRGSIDSPKSY	NA	NA	NA	NA	NA	NA	NA	NA	NA	F5H212	F5H212;P15822	779;779	F5H212	51149
UID8714	Q96SB3	PPP1R9B	Spinophilin	Neurabin-2	ASSLNENVDHSALLK	S	___1	0.859242	216.16	3	100	0.3374	2.77252e-08	2.72391e-06	TRUE	0.269257	5.02815e-07	3.84222e-05	TRUE	-0.0681432	0.128909	0.732024	FALSE	Q96SB3|S|100	LSLPRASSLNENVDH	-0.0356114	0.994946	FALSE	-0.00651356	0.99978	FALSE	0.0290978	0.914635	FALSE	Q96SB3	Q96SB3	100	Q96SB3	5672
UID4488	Q9BQF6	SENP7	SENP7	Sentrin-specific protease 7	RPSSSEIITEGK	S	___1	0.957158	131.45	3	11	0.290706	7.8578e-08	6.91212e-06	TRUE	0.27394	7.47836e-08	6.81612e-06	TRUE	-0.0167664	0.675799	0.951891	FALSE	Q9BQF6|S|11	RKLGRRPSSSEIITE	NA	NA	NA	NA	NA	NA	NA	NA	NA	Q9BQF6	Q9BQF6;J3QT09;B4DM92	11;11;11	Q9BQF6	52003
UID4611	Q14469	HES1	HES1	Transcription factor HES-1	NSSSPVAATPASVNTTPDKPK	S	___1	0.78059	135.3	4	12	0.480331	9.70499e-07	0.000204899	TRUE	0.410112	2.84255e-06	0.000476537	TRUE	-0.0702192	0.235577	0.999517	FALSE	Q14469|S|12	IMEKNSSSPVAATPA	NA	NA	NA	NA	NA	NA	NA	NA	NA	Q14469	Q14469;B4DU36	12;12	Q14469	46445
UID8210	Q8IZD4	DCP1B	DCP1B	mRNA-decapping enzyme 1B	SLSYEEPR	S	___1	0.999994	131.22	3	275	0.38605	2.68813e-07	2.1183e-05	TRUE	0.327372	1.4786e-06	0.00010262	TRUE	-0.0586776	0.308065	0.855393	FALSE	Q8IZD4|S|275	QGVVRSLSYEEPRRH	NA	NA	NA	NA	NA	NA	NA	NA	NA	Q8IZD4	Q8IZD4;F5GZK9	275;149	Q8IZD4	56017;56018
UID8899	Q9BWT3	PAPOLG	PAP-gamma	Poly(A) polymerase gamma	RLPSKELPDSSSPVPANNIR	S	___1	0.999987	174.53	4	708	0.288239	1.98196e-08	1.99914e-06	TRUE	0.237634	2.12462e-07	1.70987e-05	TRUE	-0.0506053	0.176976	0.764969	FALSE	Q9BWT3|S|708	SRKKRLPSKELPDSS	NA	NA	NA	NA	NA	NA	NA	NA	NA	Q9BWT3	Q9BWT3;Q53T81;Q9H968;Q9H7W6;A0A0C4DH56	708;242;274;274;354	Q9BWT3	51618
UID2603	Q6ZNL6	FGD5	FGD5	FYVE, RhoGEF and PH domain-containing protein 5	SSPSLLIESDSPDKYK	S	___1	0.910326	213.99	1	632	0.256857	4.79264e-09	5.41139e-07	TRUE	0.199693	1.63088e-07	1.34104e-05	TRUE	-0.0571638	0.0693376	0.683904	FALSE	Q6ZNL6|S|632	TKKPITKSSPSLLIE	-0.00115	0.99992	FALSE	0.00704855	0.99978	FALSE	0.00819854	0.975324	FALSE	Q6ZNL6	A0A1W2PRG7;Q6ZNL6;A0A2X0SFF2;B7ZM68;A3KMQ0	675;632;632;391;391	A0A1W2PRG7;Q6ZNL6	57708;57709
UID7651	Q5VUA4	ZNF318	ZNF318	Zinc finger protein 318	TLVLDFETEGERNSPNPR	S	___1	0.999671	125.04	14	2091	-0.279211	6.67685e-06	0.000386319	TRUE	-0.369748	2.07388e-08	2.09186e-06	TRUE	-0.0905372	0.081088	0.705855	FALSE	Q5VUA4|S|2091	ETEGERNSPNPRSVR	0.00609654	0.998485	FALSE	-0.0161165	0.99978	FALSE	-0.022213	0.927924	FALSE	Q5VUA4	Q5VUA4	2091	Q5VUA4	61570
UID4160	Q9UPN4	CEP131	CEP131	Centrosomal protein of 131 kDa	SVSVVTGSEQK	S	___1	0.902873	164.48	3	47	0.542122	2.92239e-06	0.000187355	TRUE	0.395458	9.6716e-05	0.00389179	TRUE	-0.146664	0.121833	0.732024	FALSE	Q9UPN4|S|47	KPIVRSVSVVTGSEQ	-0.0356666	0.994946	FALSE	0.00193121	0.99978	FALSE	0.0375978	0.914635	FALSE	Q9UPN4	Q9UPN4;B2RN10;I3L2J8	47;47;47	Q9UPN4	58726
UID3147	Q6KC79	NIPBL	NIPBL	Nipped-B-like protein	RSTVNEKPK	S	___1	0.988991	72.089	2	1077	0.398287	2.81502e-06	0.000490423	TRUE	0.427974	6.18527e-07	0.000170144	TRUE	0.0296877	0.575099	0.998845	FALSE	Q6KC79|S|1077	KMNKRKRSTVNEKPK	-0.0293306	0.994946	FALSE	-0.00808898	0.99978	FALSE	0.0212417	0.938786	FALSE	Q6KC79	A0A590UJS4;A8K2T2;A6QL62;Q6KC79;Q6IEH8	1077;1077;1077;1077;1077	A0A590UJS4;Q6KC79	52395
UID20883	O15427	SLC16A3	SLC16A3	Monocarboxylate transporter 4	NGEVVHTPETSV	T	___2	0.901686	126.34	10	463	0.428591	2.84781e-05	0.00138992	TRUE	0.454927	5.05437e-06	0.00030589	TRUE	0.0263357	0.758957	0.972148	FALSE	O15427|T|463	EVVHTPETSVXXXXX	-0.0144854	0.994946	FALSE	-0.013444	0.99978	FALSE	0.0010414	0.996573	FALSE	O15427	O15427;J3QQV2;J3KTM6;A0A024R8U1;Q53G91	463;415;437;463;463	O15427	44769
UID20882	O15427	SLC16A3	SLC16A3	Monocarboxylate transporter 4	NGEVVHTPETSV	T	___2	0.999936	88.075	7	460	0.428591	2.84781e-05	0.00138992	TRUE	0.454927	5.05437e-06	0.00030589	TRUE	0.0263357	0.758957	0.972148	FALSE	O15427|T|460	KNGEVVHTPETSVXX	-0.0144854	0.994946	FALSE	-0.013444	0.99978	FALSE	0.0010414	0.996573	FALSE	O15427	O15427;J3QQV2;J3KTM6;A0A024R8U1;Q53G91	460;412;434;460;460	O15427	44769
UID3829	Q7L2J0	MEPCE	BCDIN3	7SK snRNA methylphosphate capping enzyme	NSCNVGGGGGGFKHPAFK	S	___1	1	63.979	2	152	0.536253	2.08394e-05	0.00272293	TRUE	0.472967	3.96169e-05	0.00492995	TRUE	-0.0632865	0.463711	0.998845	FALSE	Q7L2J0|S|152	GGGKRRNSCNVGGGG	0.0134557	0.994946	FALSE	-0.0419591	0.99978	FALSE	-0.0554147	0.914635	FALSE	Q7L2J0	Q7L2J0;A8K5Q1	152;152	Q7L2J0	46248
UID1552	Q765P7	MTSS2	MTSS1L	MTSS1-like protein	GLSLEHQK	S	___1	1	94.309	3	456	0.368004	1.54046e-07	1.28061e-05	TRUE	0.280713	4.65128e-06	0.000286072	TRUE	-0.0872912	0.105784	0.730238	FALSE	Q765P7|S|456	MVLTRGLSLEHQKSS	NA	NA	NA	NA	NA	NA	NA	NA	NA	Q765P7	Q765P7;A0A087WXN9	456;455	Q765P7	23805
UID3129	Q13535	ATR	ATR	Serine/threonine-protein kinase ATR	RLSSSLNPSK	S	___1	0.95883	124.12	3	435	0.245203	7.03693e-07	5.11869e-05	TRUE	0.266457	5.62474e-08	5.31889e-06	TRUE	0.0212542	0.580293	0.937939	FALSE	Q13535|S|435	SPKRRRLSSSLNPSK	NA	NA	NA	NA	NA	NA	NA	NA	NA	Q13535	Q13535;A0A590UJ01	435;32	Q13535	51702
UID6906	Q08AD1	CAMSAP2	CAMSAP1L1	Calmodulin-regulated spectrin-associated protein 2	SISNEGLTLNNSHVSK	S	___1	0.998205	253.05	3	464	0.238097	5.70932e-08	5.20374e-06	TRUE	0.211669	1.54242e-07	1.29649e-05	TRUE	-0.0264278	0.414903	0.905087	FALSE	Q08AD1|S|464	RGITRSISNEGLTLN	-0.020664	0.994946	FALSE	-0.00550496	0.99978	FALSE	0.015159	0.952041	FALSE	Q08AD1	Q08AD1;B3KTI4;B3KX64	464;453;332	Q08AD1	55107
UID4137	Q8IU81	IRF2BP1	IRF2BP1	Interferon regulatory factor 2-binding protein 1	SPGPPALK	S	___1	1	130.09	1	66	-0.138415	4.41461e-07	3.30658e-05	TRUE	-0.180401	9.75078e-10	1.25036e-07	TRUE	-0.0419864	0.0542136	0.665887	FALSE	Q8IU81|S|66	HVLPEGRSPGPPALK	NA	NA	NA	NA	NA	NA	NA	NA	NA	Q8IU81	Q8IU81;B2RCD8	66;66	Q8IU81	54846;56608;56609
UID9915	Q9UJ41	RABGEF1	RABGEF1	Rab5 GDP/GTP exchange factor	QTSIETDRVSK	T	___1	0.905221	117.14	2	131	0.418837	7.2922e-06	0.000961695	TRUE	0.409588	4.7481e-06	0.000745451	TRUE	-0.0092487	0.878119	0.999517	FALSE	Q9UJ41|T|131	SPSINRQTSIETDRV	-0.00165647	0.99992	FALSE	-0.0153642	0.99978	FALSE	-0.0137077	0.975324	FALSE	Q9UJ41	Q9UJ41;A8K3R3;A0A024RDL6;E9PFK9	131;131;131;144	Q9UJ41	49936;49937
UID13632	Q6ZNL6	FGD5	FGD5	FYVE, RhoGEF and PH domain-containing protein 5	VESFEDR	S	___2	1	120.12	3	744	0.545775	1.75056e-05	0.000882865	TRUE	0.396802	0.000404895	0.0130899	TRUE	-0.148973	0.165207	0.760491	FALSE	Q6ZNL6|S|744	RTVSRVESFEDRSRP	-0.00115	0.99992	FALSE	0.00704855	0.99978	FALSE	0.00819854	0.975324	FALSE	Q6ZNL6	A0A1W2PRG7;Q6ZNL6;A0A2X0SFF2;B7ZM68;A3KMQ0	787;744;744;503;503	A0A1W2PRG7;Q6ZNL6	63351;64964
UID5946	O60885	BRD4	BRD4	Bromodomain-containing protein 4	IHSPIIR	S	___1	1	113.71	3	1117	-0.21652	8.27483e-05	0.00350184	TRUE	-0.357637	1.06301e-08	1.13263e-06	TRUE	-0.141117	0.00544682	0.502502	FALSE	O60885|S|1117	VKEEKIHSPIIRSEP	-0.0124107	0.994946	FALSE	0.0321664	0.99978	FALSE	0.044577	0.914635	FALSE	O60885	O60885	1117	O60885	28715
UID3444	I3L2J0	CIC	NA	Protein capicua homolog	FAELPEFRPEEVLPSPTLQSLATSPR	S	___1	0.750654	235.07	24	2288	0.343665	7.44228e-07	5.36199e-05	TRUE	0.284015	5.59078e-06	0.000333025	TRUE	-0.0596495	0.273935	0.837245	FALSE	I3L2J0|S|2288	TLQSLATSPRAILGS	NA	NA	NA	NA	NA	NA	NA	NA	NA	I3L2J0	I3L2J0;A0A7P0T9K5;Q96RK0;A0A0A0MQR4;A7XAK3;A0A0U4Z598;I3L135;I3L1Q4;I3L373;A0A068JFF8	2288;2291;1382;1380;1382;1382;111;96;64;27	I3L2J0	18637
UID2026	O76024	WFS1	WFS1	Wolframin	LVSSESK	S	___1	0.887796	114.19	3	235	0.307099	6.39837e-08	5.76234e-06	TRUE	0.220871	5.37584e-06	0.000322764	TRUE	-0.086228	0.0471286	0.654681	FALSE	O76024|S|235	RMLERLVSSESKNYI	-0.0222114	0.994946	FALSE	0.00577167	0.99978	FALSE	0.0279831	0.918886	FALSE	O76024	O76024;A0A0S2Z4V6;H0Y9G5;A0A669KBF0	235;235;152;168	O76024	41942
UID6082	O95251	KAT7	MYST2	Histone acetyltransferase KAT7	LSQSSQDSSPVR	S	___1	0.990088	322.51	9	57	-0.22779	3.15937e-07	2.46398e-05	TRUE	-0.22256	1.6093e-07	1.33784e-05	TRUE	0.0052302	0.877584	0.980691	FALSE	O95251|S|57	SQSSQDSSPVRNLQS	-0.073689	0.994946	FALSE	-0.0137922	0.99978	FALSE	0.0598967	0.914635	FALSE	O95251	O95251;A0A6Q8PHH2	57;57	O95251	40862;40863
UID4365	Q8NI08	NCOA7	NCOA7	Nuclear receptor coactivator 7	RYYSIDDNQNK	S	___1	1	184.02	4	89	0.351507	5.84124e-07	4.29019e-05	TRUE	0.274377	1.04022e-05	0.000578624	TRUE	-0.0771303	0.16351	0.760491	FALSE	Q8NI08|S|89	TELKRYYSIDDNQNK	0.00274448	0.99992	FALSE	-0.0106502	0.99978	FALSE	-0.0133947	0.968553	FALSE	Q8NI08	Q8NI08;Q8N3C8;B3KXK4;H0UI55;Q86TE3;Q5TF96;Q5TF97	89;19;89;89;89;89;89	Q8NI08	52766;52767
UID6831	Q02952	AKAP12	AKAP12	A-kinase anchor protein 12	SAESPTSPVTSETGSTFKK	S	___1	0.999915	353.55	7	286	0.244019	7.00471e-08	6.2342e-06	TRUE	0.196489	9.97862e-07	7.25849e-05	TRUE	-0.0475301	0.162366	0.759145	FALSE	Q02952|S|286	KSAESPTSPVTSETG	0.00899563	0.994946	FALSE	-0.014411	0.99978	FALSE	-0.0234067	0.934335	FALSE	Q02952	Q02952;Q86TJ9	286;286	Q02952	47919;52883;52884
UID681	Q07352	ZFP36L1	BRF1	Zinc finger protein 36, C3H1 type-like 1	RHSVTLPSSK	S	___1	0.997967	125.22	3	54	0.254741	8.40625e-07	5.9433e-05	TRUE	0.248007	4.67154e-07	3.60614e-05	TRUE	-0.00673328	0.867172	0.980691	FALSE	Q07352|S|54	GGFPRRHSVTLPSSK	NA	NA	NA	NA	NA	NA	NA	NA	NA	Q07352	Q07352;B4DG15;B4E1N3;B3KNA8;A0A024R658;G3V2D5;G3V515;G3V2P5	54;54;54;54;54;32;123;60	Q07352	51239
UID3178	Q92974	ARHGEF2	ARHGEF2	Rho guanine nucleotide exchange factor 2	SESLESPRGER	S	___1	0.999379	105.03	3	645	0.140997	1.36374e-06	9.37882e-05	TRUE	0.184022	3.75075e-09	4.11224e-07	TRUE	0.0430249	0.0694333	0.683904	FALSE	Q92974|S|645	RGLFRSESLESPRGE	-0.00874447	0.994946	FALSE	-0.000850257	0.99978	FALSE	0.00789422	0.974646	FALSE	Q92974	Q92974;D3DVA5;A0A5F9ZI21;V9GYM8;Q5VY93	645;689;788;690;15	Q92974	54021;54022
UID6374	P29966	MARCKS	MARCKS	Myristoylated alanine-rich C-kinase substrate	EAPAEGEAAEPGSPTAAEGEAASAASSTSSPK	S	___1	0.997868	277.79	13	118	0.233292	5.57461e-08	5.14292e-06	TRUE	0.18532	1.01416e-06	7.30676e-05	TRUE	-0.0479722	0.136282	0.738734	FALSE	P29966|S|118	GEAAEPGSPTAAEGE	0.00413615	0.99992	FALSE	-0.0376619	0.99978	FALSE	-0.0417981	0.918886	FALSE	P29966	P29966;Q6NVI1	118;118	P29966	12656
UID9450	Q9UKA4	AKAP11	AKAP11	A-kinase anchor protein 11	SLSEEVESSESGELPEVDVK	S	___1	0.929092	282.49	3	1171	0.230754	6.65591e-06	0.000386319	TRUE	0.28052	9.93018e-08	8.7351e-06	TRUE	0.0497662	0.238284	0.825841	FALSE	Q9UKA4|S|1171	LKLMRSLSEEVESSE	0.0273297	0.994946	FALSE	0.0312186	0.99978	FALSE	0.00388896	0.991083	FALSE	Q9UKA4	Q9UKA4	1171	Q9UKA4	55933
UID2444	Q5VW26	NFIB	NA	Nuclear factor 1;Nuclear factor 1 B-type	SLSSPPSSK	S	___1	0.975125	172.56	3	264	0.392074	3.78762e-06	0.000240784	TRUE	0.316958	3.23893e-05	0.00155079	TRUE	-0.075116	0.275743	0.83775	FALSE	Q5VW26|S|264	VNLQRSLSSPPSSKR	0.0132762	0.994946	FALSE	0.0328627	0.99978	FALSE	0.0195865	0.935108	FALSE	Q5VW26	Q5VW26;A0A2R8Y7V8;Q5VW30;Q5VW27;A0A1B0GWI9;A0A1B0GU97;O00712;A0A1B0GWJ4;A0A1B0GW37;U3KQE8;Q5VW28;A0A0A0MRX8;A0A1B0GVN4;B4DS74;A0A1B0GWB8;Q5VW31	264;260;264;264;257;255;264;264;255;260;264;290;185;264;85;12	Q5VW26	55992
UID2393	Q9UQ35	SRRM2	SRm300	Serine/arginine repetitive matrix protein 2	SSPELTRK	S	___1	0.923242	99.973	1	1693	-0.446804	9.04963e-06	0.00114756	TRUE	-0.367564	3.56972e-05	0.00375619	TRUE	0.0792403	0.239865	0.999517	FALSE	Q9UQ35|S|1693	PRRRSSRSSPELTRK	-0.00885546	0.994946	FALSE	0.024061	0.99978	FALSE	0.0329165	0.914635	FALSE	Q9UQ35	Q9UQ35;A0A140VK53;O60382	1693;1693;725	Q9UQ35	57661;57764;57765
UID9489	Q9ULD2	MTUS1	MTUS1	Microtubule-associated tumor suppressor 1	QLSTEQAVLQESLEK	S	___1	0.835436	147.22	3	1203	0.512525	3.07446e-05	0.00149092	TRUE	0.376227	0.000564196	0.0173502	TRUE	-0.136298	0.193526	0.784823	FALSE	Q9ULD2|S|1203	MAISRQLSTEQAVLQ	-0.0253093	0.994946	FALSE	-0.0143732	0.99978	FALSE	0.0109362	0.98102	FALSE	Q9ULD2	Q9ULD2;B4E246	1203;505	Q9ULD2	49052
UID9679	Q9Y6G9	DYNC1LI1	DNCLI1	Cytoplasmic dynein 1 light intermediate chain 1	KPVTVSPTTPTSPTEGEAS	S	___1	0.996673	237.4	12	516	0.195315	3.56693e-07	2.72564e-05	TRUE	0.195363	1.20557e-07	1.03638e-05	TRUE	4.7836e-05	0.998698	0.999595	FALSE	Q9Y6G9|S|516	VSPTTPTSPTEGEAS	0.00544413	0.994946	FALSE	0.00310468	0.99978	FALSE	-0.00233945	0.990187	FALSE	Q9Y6G9	Q9Y6G9;B3KM42;E9PHI6;B4DDM4	516;370;400;400	Q9Y6G9	33346
UID28991	Q09666	AHNAK	AHNAK	Neuroblast differentiation-associated protein AHNAK	HRSNSFSDER	S	___3	0.999985	310.81	3	5780	0.261451	1.39757e-05	0.000719227	TRUE	0.301607	5.97179e-07	4.47293e-05	TRUE	0.0401563	0.421705	0.906955	FALSE	Q09666|S|5780	SKKPRHRSNSFSDER	0.00564332	0.994946	FALSE	-0.00481628	0.99978	FALSE	-0.0104596	0.957205	FALSE	Q09666	Q09666	5780	Q09666	26781;26782;56399;56400
UID157	Q9UPN9	TRIM33	TIF1G	E3 ubiquitin-protein ligase TRIM33	LKSDERPVHIK	S	___1	1	118.13	3	1119	0.237775	1.53864e-08	1.59449e-06	TRUE	0.154172	7.99678e-06	0.0004583	TRUE	-0.0836027	0.00908523	0.539604	FALSE	Q9UPN9|S|1119	PRRKRLKSDERPVHI	0.00993077	0.994946	FALSE	-0.00264643	0.99978	FALSE	-0.0125772	0.946803	FALSE	Q9UPN9	Q9UPN9;A0A024R0F6;H0Y612;B3KN30;B4DXI9	1119;1119;880;751;625	Q9UPN9	37849
UID7960	Q7Z333	SETX	senataxin	Probable helicase senataxin	RLSDCESTDVK	S	___1	0.999999	122.75	3	1366	0.283882	3.31941e-07	2.56238e-05	TRUE	0.212932	1.13919e-05	0.000624491	TRUE	-0.0709497	0.10316	0.730238	FALSE	Q7Z333|S|1366	QKNRRRLSDCESTDV	0.0353457	0.994946	FALSE	0.0101177	0.99978	FALSE	-0.025228	0.918886	FALSE	Q7Z333	Q7Z333;A0A024R8E8	1366;465	Q7Z333	51649
UID3831	Q7L2J0	MEPCE	BCDIN3	7SK snRNA methylphosphate capping enzyme	SSPLPAK	S	___1	0.991503	122.19	1	216	-0.226034	8.53274e-05	0.00354671	TRUE	-0.315809	2.3656e-07	1.88376e-05	TRUE	-0.0897754	0.0769807	0.696398	FALSE	Q7L2J0|S|216	LNAETPKSSPLPAKG	0.0134557	0.994946	FALSE	-0.0419591	0.99978	FALSE	-0.0554147	0.914635	FALSE	Q7L2J0	Q7L2J0;A8K5Q1	216;216	Q7L2J0	57681;61337
UID4710	Q9Y4C1	KDM3A	JMJD1A	Lysine-specific demethylase 3A	RKSSENNGTLVSK	S	___1	0.87323	98.035	3	264	0.266334	1.62107e-06	0.000109495	TRUE	0.236466	3.91938e-06	0.00024916	TRUE	-0.0298681	0.497448	0.923602	FALSE	Q9Y4C1|S|264	IGAVKRKSSENNGTL	0.00859649	0.994946	FALSE	0.00551269	0.99978	FALSE	-0.00308381	0.98721	FALSE	Q9Y4C1	Q9Y4C1;B4E2H5;F8WE62;D6W5M4	264;212;264;264	Q9Y4C1	51428
UID8835	Q9BSW2	CRACR2A	EFCAB4B	EF-hand calcium-binding domain-containing protein 4B	IISVEEDPLPQLLDGGFEQPLSK	S	___1	1	133.58	3	473	0.246144	5.44629e-07	4.03933e-05	TRUE	0.204852	3.79056e-06	0.000243013	TRUE	-0.0412912	0.281111	0.841222	FALSE	Q9BSW2|S|473	RPLRRIISVEEDPLP	NA	NA	NA	NA	NA	NA	NA	NA	NA	Q9BSW2	Q9BSW2	473	Q9BSW2	28977
UID9768	P49790	NUP153	NUP153	Nuclear pore complex protein Nup153	QTGIETPNK	T	___1	0.999993	77.387	6	699	-0.396744	6.42683e-05	0.00692574	TRUE	-0.383804	4.83765e-05	0.00587999	TRUE	0.01294	0.855016	0.998845	FALSE	P49790|T|699	AKQTGIETPNKSGKT	-0.00140108	0.99992	FALSE	-0.00102046	0.99978	FALSE	0.000380623	0.996573	FALSE	P49790	P49790;A0A024QZW7	699;699	P49790	49869
UID28992	Q09666	AHNAK	AHNAK	Neuroblast differentiation-associated protein AHNAK	SNSFSDER	S	___3	0.992166	487.8	3	5782	0.244087	2.408e-05	0.00119062	TRUE	0.274286	1.73334e-06	0.000119207	TRUE	0.0301993	0.532761	0.929126	FALSE	Q09666|S|5782	KPRHRSNSFSDEREF	0.00564332	0.994946	FALSE	-0.00481628	0.99978	FALSE	-0.0104596	0.957205	FALSE	Q09666	Q09666	5782	Q09666	26781;26782;56399;56400
UID10577	Q09666	AHNAK	AHNAK	Neuroblast differentiation-associated protein AHNAK	VGIDTPDIDIHGPEGK	T	___1	1	170.19	5	4564	0.457653	7.91698e-05	0.0074578	TRUE	0.369966	0.000315388	0.0236326	TRUE	-0.0876864	0.302443	0.999517	FALSE	Q09666|T|4564	GPKVGIDTPDIDIHG	0.00564332	0.994946	FALSE	-0.00481628	0.99978	FALSE	-0.0104596	0.957205	FALSE	Q09666	Q09666;Q6ZQN2;Q13727	4564;571;452	Q09666	65427
UID4560	Q9Y4G2	PLEKHM1	PLEKHM1	Pleckstrin homology domain-containing family M member 1	HFSQEPR	S	___1	1	74.92	3	482	0.486682	0.000506045	0.0383311	TRUE	0.435386	0.000761349	0.0530558	FALSE	-0.0512956	0.639076	0.998845	FALSE	Q9Y4G2|S|482	PGLHRHFSQEPRKNC	NA	NA	NA	NA	NA	NA	NA	NA	NA	Q9Y4G2	Q9Y4G2;B4DR59;B4DRX1	482;393;431	Q9Y4G2	26059
UID10143	A0A7I2V3F3	NCL	NA	Nucleolin	ALVATPGKK	T	___1	1	101.95	5	121	-0.183444	9.40821e-06	0.000501219	TRUE	-0.2144	2.99689e-07	2.36161e-05	TRUE	-0.0309554	0.364905	0.881463	FALSE	A0A7I2V3F3|T|121	PGKALVATPGKKGAA	0.00156081	0.99992	FALSE	-0.0041416	0.99978	FALSE	-0.0057024	0.983797	FALSE	A0A7I2V3F3	A0A7I2V3F3;P19338;A0A7I2V428;H7BY16;C9JLB1;A0A7I2V5M5;A0A7I2V2U7;A0A7I2V506;A0A7I2V699;Q9BQ02;A0A7I2V349;B3KTP9;A0A7I2V2S8	121;121;121;121;105;121;121;121;121;121;121;44;121	A0A7I2V3F3	4134;4135
UID9933	O60271	SPAG9	JIP4	C-Jun-amino-terminal kinase-interacting protein 4	ERPISLGIFPLPAGDGLLTPDAQK	T	___1	1	151.5	19	217	0.296222	5.6336e-06	0.000332954	TRUE	0.252045	2.32014e-05	0.00114487	TRUE	-0.0441763	0.406362	0.902699	FALSE	O60271|T|217	PAGDGLLTPDAQKGG	0.0241563	0.994946	FALSE	0.0191953	0.99978	FALSE	-0.00496099	0.98102	FALSE	O60271	A0A087X2D8;O60271;A0A060L980;D6RHI8	217;217;217;74	A0A087X2D8;O60271	17007
UID14891	P51946	CCNH	CCNH	Cyclin-H	HEEEEWTDDDLVESL	S	___2	1	121.76	14	322	0.639931	0.0134324	0.368528	FALSE	0.480817	0.0399066	0.592462	FALSE	-0.159114	0.49123	0.998845	FALSE	P51946|S|322	TDDDLVESLXXXXXX	NA	NA	NA	NA	NA	NA	NA	NA	NA	P51946	P51946;D6RHI7;A8K6Q5	322;248;322	P51946	25908
UID21242	P51946	CCNH	CCNH	Cyclin-H	HEEEEWTDDDLVESL	T	___2	1	247.67	7	315	0.639931	0.0134324	0.368528	FALSE	0.480817	0.0399066	0.592462	FALSE	-0.159114	0.49123	0.998845	FALSE	P51946|T|315	KHEEEEWTDDDLVES	NA	NA	NA	NA	NA	NA	NA	NA	NA	P51946	P51946;D6RHI7;A8K6Q5	315;241;315	P51946	25908
UID5292	P28290	ITPRID2	SSFA2	Sperm-specific antigen 2	GESSSPSPSAEKGK	S	___1	0.767953	110.26	7	318	0.31092	1.83204e-05	0.00208284	TRUE	0.308181	1.05065e-05	0.001299	TRUE	-0.00273873	0.955294	0.999517	FALSE	P28290|S|318	KGESSSPSPSAEKGK	-0.0221499	0.994946	FALSE	0.0145579	0.99978	FALSE	0.0367078	0.914635	FALSE	P28290	P28290;E9PHV5	318;318	P28290	22292
UID4943	Q14207	NPAT	NPAT	Protein NPAT	RFSEDSSTSK	S	___1	0.99796	67.115	3	1296	0.324995	0.000248711	0.020495	TRUE	0.406069	1.58097e-05	0.00182415	TRUE	0.0810741	0.238456	0.999517	FALSE	Q14207|S|1296	APSSRRFSEDSSTSK	NA	NA	NA	NA	NA	NA	NA	NA	NA	Q14207	Q14207;B9EG70;B4DVW1	1296;1296;352	Q14207	50951
UID8974	Q9H0C8	ILKAP	ILKAP	Integrin-linked kinase-associated serine/threonine phosphatase 2C	MDLFGDLPEPERSPRPAAGK	S	___1	1	127.28	13	13	-0.148	7.28047e-06	0.000417248	TRUE	-0.181292	9.66699e-08	8.60362e-06	TRUE	-0.0332922	0.221955	0.811383	FALSE	Q9H0C8|S|13	DLPEPERSPRPAAGK	-0.0240256	0.994946	FALSE	-0.0225616	0.99978	FALSE	0.00146399	0.995728	FALSE	Q9H0C8	Q9H0C8;E9PC05;F8SNU7;F8SNU6;B8Y6Z6;B8Y6Z5	13;13;13;13;13;13	Q9H0C8	42565
UID4388	P23443	RPS6KB1	p70S6K	Ribosomal protein S6 kinase beta-1;Ribosomal protein S6 kinase	TPVSPVK	S	___1	0.997317	73.985	4	447	0.194726	1.76551e-06	0.000118196	TRUE	0.18531	1.44516e-06	0.000101228	TRUE	-0.00941608	0.770251	0.976529	FALSE	P23443|S|447	GSPRTPVSPVKFSPG	-0.00233343	0.99992	FALSE	-0.0103148	0.99978	FALSE	-0.00798137	0.975324	FALSE	P23443	P23443;B4DDM0	447;403	P23443	62084
UID2027	O76024	WFS1	WFS1	Wolframin	LVSSESK	S	___1	0.87006	114.19	4	236	0.289987	1.10923e-06	7.69848e-05	TRUE	0.205995	6.28331e-05	0.00270075	TRUE	-0.0839924	0.0801881	0.70235	FALSE	O76024|S|236	MLERLVSSESKNYIA	-0.0222114	0.994946	FALSE	0.00577167	0.99978	FALSE	0.0279831	0.918886	FALSE	O76024	O76024;A0A0S2Z4V6;H0Y9G5;A0A669KBF0	236;236;153;169	O76024	41942
UID5784	O15021	MAST4	MAST4	Microtubule-associated serine/threonine-protein kinase 4	VGRQESVDDLDRDK	S	___1	1	81.807	6	1523	0.235875	2.06921e-07	1.66528e-05	TRUE	0.159362	3.2944e-05	0.00156743	TRUE	-0.0765131	0.0328519	0.610626	FALSE	O15021|S|1523	RKVGRQESVDDLDRD	0.0241695	0.994946	FALSE	0.0182017	0.99978	FALSE	-0.00596786	0.98102	FALSE	O15021	O15021;H7C1I9	1523;580	O15021	48043;65525
UID6959	Q09666	AHNAK	AHNAK	Neuroblast differentiation-associated protein AHNAK	SPQISMSDIDLNLKGPK	S	___1	0.995899	133.26	5	4520	0.505905	0.000253007	0.00858295	TRUE	0.334635	0.00621832	0.111209	FALSE	-0.17127	0.164451	0.760491	FALSE	Q09666|S|4520	HFKSPQISMSDIDLN	0.00564332	0.994946	FALSE	-0.00481628	0.99978	FALSE	-0.0104596	0.957205	FALSE	Q09666	Q09666;Q6ZQN2;Q13727	4520;527;408	Q09666	56724
UID7461	Q59FH1	TRRAP	NA	Transformation/transcription domain-associated protein	SQSLPGADSLLAKPIDK	S	___1	0.883523	138.49	3	1798	0.398868	6.58694e-05	0.00702584	TRUE	0.342384	0.000155266	0.0148898	TRUE	-0.0564841	0.43391	0.998845	FALSE	Q59FH1|S|1798	AVFGRSQSLPGADSL	-0.0105383	0.994946	FALSE	-0.00918563	0.99978	FALSE	0.00135264	0.996573	FALSE	Q59FH1	Q59FH1;Q9Y4A5;F2Z2U4;H0Y4W2	1798;2077;2058;2084	Q59FH1	57120
UID8312	Q8NDC0	MAPK1IP1L	MISS	MAPK-interacting and spindle-stabilizing protein-like	SDEFSLADALPEHSPAK	S	___1	1	167.45	14	15	-0.119331	5.10523e-06	0.000306516	TRUE	-0.145784	6.58853e-08	6.15336e-06	TRUE	-0.0264527	0.217784	0.805121	FALSE	Q8NDC0|S|15	ADALPEHSPAKTSAV	NA	NA	NA	NA	NA	NA	NA	NA	NA	Q8NDC0	Q8NDC0	15	Q8NDC0	53360
UID3071	Q5VWQ8	DAB2IP	DAB2IP	Disabled homolog 2-interacting protein	RQMSLTEK	S	___1	0.994503	67.214	4	895	0.447923	6.53335e-05	0.00639815	TRUE	0.325346	0.000661308	0.0422	TRUE	-0.122577	0.141504	0.999517	FALSE	Q5VWQ8|S|895	ELARRQMSLTEKGGQ	0.0113071	0.994946	FALSE	0.0154015	0.99978	FALSE	0.00409448	0.986069	FALSE	Q5VWQ8	Q5VWQ8;H0Y3A3;A0A3B3ITG3;B3KW96	895;804;834;286	Q5VWQ8	52100
UID15007	Q8N392	ARHGAP18	ARHGAP18	Rho GTPase-activating protein 18	SISQDSLDELSMEDYWIELENIK	S	___2	0.997878	124.82	6	69	0.215299	2.87303e-06	0.000185765	TRUE	0.189833	7.4924e-06	0.000432672	TRUE	-0.0254657	0.490279	0.922168	FALSE	Q8N392|S|69	DRSISQDSLDELSME	0.0156633	0.994946	FALSE	-0.00618604	0.99978	FALSE	-0.0218493	0.914635	FALSE	Q8N392	Q8N392;A9UK01	69;69	Q8N392	55112;55113
UID5252	E7EVA0	MAP4	MAP4 iso9	Microtubule-associated protein;Microtubule-associated protein 4	EAQTLDSQIQETSI	S	___1	0.964543	206.49	13	2296	0.236498	4.73801e-06	0.000289057	TRUE	0.205325	1.49671e-05	0.000791789	TRUE	-0.0311728	0.457245	0.911617	FALSE	E7EVA0|S|2296	DSQIQETSIXXXXXX	0.0297778	0.994946	FALSE	-0.0106724	0.99978	FALSE	-0.0404501	0.914635	FALSE	E7EVA0	E7EVA0;P27816;A0A024R2V0;Q86Y04;Q8NDS5	2296;1151;591;856;186	E7EVA0	12716
UID10482	P16401	H1-5	H1B	Histone H1.5	KPAGATPK	T	___1	1	83.53	6	138	-0.762974	0.00236005	0.0534544	FALSE	-0.204418	0.346293	0.802856	FALSE	0.558556	0.0206278	0.573991	FALSE	P16401|T|138	AKKPAGATPKKAKKA	-0.553478	0.994946	FALSE	-0.13016	0.99978	FALSE	0.423318	0.914635	FALSE	P16401	P16401	138	P16401	3285;33140
UID8293	Q8NB49	ATP11C	ATP11C	Phospholipid-transporting ATPase IG	TFSDESNVL	S	___1	0.933807	166.07	3	1126	0.404043	6.56797e-05	0.00290565	TRUE	0.292798	0.00113833	0.0310883	TRUE	-0.111245	0.203883	0.792179	FALSE	Q8NB49|S|1126	PLLLRTFSDESNVLX	-0.0427279	0.994946	FALSE	-0.0224415	0.99978	FALSE	0.0202864	0.959024	FALSE	Q8NB49	Q8NB49;H7C113	1126;159	Q8NB49	60267
UID9258	Q9NYV4	CDK12	CDK12	Cyclin-dependent kinase 12	HLLTDLPLPPELPGGDLSPPDSPEPK	S	___1	1	140.9	18	681	0.148176	0.000635787	0.0185704	TRUE	0.259385	1.04957e-07	9.12642e-06	TRUE	0.111209	0.00729745	0.530819	FALSE	Q9NYV4|S|681	ELPGGDLSPPDSPEP	0.0202246	0.994946	FALSE	0.00122868	0.99978	FALSE	-0.018996	0.938786	FALSE	Q9NYV4	Q9NYV4;J3QSD7	681;680	Q9NYV4	26455
UID2889	O15013	ARHGEF10	ARHGEF10	Rho guanine nucleotide exchange factor 10	SLIAQDHR	S	___1	1	120.65	1	379	0.421586	1.11843e-05	0.000587563	TRUE	0.23021	0.00416224	0.0841908	FALSE	-0.191376	0.0211875	0.573991	FALSE	O15013|S|379	RSFIRTKSLIAQDHR	0.0160011	0.994946	FALSE	0.000798576	0.99978	FALSE	-0.0152025	0.942479	FALSE	O15013	O15013;A0A2X0U4L4;H0YAN8;E9PB39	379;354;27;110	O15013	55647;61013
UID4966	B9EIS5	PCM1	NA	Pericentriolar material 1 protein	YMSQMSVPEQAELEK	S	___1	0.992158	63.691	6	93	0.396664	3.2961e-05	0.0040063	TRUE	0.290992	0.000339254	0.0289507	TRUE	-0.105672	0.126897	0.998845	FALSE	B9EIS5|S|93	SRYMSQMSVPEQAEL	0.000649631	0.99992	FALSE	0.0109528	0.99978	FALSE	0.0103032	0.953222	FALSE	B9EIS5	B9EIS5;A0A5H1ZRS1;E7EV93;E9PGW9;E5RGQ4;Q15154;D3DSQ0;A0A4W8VX11;A2RUU9	93;93;93;93;93;93;93;93;93	B9EIS5;Q15154	70989
UID6251	P16401	H1-5	H1B	Histone H1.5;Histone H1.2	KVAKSPK	S	___1	1	78.934	5	173	-0.777772	0.0051414	0.0910567	FALSE	-0.18909	0.43697	0.86292	FALSE	0.588682	0.0289969	0.591359	FALSE	P16401|S|173	GVKKVAKSPKKAKAA	-0.553478	0.994946	FALSE	-0.13016	0.99978	FALSE	0.423318	0.914635	FALSE	P16401	P16401;P16403	173;173	P16401;P16403	33805
UID15006	Q8N392	ARHGAP18	ARHGAP18	Rho GTPase-activating protein 18	SISQDSLDELSMEDYWIELENIKK	S	___2	0.909991	279.66	3	66	0.206409	4.84659e-06	0.000293315	TRUE	0.186484	8.66467e-06	0.000492844	TRUE	-0.0199249	0.585792	0.937939	FALSE	Q8N392|S|66	PPFDRSISQDSLDEL	0.0156633	0.994946	FALSE	-0.00618604	0.99978	FALSE	-0.0218493	0.914635	FALSE	Q8N392	Q8N392;A9UK01	66;66	Q8N392	55112;55113
UID3545	P10412	H1-4	H1E	Histone H1.4	KAPKSPAK	S	___1	1	84.821	5	187	-0.797483	0.0040649	0.077654	FALSE	-0.163078	0.499543	0.886868	FALSE	0.634405	0.0188186	0.573991	FALSE	P10412|S|187	KPKKAPKSPAKAKAV	-0.435459	0.994946	FALSE	-0.0930691	0.99978	FALSE	0.342389	0.914635	FALSE	P10412	P10412;Q4VB24;A3R0T8;A3R0T7;B2R984	187;187;187;187;187	P10412	31597
UID14471	I3L2J0	CIC	NA	Protein capicua homolog	FAELPEFRPEEVLPSPTLQSLATSPR	S	___2	0.750654	235.07	24	2288	-0.193808	1.93352e-05	0.00096868	TRUE	-0.207704	2.83145e-06	0.000188368	TRUE	-0.0138964	0.712683	0.960877	FALSE	I3L2J0|S|2288	TLQSLATSPRAILGS	NA	NA	NA	NA	NA	NA	NA	NA	NA	I3L2J0	I3L2J0;A0A7P0T9K5;Q96RK0;A0A0A0MQR4;A7XAK3;A0A0U4Z598;I3L135;I3L1Q4;I3L373;A0A068JFF8	2288;2291;1382;1380;1382;1382;111;96;64;27	I3L2J0	18637
UID6964	Q09666	AHNAK	AHNAK	Neuroblast differentiation-associated protein AHNAK	VSMPDVELNLKSPK	S	___1	1	203.56	12	3426	0.453366	0.000152614	0.00577263	TRUE	0.291144	0.00558916	0.103711	FALSE	-0.162223	0.126085	0.732024	FALSE	Q09666|S|3426	DVELNLKSPKVKGDL	0.00564332	0.994946	FALSE	-0.00481628	0.99978	FALSE	-0.0104596	0.957205	FALSE	Q09666	Q09666	3426	Q09666	67915
UID9783	Q13769	THOC5	FMIP	THO complex subunit 5 homolog	RRPTLGVQLDDK	T	___1	1	86.455	4	328	0.417232	0.0022786	0.106814	FALSE	0.425335	0.00123736	0.0668783	FALSE	0.00810305	0.942829	0.999517	FALSE	Q13769|T|328	TTKRRRPTLGVQLDD	-0.0542507	0.994946	FALSE	-0.0228924	0.99978	FALSE	0.0313583	0.914635	FALSE	Q13769	Q13769;A0A024R1D6;H7C072	328;328;199	Q13769	52188
UID1855	O75448	MED24	Trap100	Mediator of RNA polymerase II transcription subunit 24	LLSSNEDDANILSSPTDR	S	___1	0.931814	227.37	3	862	0.242631	8.84495e-05	0.00363653	TRUE	0.260246	1.55736e-05	0.000818155	TRUE	0.0176153	0.739965	0.966265	FALSE	O75448|S|862	SKLMRLLSSNEDDAN	0.0158704	0.994946	FALSE	-0.0162763	0.99978	FALSE	-0.0321466	0.918886	FALSE	O75448	O75448;B4E1A5;B4DSQ6;F5GY88;A0A0B4J1W0;B4E0S3;H0YEG1	862;772;803;881;887;439;38	O75448	38793
UID15910	B7ZLK1	KIAA0528	NA	C2 domain-containing protein 5	SQSESSDEVTELDLSHGK	S	___2	0.932814	154.04	3	659	0.200915	0.000110545	0.00442474	TRUE	0.246256	2.86349e-06	0.000188368	TRUE	0.0453406	0.31528	0.858895	FALSE	B7ZLK1|S|659	SRLLRSQSESSDEVT	-0.0335256	0.994946	FALSE	-0.00925749	0.99978	FALSE	0.0242681	0.922254	FALSE	B7ZLK1	B7ZLK1;Q86YS7;B7ZLK2;A0A024RB03	659;659;650;708	B7ZLK1	57110
UID15911	B7ZLK1	KIAA0528	NA	C2 domain-containing protein 5	SQSESSDEVTELDLSHGK	S	___2	0.967288	181.38	6	662	0.200915	0.000110545	0.00442474	TRUE	0.246256	2.86349e-06	0.000188368	TRUE	0.0453406	0.31528	0.858895	FALSE	B7ZLK1|S|662	LRSQSESSDEVTELD	-0.0335256	0.994946	FALSE	-0.00925749	0.99978	FALSE	0.0242681	0.922254	FALSE	B7ZLK1	B7ZLK1;Q86YS7;B7ZLK2;A0A024RB03	662;662;653;711	B7ZLK1	57110
UID7297	Q15773	MLF2	MLF2	Myeloid leukemia factor 2	LAIQGPEDSPSR	S	___1	0.999982	244.15	9	238	-0.172726	2.63621e-06	0.000173417	TRUE	-0.153933	5.89682e-06	0.000345809	TRUE	0.0187935	0.523113	0.927045	FALSE	Q15773|S|238	AIQGPEDSPSRQSRR	0.0167977	0.994946	FALSE	-0.00280935	0.99978	FALSE	-0.019607	0.922254	FALSE	Q15773	Q15773;Q5U0N1;A8K1F4	238;238;238	Q15773	34368
UID7055	Q13015	MLLT11	MLLT11	Protein AF1q	APIASIHSFELDLL	S	___1	0.99935	103.21	8	84	-0.741934	0.0221391	0.459197	FALSE	-0.272117	0.330519	0.999031	FALSE	0.469817	0.124652	0.998845	FALSE	Q13015|S|84	APIASIHSFELDLLX	0.0127974	0.994946	FALSE	-0.0244418	0.99978	FALSE	-0.0372392	0.915137	FALSE	Q13015	Q13015;Q6FGF7	84;84	Q13015	4627
UID19241	Q8N108	MIER1	MIER1	Mesoderm induction early response protein 1	VNSNGKESPGSSEFFQEAVSHGK	S	___2	0.999997	277.83	3	483	0.13745	7.54953e-06	0.000424224	TRUE	0.147887	9.28885e-07	6.82235e-05	TRUE	0.0104365	0.677042	0.951891	FALSE	Q8N108|S|483	AKRRRVNSNGKESPG	-0.0174877	0.994946	FALSE	-0.0042005	0.99978	FALSE	0.0132872	0.975324	FALSE	Q8N108	Q8N108	483	Q8N108	52609;67140
UID6250	P16401	H1-5	H1B	Histone H1.5	ATKSPAKPK	S	___1	0.973827	84.289	4	189	-0.705751	0.0050559	0.089995	FALSE	-0.216596	0.327048	0.790959	FALSE	0.489155	0.0436099	0.648167	FALSE	P16401|S|189	KPKKATKSPAKPKAV	-0.553478	0.994946	FALSE	-0.13016	0.99978	FALSE	0.423318	0.914635	FALSE	P16401	P16401	189	P16401	6007
UID5329	Q9NYF8	BCLAF1	BCLAF1	Bcl-2-associated transcription factor 1	SKERGDSK	S	___1	0.999915	64.121	1	705	0.200482	0.516515	0.964198	FALSE	0.788435	0.0150689	0.37638	FALSE	0.587953	0.071983	0.999517	FALSE	Q9NYF8|S|705	DRRRKERSKERGDSK	-0.0189964	0.994946	FALSE	-0.00200257	0.99978	FALSE	0.0169938	0.942479	FALSE	Q9NYF8	E9PK91;E9PQN2;E9PKI6;E9PK09;Q9NYF8	705;703;705;704;705	E9PK91;Q9NYF8	55195
UID7654	Q5VUA4	ZNF318	ZNF318	Zinc finger protein 318	YISQEEGPLSPFLGQLDEDYR	S	___1	1	175.71	10	214	-0.227822	4.3579e-06	0.000269937	TRUE	-0.179615	5.07286e-05	0.00231182	TRUE	0.0482066	0.234025	0.820289	FALSE	Q5VUA4|S|214	SQEEGPLSPFLGQLD	0.00609654	0.998485	FALSE	-0.0161165	0.99978	FALSE	-0.022213	0.927924	FALSE	Q5VUA4	Q5VUA4	214	Q5VUA4	70625
UID544	Q9UKX7	NUP50	NUP50	Nuclear pore complex protein Nup50	VAAETQSPSLFGSTK	S	___1	0.977032	136.26	7	221	-0.335783	1.1875e-05	0.00143239	TRUE	-0.229909	0.000258538	0.0201354	TRUE	0.105874	0.0521988	0.999517	FALSE	Q9UKX7|S|221	KVAAETQSPSLFGST	-0.00676318	0.994946	FALSE	0.0112396	0.99978	FALSE	0.0180028	0.918886	FALSE	Q9UKX7	Q9UKX7;A0A024R4X7	221;221	Q9UKX7	63622
UID9523	Q9ULL5	PRR12	PRR12	Proline-rich protein 12	SHGLEPAAPSPR	S	___1	1	177.76	10	865	-0.202545	4.2487e-05	0.00193623	TRUE	-0.209064	1.18255e-05	0.000643597	TRUE	-0.00651963	0.875989	0.980691	FALSE	Q9ULL5|S|865	GLEPAAPSPRLRPEE	NA	NA	NA	NA	NA	NA	NA	NA	NA	Q9ULL5	Q9ULL5;A0A3Q5ADB5	865;44	Q9ULL5	54767
UID5548	Q9NSI6	BRWD1	WDR9	Bromodomain and WD repeat-containing protein 1	RLSLDIQSPPNIGLR	S	___1	1	135.95	3	696	0.316731	0.00133927	0.0864157	FALSE	0.390029	0.000133646	0.0134327	TRUE	0.0732973	0.366852	0.998845	FALSE	Q9NSI6|S|696	RRGFRRLSLDIQSPP	NA	NA	NA	NA	NA	NA	NA	NA	NA	Q9NSI6	Q9NSI6;H7BZR9;Q5R2U8;H0Y5I9;Q5R2U6;H0Y463	696;160;407;408;407;408	Q9NSI6	51671
UID8213	Q8N108	MIER1	MIER1	Mesoderm induction early response protein 1	ESPGSSEFFQEAVSHGK	S	___1	0.999086	277.83	2	488	-0.309999	0.000307156	0.00988781	TRUE	-0.290864	0.000312464	0.0106647	TRUE	0.0191356	0.799787	0.979173	FALSE	Q8N108|S|488	VNSNGKESPGSSEFF	-0.0174877	0.994946	FALSE	-0.0042005	0.99978	FALSE	0.0132872	0.975324	FALSE	Q8N108	Q8N108	488	Q8N108	17314;52609;67140
UID7734	Q9NTZ6	RBM12	RBM12	RNA-binding protein 12	SKSPSGQK	S	___1	0.990921	100.55	3	413	0.185861	0.34435	0.76912	FALSE	0.654074	0.00127212	0.0337669	TRUE	0.468213	0.0224025	0.58703	FALSE	Q9NTZ6|S|413	QTLPRSKSPSGQKRS	0.000208688	0.99992	FALSE	-0.0147485	0.99978	FALSE	-0.0149571	0.927924	FALSE	Q9NTZ6	Q9NTZ6;Q69YJ7;B4DRP9;B3KQH4	413;435;212;49	Q9NTZ6	55273
UID3108	O95453	PARN	PARN	Poly(A)-specific ribonuclease PARN	NNSFTAPSTVGK	S	___1	0.958896	87.566	3	557	0.220576	7.84922e-06	0.000435375	TRUE	0.17913	5.76625e-05	0.00255098	TRUE	-0.0414461	0.308003	0.855393	FALSE	O95453|S|557	NHYYRNNSFTAPSTV	0.0323094	0.994946	FALSE	0.00888105	0.99978	FALSE	-0.0234283	0.927924	FALSE	O95453	O95453;A0A494C0W0;A0A494C0K5;A0A494C0Q6;B3KN69	557;582;532;499;269	O95453	45849
UID2364	Q9UQ35	SRRM2	SRm300	Serine/arginine repetitive matrix protein 2	SLSGSSPCPK	S	___1	0.971999	198.52	6	783	-0.242068	7.57042e-06	0.000424224	TRUE	-0.184498	0.000122353	0.00487159	TRUE	0.0575707	0.198503	0.789469	FALSE	Q9UQ35|S|783	RRSLSGSSPCPKQKS	-0.00885546	0.994946	FALSE	0.024061	0.99978	FALSE	0.0329165	0.914635	FALSE	Q9UQ35	Q9UQ35;A0A140VK53;I3L4D8;I3L182;Q9UQ39	783;783;783;687;748	Q9UQ35	55948
UID10196	A8CG34	POM121C	POM121C	Nuclear envelope pore membrane protein POM 121C;Nuclear envelope pore membrane protein POM 121;Putative nuclear envelope pore membrane protein POM 121B	KQNSNSQSTPGSSGQRK	T	___1	0.772177	67.866	9	474	-0.416418	0.00344617	0.144184	FALSE	-0.402401	0.00283742	0.123634	FALSE	0.0140174	0.906694	0.999517	FALSE	A8CG34|T|474	QNSNSQSTPGSSGQR	-0.0234296	0.994946	FALSE	-0.048366	0.99978	FALSE	-0.0249364	0.942479	FALSE	A8CG34	A8CG34;Q96HA1;B4DET5;A6NF01	474;497;104;81	A8CG34;Q96HA1	33452;33453
UID12924	P21127	CDK11B	CDK11B	Cyclin-dependent kinase 11B;Cyclin-dependent kinase 11A	DLLSDLQDISDSER	S	___2	0.999997	66.606	4	277	-0.485061	0.0819261	0.742735	FALSE	-0.481561	0.0677856	0.731987	FALSE	0.00350029	0.98937	0.998845	FALSE	P21127|S|277	MEERDLLSDLQDISD	-0.019639	0.994946	FALSE	0.00512024	0.99978	FALSE	0.0247592	0.918886	FALSE	P21127	P21127;A0A0D9SEN2;A0A0D9SER5;A0A0D9SEI3;B4E3D9;A4VCI5;B4E0N4;B4E0M9;E7ESP2;J3KS35;Q59GL4;Q9UQ88;Q5QPR3;Q5QPR4	277;267;265;254;254;24;252;262;275;262;218;265;261;228	P21127;Q9UQ88	10172;10173
UID12925	P21127	CDK11B	CDK11B	Cyclin-dependent kinase 11B;Cyclin-dependent kinase 11A	DLLSDLQDISDSER	S	___2	0.999881	206.28	10	283	-0.485061	0.0819261	0.742735	FALSE	-0.481561	0.0677856	0.731987	FALSE	0.00350029	0.98937	0.998845	FALSE	P21127|S|283	LSDLQDISDSERKTS	-0.019639	0.994946	FALSE	0.00512024	0.99978	FALSE	0.0247592	0.918886	FALSE	P21127	P21127;A0A0D9SEN2;A0A0D9SER5;A0A0D9SEI3;B4E3D9;A4VCI5;B4E0N4;B4E0M9;E7ESP2;J3KS35;Q59GL4;Q9UQ88;Q5QPR3;Q5QPR4	283;273;271;260;260;30;258;268;281;268;224;271;267;234	P21127;Q9UQ88	10172;10173
UID14470	I3L2J0	CIC	NA	Protein capicua homolog	FAELPEFRPEEVLPSPTLQSLATSPR	S	___2	0.999794	191.16	15	2279	-0.146406	7.27384e-05	0.00314438	TRUE	-0.184566	1.06889e-06	7.62843e-05	TRUE	-0.0381602	0.232005	0.820289	FALSE	I3L2J0|S|2279	RPEEVLPSPTLQSLA	NA	NA	NA	NA	NA	NA	NA	NA	NA	I3L2J0	I3L2J0;A0A7P0T9K5;Q96RK0;A0A0A0MQR4;A7XAK3;A0A0U4Z598;I3L135;I3L1Q4;I3L373;A0A068JFF8	2279;2282;1373;1371;1373;1373;102;87;55;18	I3L2J0	18637
UID5238	E9PGM1	EIF4G1	NA	Eukaryotic translation initiation factor 4 gamma 1	AASLTEDRDR	S	___1	0.998149	194.43	3	1123	0.134524	7.80756e-07	5.57209e-05	TRUE	0.107122	1.00456e-05	0.000562927	TRUE	-0.0274025	0.202334	0.791999	FALSE	E9PGM1|S|1123	EGLRKAASLTEDRDR	0.00761921	0.994946	FALSE	0.000909129	0.99978	FALSE	-0.00671008	0.979505	FALSE	E9PGM1	E9PGM1;E7EX73;E7EUU4;A0A7I2Y1C3;B4DGF1;Q04637;B2RU10;B2RU06;Q4LE58;B4DSI9;Q96I65	1123;1046;1170;1187;1176;1209;1216;1216;1234;1122;255	E9PGM1	727;728
UID7839	Q6PJF5	RHBDF2	RHBDL6	Inactive rhomboid protein 2	DLELPSQEAPSFQGTESPKPCK	S	___1	0.999447	226.4	17	177	0.253971	4.40875e-07	3.30658e-05	TRUE	0.133605	0.000951168	0.0273596	TRUE	-0.120366	0.00404653	0.437314	FALSE	Q6PJF5|S|177	PSFQGTESPKPCKMP	-0.0194456	0.994946	FALSE	-0.0168035	0.99978	FALSE	0.00264205	0.99655	FALSE	Q6PJF5	Q6PJF5;Q6ZWP8;B7Z8H4;K7EPV3	177;123;148;177	Q6PJF5	9932
UID3723	P53667	LIMK1	LIMK1	LIM domain kinase 1	SPGAGSLGSPASQRK	S	___1	0.985872	102.89	9	310	-0.170792	3.3719e-05	0.0015746	TRUE	-0.18202	5.74882e-06	0.000339764	TRUE	-0.0112282	0.745839	0.969032	FALSE	P53667|S|310	PGAGSLGSPASQRKD	0.0278587	0.994946	FALSE	0.0208857	0.99978	FALSE	-0.00697305	0.977884	FALSE	P53667	P53667;Q59FA3;A8K297;E9PC47	310;205;310;340	P53667	56587
UID6883	Q05519	SRSF11	SRSF11	Serine/arginine-rich splicing factor 11	LNHVAAGLVSPSLK	S	___1	0.999836	180.39	10	207	-0.182385	0.000502083	0.015193	TRUE	-0.248999	4.33138e-06	0.000270801	TRUE	-0.0666133	0.159488	0.758213	FALSE	Q05519|S|207	HVAAGLVSPSLKSDT	-0.0210141	0.994946	FALSE	-0.00572035	0.99978	FALSE	0.0152938	0.946284	FALSE	Q05519	Q05519;Q6N079;Q5T757;Q6MZM2;Q6PJB9;Q5T760;Q05BU6;Q6PJY9;Q6PKC9	207;95;147;55;207;207;207;207;207	Q05519	39175
UID13471	Q5VW26	NFIB	NA	Nuclear factor 1;Nuclear factor 1 B-type	SLSSPPSSK	S	___2	0.975125	172.56	3	264	0.356966	0.00104282	0.0689913	FALSE	0.360197	0.00058496	0.0430604	TRUE	0.00323126	0.970464	0.998845	FALSE	Q5VW26|S|264	VNLQRSLSSPPSSKR	0.0132762	0.994946	FALSE	0.0328627	0.99978	FALSE	0.0195865	0.935108	FALSE	Q5VW26	Q5VW26;A0A2R8Y7V8;Q5VW30;Q5VW27;A0A1B0GWI9;A0A1B0GU97;O00712;A0A1B0GWJ4;A0A1B0GW37;U3KQE8;Q5VW28;A0A0A0MRX8;A0A1B0GVN4;B4DS74;A0A1B0GWB8;Q5VW31	264;260;264;264;257;255;264;264;255;260;264;290;185;264;85;12	Q5VW26	55992
UID13472	Q5VW26	NFIB	NA	Nuclear factor 1;Nuclear factor 1 B-type	SLSSPPSSK	S	___2	0.976217	172.56	4	265	0.356966	0.00104282	0.0689913	FALSE	0.360197	0.00058496	0.0430604	TRUE	0.00323126	0.970464	0.998845	FALSE	Q5VW26|S|265	NLQRSLSSPPSSKRP	0.0132762	0.994946	FALSE	0.0328627	0.99978	FALSE	0.0195865	0.935108	FALSE	Q5VW26	Q5VW26;A0A2R8Y7V8;Q5VW30;Q5VW27;A0A1B0GWI9;A0A1B0GU97;O00712;A0A1B0GWJ4;A0A1B0GW37;U3KQE8;Q5VW28;A0A0A0MRX8;A0A1B0GVN4;B4DS74;A0A1B0GWB8;Q5VW31	265;261;265;265;258;256;265;265;256;261;265;291;186;265;86;13	Q5VW26	55992
UID3130	Q13535	ATR	ATR	Serine/threonine-protein kinase ATR	RLSSSLNPSK	S	___1	0.931794	110.15	5	437	0.347085	0.000422808	0.0329822	TRUE	0.323511	0.000453459	0.0368544	TRUE	-0.0235738	0.757008	0.998845	FALSE	Q13535|S|437	KRRRLSSSLNPSKRA	NA	NA	NA	NA	NA	NA	NA	NA	NA	Q13535	Q13535;A0A590UJ01	437;34	Q13535	51702
UID3013	P39687	ANP32A	ANP32A	Acidic leucine-rich nuclear phosphoprotein 32 family member A;Acidic leucine-rich nuclear phosphoprotein 32 family member D	NRTPSDVKELVLDNSR	S	___1	0.922169	115.96	5	17	0.271271	0.000426029	0.0309842	TRUE	0.314818	6.17486e-05	0.00604708	TRUE	0.0435473	0.468182	0.999517	FALSE	P39687|S|17	ELRNRTPSDVKELVL	0.0252226	0.994946	FALSE	-0.00943778	0.99978	FALSE	-0.0346604	0.914635	FALSE	P39687	P39687;A0A384P5U2;H0YN26;Q6PKH8;Q08AJ6;Q3KPI8;Q1AHP8;H7BZ09;O95626	17;17;17;17;17;17;17;17;17	P39687	46227;46228
UID4341	Q96E09	PABIR1	FAM122A	Protein FAM122A	RNSTTFPSR	S	___1	0.990785	136.5	3	62	0.284351	0.000306478	0.0252254	TRUE	0.305549	8.96197e-05	0.00946257	TRUE	0.0211973	0.724666	0.998845	FALSE	Q96E09|S|62	APSARRNSTTFPSRH	NA	NA	NA	NA	NA	NA	NA	NA	NA	Q96E09	Q96E09;B4E242;B3KX07	62;62;62	Q96E09	51827
UID6058	O94888	UBXN7	UBXN7	UBX domain-containing protein 7	SESLIDASEDSQLEAAIR	S	___1	0.983261	255.22	3	280	0.337127	0.00222625	0.0513462	FALSE	0.33383	0.00140008	0.0369046	TRUE	-0.0032972	0.973827	0.9931	FALSE	O94888|S|280	KKCARSESLIDASED	0.0487001	0.994946	FALSE	0.0114476	0.99978	FALSE	-0.0372525	0.914635	FALSE	O94888	O94888;C9JAT7;B4E126	280;118;132	O94888	54023
UID9831	P07355	ANXA2	ANXA2	Annexin A2;Annexin;Putative annexin A2-like protein	GLGTDEDSLIEIICSR	T	___1	0.999981	109.72	4	123	-0.359753	0.0174722	0.201568	FALSE	-0.41053	0.00480088	0.0926496	FALSE	-0.0507765	0.723295	0.964011	FALSE	P07355|T|123	ASMKGLGTDEDSLIE	-0.00680894	0.994946	FALSE	-0.00268448	0.99978	FALSE	0.00412446	0.98102	FALSE	P07355	P07355;A0A024R5Z7;V9HW65;H0YMW4;H0YN42;H0YMU9;H0YMD0;H0YM50;A6NMY6;H0YNB8;H0YKS4;H0YNP5;B4DNH8;A0A7I2V4P4;H0YMM1;H0YL33;B3KRQ1;H0YN28;H0YNA0;H0YLE2	123;123;123;151;123;123;123;92;123;123;123;58;123;123;123;6;6;6;6;6	P07355;H0YL33	23604
UID15008	Q8N392	ARHGAP18	ARHGAP18	Rho GTPase-activating protein 18	SISQDSLDELSMEDYWIELENIKK	S	___2	0.839545	91.113	11	74	0.375878	9.05486e-05	0.009101	TRUE	0.254719	0.00150612	0.0846421	FALSE	-0.121159	0.0983727	0.998845	FALSE	Q8N392|S|74	QDSLDELSMEDYWIE	0.0156633	0.994946	FALSE	-0.00618604	0.99978	FALSE	-0.0218493	0.914635	FALSE	Q8N392	Q8N392;A9UK01	74;74	Q8N392	55112;55113
UID6590	P49585	PCYT1A	PCYT1A	Choline-phosphate cytidylyltransferase A	TSPPCSPANLSR	S	___1	0.980922	193.62	2	343	0.139464	3.22e-05	0.00153203	TRUE	0.153507	3.3525e-06	0.000218635	TRUE	0.0140426	0.618851	0.940837	FALSE	P49585|S|343	WPFSGKTSPPCSPAN	0.00381471	0.99942	FALSE	0.00846711	0.99978	FALSE	0.00465241	0.98102	FALSE	P49585	P49585;C9JEJ2;B4E322;B2R8P1	343;343;304;343	P49585	62593
UID1532	Q9NZM4	BICRA	GLTSCR1	Glioma tumor suppressor candidate region gene 1 protein	GGSPAPLPAK	S	___1	1	122.69	3	1413	-0.174417	1.64108e-05	0.000833206	TRUE	-0.160601	2.17423e-05	0.00109654	TRUE	0.0138167	0.680664	0.952501	FALSE	Q9NZM4|S|1413	AGRARGGSPAPLPAK	0.00332619	0.99942	FALSE	-0.00893117	0.99978	FALSE	-0.0122574	0.942479	FALSE	Q9NZM4	Q9NZM4;A0A087WWH3	1413;1361	Q9NZM4	22863
UID3869	Q9Y4D1	DAAM1	DAAM1	Disheveled-associated activator of morphogenesis 1	AKENSEESGEFDDLVSALR	S	___1	0.999991	136.4	5	1027	0.32337	0.000250722	0.020495	TRUE	0.289681	0.000381483	0.0271457	TRUE	-0.033689	0.615007	0.999517	FALSE	Q9Y4D1|S|1027	MRKAKENSEESGEFD	-0.0369901	0.994946	FALSE	-0.025484	0.99978	FALSE	0.011506	0.971058	FALSE	Q9Y4D1	Q9Y4D1;A8K6X5;B3KMP4	1027;1017;274	Q9Y4D1	3273
UID648	Q05D32	CTDSPL2	CTDSPL2	CTD small phosphatase-like protein 2	YSEVDDSLPSGGEKPSK	S	___1	1	189.11	2	28	0.151998	1.47155e-05	0.000752183	TRUE	0.147219	9.57564e-06	0.000540595	TRUE	-0.00477908	0.869058	0.980691	FALSE	Q05D32|S|28	ARAKRKYSEVDDSLP	0.0117241	0.994946	FALSE	-0.011587	0.99978	FALSE	-0.0233111	0.915137	FALSE	Q05D32	Q05D32;A0A024R5Q8;H0YMH7;H0YNU2;H0YNW9	28;28;28;28;28	Q05D32	71337
UID1128	Q13426	XRCC4	XRCC4	DNA repair protein XRCC4	KEHISAENMSLETLRNSSPEDLFDEI	S	___1	0.999968	151.33	17	327	-0.454	0.0398532	0.590064	FALSE	-0.434221	0.0369504	0.585215	FALSE	0.0197791	0.922461	0.998845	FALSE	Q13426|S|327	SLETLRNSSPEDLFD	-0.018806	0.994946	FALSE	-0.00934688	0.99978	FALSE	0.00945912	0.977621	FALSE	Q13426	Q13426;A0A024RAQ8;A0A024RAL0	327;327;325	Q13426	32066;46436
UID28975	Q09666	AHNAK	AHNAK	Neuroblast differentiation-associated protein AHNAK	SNSFSDEREFSGPSTPTGTLEFEGGEVSLEGGK	S	___3	0.994545	147.58	11	5790	0.191176	0.000175123	0.00643111	TRUE	0.215781	1.69992e-05	0.00088689	TRUE	0.0246051	0.579185	0.937939	FALSE	Q09666|S|5790	FSDEREFSGPSTPTG	0.00564332	0.994946	FALSE	-0.00481628	0.99978	FALSE	-0.0104596	0.957205	FALSE	Q09666	Q09666	5790	Q09666	14032;26782;56400
UID6733	P62879	GNB2	G-beta 2	Guanine nucleotide-binding protein G(I)/G(S)/G(T) subunit beta-2;Guanine nucleotide-binding protein subunit beta-4	SELEQLRQEAEQLR	S	___1	1	119.01	1	2	-0.497218	0.00868763	0.290355	FALSE	-0.354052	0.0362819	0.581835	FALSE	0.143167	0.392206	0.998845	FALSE	P62879|S|2	XXXXXXMSELEQLRQ	-0.0105937	0.994946	FALSE	0.000555632	0.99978	FALSE	0.0111493	0.971544	FALSE	P62879	P62879;Q6FHM2;C9JIS1;C9JXA5;C9JZN1;Q9HAV0;A0A6Q8PFE0;A0A6Q8PFV8;A0A7I2S2S9;A8K3F6;H7C5J5;A0A6Q8PFW8;C9JD14	2;2;2;2;2;2;2;2;2;2;2;2;2	P62879;Q9HAV0	53862
UID4588	Q9NYV6	RRN3	TIF1A	RNA polymerase I-specific transcription initiation factor RRN3;Putative RRN3-like protein RRN3P2	ALENDFFNSPPRK	S	___1	1	112.57	9	44	-0.119736	8.70727e-06	0.000473888	TRUE	-0.117857	4.38648e-06	0.000271998	TRUE	0.00187914	0.931955	0.988059	FALSE	Q9NYV6|S|44	LENDFFNSPPRKTVR	NA	NA	NA	NA	NA	NA	NA	NA	NA	Q9NYV6	Q9NYV6;F5H148;B7ZB55;B4DTK6;H3BMT1;O75703;A0A024QYU7;H7C6B9;B4DPP9;A6NIE6	44;44;44;44;44;11;11;44;44;44	Q9NYV6	3606
UID1856	O75448	MED24	Trap100	Mediator of RNA polymerase II transcription subunit 24	LLSSNEDDANILSSPTDR	S	___1	0.974821	346.18	14	873	-0.182534	7.88452e-06	0.000435375	TRUE	-0.147549	6.14015e-05	0.00266048	TRUE	0.0349845	0.298759	0.851904	FALSE	O75448|S|873	DDANILSSPTDRSMS	0.0158704	0.994946	FALSE	-0.0162763	0.99978	FALSE	-0.0321466	0.918886	FALSE	O75448	O75448;B4E1A5;B4DSQ6;F5GY88;A0A0B4J1W0;B4E0S3;H0YEG1	873;783;814;892;898;450;49	O75448	38793
UID9682	Q9Y6M5	SLC30A1	SLC30A1	Zinc transporter 1	NMPNKQPESSL	S	___1	0.877361	86.772	10	506	0.231281	1.39376e-05	0.00166093	TRUE	0.18847	5.87975e-05	0.00581566	TRUE	-0.0428115	0.239081	0.999517	FALSE	Q9Y6M5|S|506	PNKQPESSLXXXXXX	-0.0389626	0.994946	FALSE	0.00780805	0.99978	FALSE	0.0467706	0.914635	FALSE	Q9Y6M5	Q9Y6M5	506	Q9Y6M5	45706
UID5500	H0YN21	DCAF11	NA	NA	SEEEEEEDEDVDLAQALLDSEEENDR	S	___1	1	69.548	20	49	-0.288779	0.324283	0.958817	FALSE	-0.607915	0.0386926	0.592462	FALSE	-0.319136	0.277945	0.998845	FALSE	H0YN21|S|49	LAQALLDSEEENDRA	NA	NA	NA	NA	NA	NA	NA	NA	NA	H0YN21	H0YN21;H0YLH4;H0YMN6;H0YM86;H0YN92	49;49;49;49;49	H0YN21	53723
UID7460	Q59FH1	TRRAP	NA	Transformation/transcription domain-associated protein	RGLSVDSAQEVK	S	___1	0.99994	124.2	4	1772	0.24348	0.000461694	0.0328534	TRUE	0.291307	5.02689e-05	0.00507357	TRUE	0.0478272	0.381445	0.999517	FALSE	Q59FH1|S|1772	SSIKRGLSVDSAQEV	-0.0105383	0.994946	FALSE	-0.00918563	0.99978	FALSE	0.00135264	0.996573	FALSE	Q59FH1	Q59FH1;Q9Y4A5;F2Z2U4;H0Y4W2	1772;2051;2032;2058	Q59FH1	51096
UID5989	O75385	ULK1	ULK1	Serine/threonine-protein kinase ULK1	NPLPPILGSPTK	S	___1	0.993183	158.91	9	623	0.210532	0.000103458	0.00418536	TRUE	0.205476	6.47954e-05	0.00276936	TRUE	-0.00505683	0.913594	0.984835	FALSE	O75385|S|623	PLPPILGSPTKAVPS	NA	NA	NA	NA	NA	NA	NA	NA	NA	O75385	O75385	623	O75385	45961
UID4401	Q96AX9	MIB2	MIB2	E3 ubiquitin-protein ligase MIB2	RVSADSQPFQHGDKVK	S	___1	0.996647	122.44	3	309	0.136598	6.20885e-05	0.00276294	TRUE	0.156448	3.95631e-06	0.000249412	TRUE	0.01985	0.495795	0.923602	FALSE	Q96AX9|S|309	NA	NA	NA	NA	NA	NA	NA	NA	NA	NA	Q96AX9	Q96AX9;D6RED3;D6RAZ0;H0YAM8;F2Z2L2;B4DEI6;E9PD12	309;251;265;160;251;251;265	Q96AX9	52637;52638
UID4884	B7ZLK1	KIAA0528	NA	C2 domain-containing protein 5	SQSESSDEVTELDLSHGK	S	___1	0.967288	181.38	6	662	-0.196167	1.50596e-06	0.000102636	TRUE	-0.121492	0.00038774	0.0126433	TRUE	0.0746747	0.0267284	0.591359	FALSE	B7ZLK1|S|662	LRSQSESSDEVTELD	-0.0335256	0.994946	FALSE	-0.00925749	0.99978	FALSE	0.0242681	0.922254	FALSE	B7ZLK1	B7ZLK1;Q86YS7;B7ZLK2;A0A024RB03	662;662;653;711	B7ZLK1	57110
UID18393	Q4G0J3	LARP7	LARP7	La-related protein 7	RSSSEDAESLAPR	S	___2	0.901707	199.41	4	300	0.231193	0.0014356	0.0371928	TRUE	0.283796	8.19889e-05	0.00335268	TRUE	0.052603	0.425351	0.907143	FALSE	Q4G0J3|S|300	GKRKRSSSEDAESLA	0.00368528	0.99992	FALSE	-0.0136078	0.99978	FALSE	-0.0172931	0.946792	FALSE	Q4G0J3	Q4G0J3;H0YA82	300;81	Q4G0J3	52377;57777
UID21880	Q9Y6G9	DYNC1LI1	DNCLI1	Cytoplasmic dynein 1 light intermediate chain 1	KPVTVSPTTPTSPTEGEAS	T	___2	0.782839	118.5	8	512	0.168636	5.27234e-05	0.00237412	TRUE	0.171411	1.85418e-05	0.000954207	TRUE	0.00277478	0.937458	0.989147	FALSE	Q9Y6G9|T|512	KPVTVSPTTPTSPTE	0.00544413	0.994946	FALSE	0.00310468	0.99978	FALSE	-0.00233945	0.990187	FALSE	Q9Y6G9	Q9Y6G9;B3KM42;E9PHI6;B4DDM4	512;366;396;396	Q9Y6G9	33346
UID3725	Q9UJF2	RASAL2	RASAL2	Ras GTPase-activating protein nGAP	LTGSQLSITQVASIK	S	___1	0.977112	184.32	4	736	-0.193605	0.00223669	0.0514304	FALSE	-0.276782	2.16438e-05	0.00109654	TRUE	-0.0831773	0.157684	0.758213	FALSE	Q9UJF2|S|736	VPIRLTGSQLSITQV	-0.0065776	0.99942	FALSE	-0.00122764	0.99978	FALSE	0.00534996	0.98721	FALSE	Q9UJF2	Q9UJF2;A8K2P3;H0Y638	736;736;287	Q9UJF2	41208
UID2588	Q5HYW2	NHSL2	NHSL2	NHS-like protein 2	RQLSEDETTTQGVR	S	___1	0.999984	122.29	4	195	0.209483	0.000149447	0.00570992	TRUE	0.207397	7.96552e-05	0.00327495	TRUE	-0.00208549	0.965213	0.992075	FALSE	Q5HYW2|S|195	MPTKRQLSEDETTTQ	0.0590679	0.994946	FALSE	0.00137797	0.99978	FALSE	-0.0576899	0.914635	FALSE	Q5HYW2	Q5HYW2;A0A1W2PQQ1	195;103	Q5HYW2	52094
UID817	Q15390	MTFR1	MTFR1	Mitochondrial fission regulator 1	QISLPDLSQEEPQLK	S	___1	0.997455	159.95	3	119	0.163039	1.0567e-05	0.000559015	TRUE	0.136751	4.96123e-05	0.00227465	TRUE	-0.0262881	0.390084	0.893155	FALSE	Q15390|S|119	KAPSRQISLPDLSQE	-0.0089186	0.994946	FALSE	-0.0191312	0.99978	FALSE	-0.0102126	0.952041	FALSE	Q15390	Q15390;H0YBZ4;A0A024R7W1;B4E3G8	119;77;119;119	Q15390	48567
UID4382	O43290	SART1	SART1	U4/U6.U5 tri-snRNP-associated protein 1	RVSEVEEEKEPVPQPLPSDDTR	S	___1	1	264.36	3	448	0.167567	7.3768e-06	0.00041959	TRUE	0.132288	7.79979e-05	0.00322434	TRUE	-0.0352793	0.252577	0.83076	FALSE	O43290|S|448	GRGRRRVSEVEEEKE	0.0272738	0.994946	FALSE	0.00726807	0.99978	FALSE	-0.0200057	0.914635	FALSE	O43290	B4DDH9;O43290;B4DP43	290;448;175	B4DDH9;O43290	52640
UID630	Q14247	CTTN	Cortactin	Src substrate cortactin	LPSSPVYEDAASFK	S	___1	0.998813	287.05	4	418	0.119714	4.38893e-06	0.000269937	TRUE	0.101595	1.91391e-05	0.000978291	TRUE	-0.0181188	0.391747	0.895016	FALSE	Q14247|S|418	TEERLPSSPVYEDAA	0.00277087	0.99992	FALSE	-0.0038767	0.99978	FALSE	-0.00664757	0.977884	FALSE	Q14247	A0A024R5M3;B3KRK4;B4E358;H0YCD9;H0YEV2;Q14247;Q53HG7;A0A384MDY8	381;102;102;75;52;418;418;418	A0A024R5M3;Q14247	3338;39637;62289
UID211	Q9UMZ2	SYNRG	synergin, gamma	Synergin gamma	QLSLEGSGLGVEDLKDNTPSGK	S	___1	0.99995	282.94	3	752	0.25325	0.000238948	0.00821657	TRUE	0.227138	0.000398147	0.012927	TRUE	-0.0261121	0.665136	0.951891	FALSE	Q9UMZ2|S|752	YDVFRQLSLEGSGLG	0.0259018	0.994946	FALSE	-0.0023538	0.99978	FALSE	-0.0282556	0.940798	FALSE	Q9UMZ2	Q9UMZ2;A0A024R0X0	752;752	Q9UMZ2	49035
UID19240	Q8N108	MIER1	MIER1	Mesoderm induction early response protein 1	ESPGSSEFFQEAVSHGK	S	___2	0.999086	277.83	2	488	0.132234	6.67039e-05	0.00293381	TRUE	0.147709	6.26675e-06	0.000364676	TRUE	0.0154749	0.584871	0.937939	FALSE	Q8N108|S|488	VNSNGKESPGSSEFF	-0.0174877	0.994946	FALSE	-0.0042005	0.99978	FALSE	0.0132872	0.975324	FALSE	Q8N108	Q8N108	488	Q8N108	17314;52609;67140
UID10340	Q13111	CHAF1A	CAF-1A	Chromatin assembly factor 1 subunit A	SLPATPQGK	T	___1	1	120.77	5	259	-0.178251	6.68972e-06	0.000386319	TRUE	-0.129274	0.000198189	0.00725824	TRUE	0.0489775	0.136256	0.738734	FALSE	Q13111|T|259	QIKSLPATPQGKNMT	-0.0256368	0.994946	FALSE	-0.0393471	0.99978	FALSE	-0.0137103	0.944925	FALSE	Q13111	Q13111;D6W625;K7EPA1	259;259;44	Q13111	55821
UID9243	Q9NXV6	CDKN2AIP	CDKN2AIP	CDKN2A-interacting protein	QQSGSPKK	S	___1	0.992558	67.08	5	268	0.211958	0.154385	0.597099	FALSE	0.480431	0.00151939	0.0389634	TRUE	0.268473	0.0744633	0.694658	FALSE	Q9NXV6|S|268	DSRQQSGSPKKSALE	0.0058585	0.999358	FALSE	-0.0238097	0.99978	FALSE	-0.0296682	0.918886	FALSE	Q9NXV6	Q9NXV6;B3KTW3	268;13	Q9NXV6	49587
UID18131	Q13469	NFATC2	NFAT1	Nuclear factor of activated T-cells, cytoplasmic 2	SKSLSPSLLGYQQPALMAAPLSLADAHR	S	___2	0.811369	130.19	3	757	0.251406	0.00298756	0.157722	FALSE	0.33973	0.000155125	0.0148898	TRUE	0.0883244	0.225212	0.998845	FALSE	Q13469|S|757	VLYQRSKSLSPSLLG	-0.0274967	0.994946	FALSE	0.0387939	0.99978	FALSE	0.0662906	0.914635	FALSE	Q13469	Q13469;B5B2P4	757;538	Q13469	55262
UID12652	O60271	SPAG9	JIP4	C-Jun-amino-terminal kinase-interacting protein 4	ERPISLGIFPLPAGDGLLTPDAQK	S	___2	1	183.65	5	203	0.216303	0.000306043	0.00988781	TRUE	0.214975	0.00016257	0.00611864	TRUE	-0.00132819	0.979853	0.99595	FALSE	O60271|S|203	IRKERPISLGIFPLP	0.0241563	0.994946	FALSE	0.0191953	0.99978	FALSE	-0.00496099	0.98102	FALSE	O60271	A0A087X2D8;O60271;A0A060L980;D6RHI8	203;203;203;60	A0A087X2D8;O60271	17007
UID20960	O60271	SPAG9	JIP4	C-Jun-amino-terminal kinase-interacting protein 4	ERPISLGIFPLPAGDGLLTPDAQK	T	___2	1	151.5	19	217	0.216303	0.000306043	0.00988781	TRUE	0.214975	0.00016257	0.00611864	TRUE	-0.00132819	0.979853	0.99595	FALSE	O60271|T|217	PAGDGLLTPDAQKGG	0.0241563	0.994946	FALSE	0.0191953	0.99978	FALSE	-0.00496099	0.98102	FALSE	O60271	A0A087X2D8;O60271;A0A060L980;D6RHI8	217;217;217;74	A0A087X2D8;O60271	17007
UID624	P20340	RAB6A	RAB6A	Ras-related protein Rab-6A	STGGDFGNPLRK	S	___1	0.989091	100.55	1	2	0.283829	0.000231481	0.0194145	TRUE	0.247389	0.000446883	0.0313484	TRUE	-0.0364402	0.532817	0.999517	FALSE	P20340|S|2	XXXXXXMSTGGDFGN	-0.0451357	0.994946	FALSE	-0.0370746	0.99978	FALSE	0.00806109	0.97159	FALSE	P20340	Q6FGX3;A0A024R5H8;Q53ET8;F5H3K7;F5GX61;P20340;A0A024R5J5	2;2;2;2;2;2;2	Q6FGX3;P20340	58105
UID31881	Q14247	CTTN	Cortactin	Src substrate cortactin	TQTPPVSPAPQPTEERLPSSPVYEDAASFK	T	___3	0.99975	273.94	3	401	0.142363	9.27505e-06	0.00049763	TRUE	0.116351	6.15445e-05	0.00266048	TRUE	-0.0260121	0.326736	0.864041	FALSE	Q14247|T|401	QARAKTQTPPVSPAP	0.00277087	0.99992	FALSE	-0.0038767	0.99978	FALSE	-0.00664757	0.977884	FALSE	Q14247	A0A024R5M3;B3KRK4;B4E358;H0YCD9;H0YEV2;Q14247;Q53HG7;A0A384MDY8	364;85;85;58;35;401;401;401	A0A024R5M3;Q14247	3337;3338;62288;62289
UID22683	Q14247	CTTN	Cortactin	Src substrate cortactin	TQTPPVSPAPQPTEER	S	___3	1	258.41	7	405	0.142363	9.27505e-06	0.00049763	TRUE	0.116351	6.15445e-05	0.00266048	TRUE	-0.0260121	0.326736	0.864041	FALSE	Q14247|S|405	KTQTPPVSPAPQPTE	0.00277087	0.99992	FALSE	-0.0038767	0.99978	FALSE	-0.00664757	0.977884	FALSE	Q14247	A0A024R5M3;B3KRK4;B4E358;H0YCD9;H0YEV2;Q14247;Q53HG7;A0A384MDY8	368;89;89;62;39;405;405;405	A0A024R5M3;Q14247	3337;3338;62288;62289
UID8286	Q8NAH4	NA	NA	NA	GASSAGEASEKEPLKGPGPASCS	S	___1	0.800493	181.02	3	431	0.277125	0.00104567	0.0634525	FALSE	0.292457	0.000401842	0.0283901	TRUE	0.0153323	0.821014	0.999517	FALSE	Q8NAH4|S|431	ERRPRGASSAGEASE	NA	NA	NA	NA	NA	NA	NA	NA	NA	Q8NAH4	Q8NAH4	431	Q8NAH4	21564
UID1984	P37023	ACVRL1	ALK1	Serine/threonine-protein kinase receptor R3;Serine/threonine-protein kinase receptor	GLHSELGESSLILK	S	___1	0.999975	207.21	9	160	-0.325281	0.00011654	0.00459178	TRUE	-0.192434	0.0085068	0.136923	FALSE	0.132847	0.0763548	0.695659	FALSE	P37023|S|160	LHSELGESSLILKAS	-0.0477067	0.994946	FALSE	-0.00834119	0.99978	FALSE	0.0393655	0.914635	FALSE	P37023	P37023;A0A0S2Z310;G3V1W8	160;160;174	P37023	23619
UID3743	Q15424	SAFB	SAFB1	Scaffold attachment factor B1	ASKSQDRK	S	___1	0.988105	63.091	4	589	0.112618	0.496927	0.863203	FALSE	0.564255	0.00107047	0.029993	TRUE	0.451637	0.0103036	0.539604	FALSE	Q15424|S|589	SKERASKSQDRKSAS	0.00735388	0.994946	FALSE	0.0068284	0.99978	FALSE	-0.000525476	0.996573	FALSE	Q15424	Q15424;B7ZLP5;A8K329;B7Z2Z1;B7Z2F6;B7Z1C7;B7Z5X3;B7Z959	589;589;589;484;432;388;496;339	Q15424	5474
UID1355	Q8NC56	LEMD2	LEMD2	LEM domain-containing protein 2	AGLSDLELRR	S	___1	1	64.82	4	5	-0.1006	0.733471	0.989401	FALSE	-0.697011	0.0232193	0.475958	FALSE	-0.596412	0.0593375	0.999517	FALSE	Q8NC56|S|5	XXXMAGLSDLELRRE	0.0137607	0.994946	FALSE	0.0144339	0.99978	FALSE	0.000673142	0.997255	FALSE	Q8NC56	Q8NC56;A0A024RCZ1;A0A220T1R7;D6RBV0	5;5;5;5	Q8NC56	2596
UID20714	Q9Y6X9	MORC2	MORC2	MORC family CW-type zinc finger protein 2	RSVAVSDEEEVEEEAERR	S	___2	1	201.31	2	739	0.21532	4.24479e-05	0.00193623	TRUE	0.162926	0.000531151	0.0165356	TRUE	-0.0523937	0.244134	0.825841	FALSE	Q9Y6X9|S|739	ATPSRKRSVAVSDEE	0.036253	0.994946	FALSE	0.0304206	0.99978	FALSE	-0.00583232	0.975324	FALSE	Q9Y6X9	Q9Y6X9	739	Q9Y6X9	52396;52397;58400
UID20715	Q9Y6X9	MORC2	MORC2	MORC family CW-type zinc finger protein 2	RSVAVSDEEEVEEEAERR	S	___2	1	215.15	6	743	0.21532	4.24479e-05	0.00193623	TRUE	0.162926	0.000531151	0.0165356	TRUE	-0.0523937	0.244134	0.825841	FALSE	Q9Y6X9|S|743	RKRSVAVSDEEEVEE	0.036253	0.994946	FALSE	0.0304206	0.99978	FALSE	-0.00583232	0.975324	FALSE	Q9Y6X9	Q9Y6X9	743	Q9Y6X9	52396;52397;58400
UID936	A0A024R929	C1orf9	NA	SUN domain-containing ossification factor	SLQLTGK	S	___1	0.999916	81.771	1	1232	0.279188	0.000432735	0.0312422	TRUE	0.25475	0.000555106	0.0373507	TRUE	-0.0244388	0.690859	0.999517	FALSE	A0A024R929|S|1232	FPLMRSKSLQLTGKE	-0.00562505	0.999358	FALSE	0.0242423	0.99978	FALSE	0.0298674	0.915137	FALSE	A0A024R929	A0A024R929;Q9UBS9;A0A087WV04;B4DYM4;B4DZJ3	1232;1081;518;710;1081	A0A024R929	55892
UID5303	P28290	ITPRID2	SSFA2	Sperm-specific antigen 2	TGVPSTASVGK	S	___1	0.979888	118.61	5	1131	0.274873	0.000261665	0.00872026	TRUE	0.209427	0.00207549	0.0508125	FALSE	-0.0654466	0.325125	0.862403	FALSE	P28290|S|1131	NRRTGVPSTASVGKS	-0.0221499	0.994946	FALSE	0.0145579	0.99978	FALSE	0.0367078	0.914635	FALSE	P28290	P28290;E9PHV5;B4E2E5;E7EUL7;B3KXT1;B4DP45;B4DQT6;H7BZ26	1131;1109;956;640;340;178;134;76	P28290	60576
UID7350	Q3B726	POLR1F	TWISTNB	DNA-directed RNA polymerase I subunit RPA43	HIALSPR	S	___1	1	80.688	5	60	-0.225027	0.0264967	0.464381	FALSE	-0.401885	0.000362063	0.0261399	TRUE	-0.176857	0.0712066	0.999517	FALSE	Q3B726|S|60	HQRHIALSPRYLNRK	0.0507739	0.994946	FALSE	-0.00615158	0.99978	FALSE	-0.0569255	0.914635	FALSE	Q3B726	Q3B726	60	Q3B726	26232
UID7616	Q5VT52	RPRD2	RPRD2	Regulation of nuclear pre-mRNA domain-containing protein 2	RMSGEPIQTVESIRVPGK	S	___1	0.999999	88.935	3	1099	0.173095	0.000733398	0.0207021	TRUE	0.207896	4.42416e-05	0.0020533	TRUE	0.0348004	0.449479	0.911127	FALSE	Q5VT52|S|1099	SASNRRMSGEPIQTV	-0.00765396	0.994946	FALSE	0.00349565	0.99978	FALSE	0.0111496	0.975324	FALSE	Q5VT52	Q5VT52	1099	Q5VT52	51753;51754
UID21798	Q9BRT9	GINS4	GINS4	DNA replication complex GINS protein SLD5;DNA replication complex GINS protein SLD5, N-terminally processed;DNA replication complex GINS protein SLD5	TEEVDFLGQDSDGGSEEVVLTPAELIER	T	___2	0.844836	81.839	1	2	0.668332	0.0305836	0.530004	FALSE	0.11827	0.656231	0.999031	FALSE	-0.550062	0.0674771	0.998845	FALSE	Q9BRT9|T|2	XXXXXXMTEEVDFLG	0.0523724	0.994946	FALSE	0.0349516	0.99978	FALSE	-0.0174207	0.968924	FALSE	Q9BRT9	Q9BRT9;E5RFF9;E5RH56	2;2;2	Q9BRT9	59845
UID7258	Q15365	PCBP1	hnRNP E1	Poly(rC)-binding protein 1	QQSHFAMMHGGTGFAGIDSSSPEVK	S	___1	0.907187	177.14	21	264	-0.169826	0.0001361	0.00525302	TRUE	-0.167154	7.76229e-05	0.00322434	TRUE	0.00267205	0.944611	0.990072	FALSE	Q15365|S|264	FAGIDSSSPEVKGYW	0.00900533	0.994946	FALSE	-0.0093573	0.99978	FALSE	-0.0183626	0.918886	FALSE	Q15365	Q15365;Q53SS8	264;264	Q15365	49588
UID13469	Q5VW26	NFIB	NA	Nuclear factor 1;Nuclear factor 1 B-type	KPEKPLFSSASPQDSSPR	S	___2	0.99994	166.69	11	328	-0.13926	0.000493752	0.0150009	TRUE	-0.176258	1.28106e-05	0.000692229	TRUE	-0.0369981	0.301108	0.851904	FALSE	Q5VW26|S|328	KPLFSSASPQDSSPR	0.0132762	0.994946	FALSE	0.0328627	0.99978	FALSE	0.0195865	0.935108	FALSE	Q5VW26	Q5VW26;A0A2R8Y7V8;Q5VW30;Q5VW27;A0A1B0GWI9;A0A1B0GU97;O00712;A0A1B0GWJ4;A0A1B0GW37;U3KQE8;Q5VW28;A0A0A0MRX8;A0A1B0GVN4;B4DS74;A0A1B0GWB8;Q5VW31	328;324;328;328;321;319;328;328;319;324;328;354;249;328;149;76	Q5VW26	33181
UID3062	Q9H334	FOXP1	FOXP1	Forkhead box protein P1	RYSDKYNVPISSADIAQNQEFYK	S	___1	0.999996	261.6	3	440	0.277377	0.00115888	0.0758772	FALSE	0.283855	0.000581771	0.0430604	TRUE	0.00647815	0.924916	0.998845	FALSE	Q9H334|S|440	GPIRRRYSDKYNVPI	0.0427331	0.994946	FALSE	0.0137261	0.99978	FALSE	-0.029007	0.952041	FALSE	Q9H334	Q9H334;A3KMG1;Q8TEA2;Q548T7;A0A3B3IST0;A0A3B3IST6;C9J0F0;G5E965;A0A3B3IS87;H0Y882;A0A3B3IT14;B4DMV4;A0A0B4J2F3;A0A3B3IT66;Q8IXF4	440;439;440;440;439;440;439;440;253;253;340;304;339;340;170	Q9H334	52755
UID32621	Q09666	AHNAK	AHNAK	Neuroblast differentiation-associated protein AHNAK	EFSGPSTPTGTLEFEGGEVSLEGGK	T	___3	0.928703	285.62	7	5794	0.222415	0.000183779	0.0160087	TRUE	0.21569	0.00013758	0.0136964	TRUE	-0.00672548	0.879528	0.998845	FALSE	Q09666|T|5794	REFSGPSTPTGTLEF	0.00564332	0.994946	FALSE	-0.00481628	0.99978	FALSE	-0.0104596	0.957205	FALSE	Q09666	Q09666	5794	Q09666	14032;26782;56400
UID7142	Q13813	SPTAN1	SPTAN1	Spectrin alpha chain, non-erythrocytic 1	LDPAQSASRENLLEEQGSIALR	S	___1	0.998427	274.6	8	1031	-0.124207	3.36894e-05	0.0015746	TRUE	-0.116789	3.34365e-05	0.00158092	TRUE	0.007418	0.768356	0.975134	FALSE	Q13813|S|1031	LDPAQSASRENLLEE	-0.0124699	0.994946	FALSE	-0.0200797	0.99978	FALSE	-0.00760981	0.975324	FALSE	Q13813	Q13813;A0A0D9SGF6;B4DGT1	1031;1031;1031	Q13813	32832;35178;35179
UID6715	P57740	NUP107	NUP107	Nuclear pore complex protein Nup107	SGFGEISSPVIR	S	___1	0.925127	136.14	8	11	-0.334903	0.00212183	0.102708	FALSE	-0.287372	0.00401735	0.157681	FALSE	0.0475309	0.598576	0.999517	FALSE	P57740|S|11	SGFGEISSPVIREAE	-0.0206059	0.994946	FALSE	0.00283051	0.99978	FALSE	0.0234364	0.920463	FALSE	P57740	P57740;G3V1T4	11;11	P57740	54446
UID5658	P52565	ARHGDIA	RhoGDI alpha	Rho GDP-dissociation inhibitor 1	AEQEPTAEQLAQIAAENEEDEHSVNYKPPAQK	S	___1	1	307	23	24	0.210892	0.00108203	0.029234	TRUE	0.229335	0.000239158	0.00845434	TRUE	0.0184428	0.750876	0.969032	FALSE	P52565|S|24	ENEEDEHSVNYKPPA	0.0204532	0.994946	FALSE	0.0108633	0.99978	FALSE	-0.00958987	0.962142	FALSE	P52565	P52565;J3QQX2;J3KTF8;V9HWE8;J3QW41;A0A0S2Z3D9;J3KRY1;J3KRE2;J3KS60	24;24;24;24;24;24;24;24;24	P52565	1912
UID18902	Q6UB99	ANKRD11	ANKRD11	Ankyrin repeat domain-containing protein 11	SVSVDIR	S	___2	0.99415	79.893	3	1792	0.346296	0.000536295	0.0365827	TRUE	0.238798	0.00535258	0.192444	FALSE	-0.107498	0.182824	0.999517	FALSE	Q6UB99|S|1792	TNLYRSVSVDIRRTP	0.00377378	0.99942	FALSE	0.00263192	0.99978	FALSE	-0.00114186	0.996573	FALSE	Q6UB99	Q6UB99	1792	Q6UB99	58722;58723
UID21722	Q6UB99	ANKRD11	ANKRD11	Ankyrin repeat domain-containing protein 11	SVSVDIRRTPEEEFSVGDK	T	___2	0.972238	75.695	9	1798	0.346296	0.000536295	0.0365827	TRUE	0.238798	0.00535258	0.192444	FALSE	-0.107498	0.182824	0.999517	FALSE	Q6UB99|T|1798	VSVDIRRTPEEEFSV	0.00377378	0.99942	FALSE	0.00263192	0.99978	FALSE	-0.00114186	0.996573	FALSE	Q6UB99	Q6UB99	1798	Q6UB99	58723
UID6060	O94913	PCF11	PCF11	Pre-mRNA cleavage complex 2 protein Pcf11	NELQEPCDSPKVK	S	___1	1	147.17	9	1520	-0.147938	0.000151843	0.00577232	TRUE	-0.154731	4.02683e-05	0.00189211	TRUE	-0.00679337	0.840838	0.980567	FALSE	O94913|S|1520	ELQEPCDSPKVKEER	0.0451082	0.994946	FALSE	0.00346399	0.99978	FALSE	-0.0416442	0.914635	FALSE	O94913	O94913	1520	O94913	44487
UID6226	P12270	TPR	TPR	Nucleoprotein TPR	TDGFAEAIHSPQVAGVPR	S	___1	1	229.89	10	2155	-0.145159	0.00210279	0.0497114	TRUE	-0.212008	1.4571e-05	0.000776263	TRUE	-0.0668483	0.128333	0.732024	FALSE	P12270|S|2155	GFAEAIHSPQVAGVP	-0.0270557	0.994946	FALSE	-0.00241638	0.99978	FALSE	0.0246393	0.914635	FALSE	P12270	P12270	2155	P12270	59567
UID10740	Q8WW12	PCNP	PCNP	PEST proteolytic signal-containing nuclear protein	NIGRDTPTSAGPNSFNK	T	___1	0.997439	241.6	6	139	-0.137065	0.00162303	0.0407913	TRUE	-0.198736	1.06461e-05	0.000587869	TRUE	-0.0616707	0.126094	0.732024	FALSE	Q8WW12|T|139	MKNIGRDTPTSAGPN	0.0120985	0.994946	FALSE	-0.00871708	0.99978	FALSE	-0.0208156	0.920463	FALSE	Q8WW12	Q8WW12	139	Q8WW12	44996
UID10251	Q92597	NDRG1	NDRG1	Protein NDRG1	SHTSEGAHLDITPNSGAAGNSAGPK	T	___1	0.856961	340.83	3	366	0.152867	0.00908345	0.134474	FALSE	0.261167	2.34573e-05	0.00114487	TRUE	0.1083	0.0564794	0.666562	FALSE	Q92597|T|366	GTRSRSHTSEGAHLD	0.00440953	0.997567	FALSE	0.0323995	0.99978	FALSE	0.0279899	0.914635	FALSE	Q92597	Q92597;Q597H1;B3KU62;Q53EU7;Q8N959;A0A024R9I3;B7Z505;B3KWB2;B7Z4H0;B7Z5Z7;E7ESM1;E5RJY1	366;366;328;366;295;336;194;177;119;113;113;75	Q92597	54839
UID3431	Q9UFV9	DKFZp434J046	NA	WD repeat-containing protein 62	SISLGDSEGPIVATLAQPLR	S	___1	0.869278	249.38	3	160	0.181804	8.84026e-05	0.00363653	TRUE	0.157727	0.000226731	0.00816771	TRUE	-0.0240766	0.545868	0.932063	FALSE	Q9UFV9|S|160	ARISRSISLGDSEGP	NA	NA	NA	NA	NA	NA	NA	NA	NA	Q9UFV9	O43379;A0A7P0Z436;A0A7P0TBE7;A0A7P0TAK3;A0A7P0T9D9;A0A7P0T9T4;A0A7P0T846;A0A7P0TA99;A0A0S2Z5Z6;A0A0S2Z635;A0A0S2Z606;A2VCQ6;Q9UFV9	1228;1116;1231;1228;1150;1228;155;100;262;340;345;12;160	O43379;Q9UFV9	55103
UID9413	Q9UHB7	AFF4	MCEF	AF4/FMR2 family member 4	SSPRPTAEK	S	___1	0.907478	90.731	1	619	-0.0876942	0.000129338	0.00504353	FALSE	-0.107569	3.46065e-06	0.000223759	TRUE	-0.0198744	0.319483	0.861357	FALSE	Q9UHB7|S|619	NIKKESKSSPRPTAE	-0.0250965	0.994946	FALSE	0.00657624	0.99978	FALSE	0.0316728	0.915137	FALSE	Q9UHB7	Q9UHB7	619	Q9UHB7	57702;57703
UID8716	Q96SB3	PPP1R9B	Spinophilin	Neurabin-2	LDADAVSPTVSQLSAVFEK	S	___1	0.984491	124.86	7	205	0.297973	0.000673224	0.0443924	TRUE	0.247646	0.00176548	0.0888065	FALSE	-0.0503272	0.469804	0.999517	FALSE	Q96SB3|S|205	KLDADAVSPTVSQLS	-0.0356114	0.994946	FALSE	-0.00651356	0.99978	FALSE	0.0290978	0.914635	FALSE	Q96SB3	Q96SB3	205	Q96SB3	20251;34844
UID10178	P10412	H1-4	H1E	Histone H1.4	KATGAATPK	T	___1	0.998849	76.262	7	146	-0.559661	0.00914924	0.135184	FALSE	-0.133347	0.482035	0.881941	FALSE	0.426314	0.0415334	0.640255	FALSE	P10412|T|146	KKATGAATPKKSAKK	-0.435459	0.994946	FALSE	-0.0930691	0.99978	FALSE	0.342389	0.914635	FALSE	P10412	P10412;Q4VB24;A3R0T8;A3R0T7	146;146;146;146	P10412	31654
UID6958	Q09666	AHNAK	AHNAK	Neuroblast differentiation-associated protein AHNAK	MYFPDVEFDIKSPK	S	___1	1	184.01	12	5099	0.363886	0.000627571	0.0184731	TRUE	0.192935	0.0376876	0.326659	FALSE	-0.170951	0.0797962	0.70235	FALSE	Q09666|S|5099	DVEFDIKSPKFKAEA	0.00564332	0.994946	FALSE	-0.00481628	0.99978	FALSE	-0.0104596	0.957205	FALSE	Q09666	Q09666;Q6ZQN2	5099;1106	Q09666	43899
UID32236	P85037	FOXK1	FOXK1	Forkhead box protein K1	SGGLQTPECLSR	T	___3	0.999149	115.59	6	436	0.159611	8.3785e-05	0.00350184	TRUE	0.144396	0.000132763	0.00515053	TRUE	-0.0152144	0.661858	0.951891	FALSE	P85037|T|436	PRSGGLQTPECLSRE	0.0279227	0.994946	FALSE	0.0209951	0.99978	FALSE	-0.00692764	0.98102	FALSE	P85037	A4D1Z4;P85037;B4DY33	414;436;319	A4D1Z4;P85037	54477;54478
UID25620	P85037	FOXK1	FOXK1	Forkhead box protein K1	EGSPIPHDPEFGSK	S	___3	1	170.11	3	445	0.159611	8.3785e-05	0.00350184	TRUE	0.144396	0.000132763	0.00515053	TRUE	-0.0152144	0.661858	0.951891	FALSE	P85037|S|445	ECLSREGSPIPHDPE	0.0279227	0.994946	FALSE	0.0209951	0.99978	FALSE	-0.00692764	0.98102	FALSE	P85037	A4D1Z4;P85037;B4DY33	423;445;328	A4D1Z4;P85037	14444;54478
UID25624	P85037	FOXK1	FOXK1	Forkhead box protein K1	SGGLQTPECLSR	S	___3	1	148.13	11	441	0.159611	8.3785e-05	0.00350184	TRUE	0.144396	0.000132763	0.00515053	TRUE	-0.0152144	0.661858	0.951891	FALSE	P85037|S|441	LQTPECLSREGSPIP	0.0279227	0.994946	FALSE	0.0209951	0.99978	FALSE	-0.00692764	0.98102	FALSE	P85037	A4D1Z4;P85037;B4DY33	419;441;324	A4D1Z4;P85037	54477;54478
UID564	Q9C0C2	TNKS1BP1	TNKS1BP1	182 kDa tankyrase-1-binding protein	GWSQEGPVK	S	___1	1	57.885	3	221	0.263811	0.00215987	0.102708	FALSE	0.28136	0.000816255	0.0501464	FALSE	0.0175489	0.804765	0.999517	FALSE	Q9C0C2|S|221	STLFRGWSQEGPVKS	0.00239977	0.99992	FALSE	0.0101934	0.99978	FALSE	0.00779358	0.975324	FALSE	Q9C0C2	Q9C0C2;A0A024R542;E9PKK0;B3KXS7	221;221;221;54	Q9C0C2;B3KXS7	25535
UID5390	F8W0Q9	PPHLN1	NA	Periphilin-1	DTSPSSGSAVSSSK	S	___1	0.999732	321.34	3	223	-0.111425	5.52521e-06	0.00032912	TRUE	-0.0828203	0.000127966	0.00504931	FALSE	0.0286046	0.157612	0.758213	FALSE	F8W0Q9|S|223	LKTSRDTSPSSGSAV	-0.00184067	0.99992	FALSE	-0.0312193	0.99978	FALSE	-0.0293787	0.914635	FALSE	F8W0Q9	F8W0Q9;Q8NEY8;F8WF16;B7Z615;B7Z8L1;F8W6A0;B7Z8M9;B7Z695	223;205;138;138;150;85;85;131	F8W0Q9	11573;62642
UID14055	A0A3B3IRT3	TBC1D4	NA	NA	QSSSEQCSDGEGRK	S	___2	0.799767	105.71	3	492	0.179338	1.25045e-05	0.00064792	TRUE	0.114875	0.00113286	0.0310511	TRUE	-0.0644631	0.065031	0.678581	FALSE	A0A3B3IRT3|S|492	SPLLRQSSSEQCSDG	NA	NA	NA	NA	NA	NA	NA	NA	NA	A0A3B3IRT3	A0A3B3IRT3;Q5JU47	492;185	A0A3B3IRT3	49791
UID14056	A0A3B3IRT3	TBC1D4	NA	NA	QSSSEQCSDGEGRK	S	___2	0.999963	73.454	8	497	0.179338	1.25045e-05	0.00064792	TRUE	0.114875	0.00113286	0.0310511	TRUE	-0.0644631	0.065031	0.678581	FALSE	A0A3B3IRT3|S|497	QSSSEQCSDGEGRKR	NA	NA	NA	NA	NA	NA	NA	NA	NA	A0A3B3IRT3	A0A3B3IRT3;Q5JU47	497;190	A0A3B3IRT3	49791
UID2614	P51610	HCFC1	HCFC1	Host cell factor 1;HCF N-terminal chain 1;HCF N-terminal chain 2;HCF N-terminal chain 3;HCF N-terminal chain 4;HCF N-terminal chain 5;HCF N-terminal chain 6;HCF C-terminal chain 1;HCF C-terminal chain 2;HCF C-terminal chain 3;HCF C-terminal chain 4;HCF C-terminal chain 5;HCF C-terminal chain 6	SPISVPGGSALISNLGK	S	___1	0.995875	226.89	1	666	0.169162	0.000201136	0.00721135	TRUE	0.160817	0.000176123	0.00653123	TRUE	-0.00834505	0.833236	0.980037	FALSE	P51610|S|666	KTITLVKSPISVPGG	-0.00763726	0.994946	FALSE	-0.002565	0.99978	FALSE	0.00507226	0.979505	FALSE	P51610	P51610;A0A223PQH6;A6NEM2	666;666;666	P51610	56638;60915
UID3566	P85037	FOXK1	FOXK1	Forkhead box protein K1	EGSPIPHDPEFGSK	S	___1	1	170.11	3	445	-0.142891	0.000332787	0.0106225	TRUE	-0.156951	5.25512e-05	0.00238054	TRUE	-0.0140604	0.688447	0.954178	FALSE	P85037|S|445	ECLSREGSPIPHDPE	0.0279227	0.994946	FALSE	0.0209951	0.99978	FALSE	-0.00692764	0.98102	FALSE	P85037	A4D1Z4;P85037;B4DY33	423;445;328	A4D1Z4;P85037	14444;54478
UID11132	P49790	NUP153	NUP153	Nuclear pore complex protein Nup153	EGSVLDILKSPGFASPK	S	___2	0.999994	111.45	10	614	-0.188156	0.000860353	0.0237539	TRUE	-0.199826	0.000238653	0.00845434	TRUE	-0.01167	0.817541	0.979392	FALSE	P49790|S|614	SVLDILKSPGFASPK	-0.00140108	0.99992	FALSE	-0.00102046	0.99978	FALSE	0.000380623	0.996573	FALSE	P49790	P49790;A0A024QZW7	614;614	P49790	14457
UID11133	P49790	NUP153	NUP153	Nuclear pore complex protein Nup153	EGSVLDILKSPGFASPK	S	___2	1	103.67	15	619	-0.188156	0.000860353	0.0237539	TRUE	-0.199826	0.000238653	0.00845434	TRUE	-0.01167	0.817541	0.979392	FALSE	P49790|S|619	LKSPGFASPKIDSVA	-0.00140108	0.99992	FALSE	-0.00102046	0.99978	FALSE	0.000380623	0.996573	FALSE	P49790	P49790;A0A024QZW7	619;619	P49790	14457
UID9893	Q9BSJ8	ESYT1	ESYT1	Extended synaptotagmin-1	RTLSPEFNER	T	___1	0.779883	107.55	2	1032	-0.424676	0.0591187	0.663768	FALSE	-0.306768	0.136184	0.887491	FALSE	0.117908	0.576333	0.998845	FALSE	Q9BSJ8|T|1032	RTSQKKRTLSPEFNE	-0.0113215	0.994946	FALSE	0.0019177	0.99978	FALSE	0.0132392	0.959024	FALSE	Q9BSJ8	Q9BSJ8;A0A024RB17;B3KMV5;A0A024RB16;B3KY56	1032;1032;1032;1042;986	Q9BSJ8	52464;61480
UID693	Q6PJG2	MIDEAS	ELMSAN1	ELM2 and SANT domain-containing protein 1	RASQEANLLTLAQK	S	___1	1	267.69	3	461	0.106704	8.33634e-06	0.000456989	TRUE	0.0812425	0.000134004	0.00517214	FALSE	-0.0254612	0.199941	0.790435	FALSE	Q6PJG2|S|461	TRRRRRASQEANLLT	-0.0497378	0.994946	FALSE	-0.0251404	0.99978	FALSE	0.0245974	0.918886	FALSE	Q6PJG2	Q6PJG2;A0A0A0MSU2;A0PJD3;A0A024R689;A0A1C7CYX1;H7C1L3	461;461;461;461;461;283	Q6PJG2	5613;50471;52166
UID6252	P16401	H1-5	H1B	Histone H1.5	SETAPAETATPAPVEKSPAK	S	___1	1	226.24	17	18	-0.529383	0.00970668	0.139152	FALSE	-0.128601	0.477468	0.881567	FALSE	0.400781	0.044428	0.648167	FALSE	P16401|S|18	TPAPVEKSPAKKKAT	-0.553478	0.994946	FALSE	-0.13016	0.99978	FALSE	0.423318	0.914635	FALSE	P16401	P16401;Q14463	18;18	P16401	54052;54053
UID7992	Q7Z5L9	IRF2BP2	IRF2BP2	Interferon regulatory factor 2-binding protein 2	LEEPPELNRQSPNPR	S	___1	1	229.62	11	175	-0.106215	0.000101147	0.00411386	TRUE	-0.11149	2.4399e-05	0.00118319	TRUE	-0.0052746	0.822235	0.979392	FALSE	Q7Z5L9|S|175	PPELNRQSPNPRRGH	-0.0214447	0.994946	FALSE	0.0178475	0.99978	FALSE	0.0392922	0.914635	FALSE	Q7Z5L9	Q7Z5L9	175	Q7Z5L9	35616
UID10180	P10412	H1-4	H1E	Histone H1.4	SETAPAAPAAPAPAEKTPVKK	T	___1	1	105.17	17	18	-0.511299	0.00755607	0.118593	FALSE	-0.137839	0.414107	0.850153	FALSE	0.37346	0.0442217	0.648167	FALSE	P10412|T|18	APAPAEKTPVKKKAR	-0.435459	0.994946	FALSE	-0.0930691	0.99978	FALSE	0.342389	0.914635	FALSE	P10412	P10412;Q4VB24;A3R0T8;A3R0T7;B2R984	18;18;18;18;18	P10412	54050
UID1749	U5LXR9	TCF3	NA	NA	TSSTDEVLSLEEK	S	___1	0.989733	361.49	3	479	0.154463	8.05156e-05	0.0034608	TRUE	0.132872	0.000229125	0.00821485	TRUE	-0.0215907	0.520857	0.926703	FALSE	U5LXR9|S|479	APRARTSSTDEVLSL	0.0106576	0.994946	FALSE	-0.000255649	0.99978	FALSE	-0.0109132	0.959173	FALSE	U5LXR9	U5LXR9;A0A0A0MRB7;K7ENH8;K7EMM4	479;479;193;99	U5LXR9	62694;62695
UID18392	Q4G0J3	LARP7	LARP7	La-related protein 7	RSSSEDAESLAPR	S	___2	0.995673	199.41	2	298	0.204839	0.00153939	0.0396106	TRUE	0.215906	0.000505579	0.0159363	TRUE	0.0110669	0.850148	0.980691	FALSE	Q4G0J3|S|298	RTGKRKRSSSEDAES	0.00368528	0.99992	FALSE	-0.0136078	0.99978	FALSE	-0.0172931	0.946792	FALSE	Q4G0J3	Q4G0J3;H0YA82	298;79	Q4G0J3	52377;57777
UID2876	Q52LW3	ARHGAP29	ARHGAP29	Rho GTPase-activating protein 29	ATSFEESERK	S	___1	0.998997	144.77	3	949	0.207492	5.36623e-05	0.0024021	TRUE	0.139254	0.00197617	0.0490154	TRUE	-0.0682378	0.125749	0.732024	FALSE	Q52LW3|S|949	KIFERATSFEESERK	-0.0184888	0.994946	FALSE	-0.0188759	0.99978	FALSE	-0.00038706	0.996573	FALSE	Q52LW3	Q52LW3;A0A2X0U4J5;F8VWZ8	949;949;949	Q52LW3	6099;6100
UID145	Q9NS62	THSD1	THSD1	Thrombospondin type-1 domain-containing protein 1	HNSIHSPSFRK	S	___1	0.958087	96.591	8	458	0.396592	0.00407564	0.193896	FALSE	0.248728	0.0375367	0.589145	FALSE	-0.147864	0.218991	0.998845	FALSE	Q9NS62|S|458	HNSIHSPSFRKNSDE	NA	NA	NA	NA	NA	NA	NA	NA	NA	Q9NS62	Q9NS62;B4DQV6;A0A024R064;B3KTY7	458;79;458;405	Q9NS62	26613
UID8129	Q8IVF2	AHNAK2	AHNAK2	Protein AHNAK2	VSAPGESIEALVDVSELK	S	___1	0.967607	73.464	2	2661	-0.404267	0.0676481	0.670489	FALSE	-0.309877	0.128146	0.874723	FALSE	0.0943897	0.649849	0.999517	FALSE	Q8IVF2|S|2661	KMPSFRVSAPGESIE	0.00688694	0.994946	FALSE	-0.000859607	0.99978	FALSE	-0.00774655	0.968924	FALSE	Q8IVF2	Q8IVF2	2661	Q8IVF2	67728
UID5369	Q9Y6R4	MAP3K4	MEKK4	Mitogen-activated protein kinase kinase kinase 4	HSSPTEERDEPAYPR	S	___1	0.984411	159.04	3	1252	0.164945	0.000162878	0.00604007	TRUE	0.145824	0.000324049	0.0109439	TRUE	-0.0191209	0.615036	0.939825	FALSE	Q9Y6R4|S|1252	RSLSRHSSPTEERDE	-0.00340713	0.99992	FALSE	-0.0222158	0.99978	FALSE	-0.0188086	0.930835	FALSE	Q9Y6R4	Q9Y6R4;F5H4R1;J3KNB8;F5H538;Q9P1M2	1252;1252;1198;1248;188	Q9Y6R4	26878
UID15367	Q96E09	PABIR1	FAM122A	Protein FAM122A	RIDFIPVSPAPSPTR	S	___2	0.97316	140.47	12	147	-0.123821	0.000222646	0.00779775	TRUE	-0.13066	5.51849e-05	0.00245573	TRUE	-0.00683891	0.815284	0.979392	FALSE	Q96E09|S|147	IPVSPAPSPTRGIGK	NA	NA	NA	NA	NA	NA	NA	NA	NA	Q96E09	Q96E09;B4E242;B3KX07	147;131;147	Q96E09	51254
UID15366	Q96E09	PABIR1	FAM122A	Protein FAM122A	RIDFIPVSPAPSPTR	S	___2	0.999999	140.47	8	143	-0.123821	0.000222646	0.00779775	TRUE	-0.13066	5.51849e-05	0.00245573	TRUE	-0.00683891	0.815284	0.979392	FALSE	Q96E09|S|143	RIDFIPVSPAPSPTR	NA	NA	NA	NA	NA	NA	NA	NA	NA	Q96E09	Q96E09;B4E242;B3KX07	143;127;143	Q96E09	51254
UID7648	Q5VUA4	ZNF318	ZNF318	Zinc finger protein 318	SFPDIEDEEK	S	___1	1	193.88	1	527	0.147129	0.00163627	0.0409881	TRUE	0.184739	7.40858e-05	0.00309646	TRUE	0.0376092	0.378033	0.890135	FALSE	Q5VUA4|S|527	TQEKRRRSFPDIEDE	0.00609654	0.998485	FALSE	-0.0161165	0.99978	FALSE	-0.022213	0.927924	FALSE	Q5VUA4	Q5VUA4	527	Q5VUA4	54260;54261
UID4182	Q5SW79	CEP170	CEP170	Centrosomal protein of 170 kDa	VVTQRSEIGEK	S	___1	0.99885	96.489	6	667	0.235088	0.000193215	0.00699363	TRUE	0.161021	0.00399899	0.0811054	FALSE	-0.0740673	0.184428	0.771536	FALSE	Q5SW79|S|667	AKVVTQRSEIGEKQD	0.00345856	0.99942	FALSE	0.00907696	0.99978	FALSE	0.0056184	0.975324	FALSE	Q5SW79	B2RTS4;A6H8X9;H0Y2V6;Q5SW79;B4DL23	569;569;631;667;592	B2RTS4;H0Y2V6;Q5SW79	68853
UID8552	Q96AY4	TTC28	TTC28	Tetratricopeptide repeat protein 28	SQPSPVTVKPKPPAR	S	___1	0.99939	141.86	1	2224	0.274353	0.000155519	0.00585325	TRUE	0.150733	0.0158905	0.196745	FALSE	-0.12362	0.0574968	0.671858	FALSE	Q96AY4|S|2224	PVLSHQKSQPSPVTV	-0.00785935	0.994946	FALSE	-0.0280123	0.99978	FALSE	-0.0201529	0.94555	FALSE	Q96AY4	Q96AY4;A0A087WW06	2224;2097	Q96AY4	57084
UID22684	Q14247	CTTN	Cortactin	Src substrate cortactin	LPSSPVYEDAASFK	S	___3	0.998813	287.05	4	418	0.147896	6.79025e-05	0.0029553	TRUE	0.121513	0.000327509	0.0109629	TRUE	-0.0263825	0.407429	0.903078	FALSE	Q14247|S|418	TEERLPSSPVYEDAA	0.00277087	0.99992	FALSE	-0.0038767	0.99978	FALSE	-0.00664757	0.977884	FALSE	Q14247	A0A024R5M3;B3KRK4;B4E358;H0YCD9;H0YEV2;Q14247;Q53HG7;A0A384MDY8	381;102;102;75;52;418;418;418	A0A024R5M3;Q14247	3338;39637;62289
UID682	P47974	ZFP36L2	ZFP36L2	Zinc finger protein 36, C3H1 type-like 1;Zinc finger protein 36, C3H1 type-like 2	RLPIFSRLSISDD	S	___1	0.933305	131.4	9	490	0.149242	0.000257536	0.00862061	TRUE	0.144528	0.000183218	0.0067612	TRUE	-0.00471477	0.895026	0.980801	FALSE	P47974|S|490	LPIFSRLSISDDXXX	0.0586771	0.994946	FALSE	0.022227	0.99978	FALSE	-0.0364501	0.914635	FALSE	P47974	Q07352;B4DG15;B4E1N3;B3KNA8;A0A024R658;P47974	334;312;317;334;334;490	Q07352;P47974	51612
UID6012	O75569	PRKRA	PACT	Interferon-inducible double-stranded RNA-dependent protein kinase activator A	HRAEAPPLEREDSGTFSLGK	S	___1	0.99209	191.44	13	18	0.178491	0.000320418	0.010271	TRUE	0.158388	0.000586771	0.017827	TRUE	-0.0201027	0.645295	0.951633	FALSE	O75569|S|18	PPLEREDSGTFSLGK	0.048519	0.994946	FALSE	0.0270626	0.99978	FALSE	-0.0214564	0.922722	FALSE	O75569	O75569;A0A7I2YQ87;A0A7I2V5H3;G5E9Q4;A0A7I2V5C2;A0A7I2V3L6;A0A7I2V332	18;18;18;18;18;18;18	O75569	1471;13218;26760
UID7673	Q5VZ18	SHE	SHE	SH2 domain-containing adapter protein E	ILKPALSDHSEGEK	S	___1	0.999915	101.15	7	376	0.170698	0.00019014	0.00691543	TRUE	0.144898	0.000573322	0.0175594	TRUE	-0.0257995	0.518318	0.926703	FALSE	Q5VZ18|S|376	KILKPALSDHSEGEK	0.00783146	0.994946	FALSE	-0.00894801	0.99978	FALSE	-0.0167795	0.948581	FALSE	Q5VZ18	Q5VZ18;B7ZLF1;H0YJQ6	376;376;74	Q5VZ18	29405
UID5885	O43719	HTATSF1	TAT-SF1	HIV Tat-specific factor 1	RSDSVSASER	S	___1	0.999415	140.33	4	387	0.266915	0.000779448	0.021839	TRUE	0.186564	0.00893101	0.140172	FALSE	-0.0803509	0.263515	0.837245	FALSE	O43719|S|387	RGLRRSDSVSASERA	0.0360636	0.994946	FALSE	0.044531	0.99978	FALSE	0.00846743	0.974646	FALSE	O43719	O43719;B4DRS4	387;387	O43719	52225
UID20791	Q13542	EIF4EBP2	4E-BP2	Eukaryotic translation initiation factor 4E-binding protein 2	RNSPMAQTPPCHLPNIPGVTSPGTLIEDSK	T	___2	1	202.5	8	70	-0.131701	3.15615e-05	0.00151116	TRUE	-0.100552	0.000381574	0.0125505	TRUE	0.0311487	0.24686	0.827424	FALSE	Q13542|T|70	RNSPMAQTPPCHLPN	0.023684	0.994946	FALSE	0.00349229	0.99978	FALSE	-0.0201918	0.942479	FALSE	Q13542	Q13542;Q6FG68;A0A024QZM3;B2R9B9	70;70;70;70	Q13542	46394;51819
UID11109	Q13542	EIF4EBP2	4E-BP2	Eukaryotic translation initiation factor 4E-binding protein 2	RNSPMAQTPPCHLPNIPGVTSPGTLIEDSK	S	___2	1	238.85	3	65	-0.131701	3.15615e-05	0.00151116	TRUE	-0.100552	0.000381574	0.0125505	TRUE	0.0311487	0.24686	0.827424	FALSE	Q13542|S|65	FLLDRRNSPMAQTPP	0.023684	0.994946	FALSE	0.00349229	0.99978	FALSE	-0.0201918	0.942479	FALSE	Q13542	Q13542;Q6FG68;A0A024QZM3;B2R9B9	65;65;65;65	Q13542	46394;51819
UID20700	Q9Y5W3	KLF2	KLF2	Krueppel-like factor 2	GLLTPPASPLELLEAKPK	S	___2	1	158.89	8	248	0.316188	0.0166662	0.363095	FALSE	0.301285	0.0154822	0.379397	FALSE	-0.0149029	0.899294	0.999517	FALSE	Q9Y5W3|S|248	GLLTPPASPLELLEA	NA	NA	NA	NA	NA	NA	NA	NA	NA	Q9Y5W3	Q9Y5W3	248	Q9Y5W3	23695
UID21877	Q9Y5W3	KLF2	KLF2	Krueppel-like factor 2	GLLTPPASPLELLEAKPK	T	___2	1	158.89	4	244	0.316188	0.0166662	0.363095	FALSE	0.301285	0.0154822	0.379397	FALSE	-0.0149029	0.899294	0.999517	FALSE	Q9Y5W3|T|244	PAARGLLTPPASPLE	NA	NA	NA	NA	NA	NA	NA	NA	NA	Q9Y5W3	Q9Y5W3	244	Q9Y5W3	23695
UID4519	P11308	ERG	ERG	Transcriptional regulator ERG	ALQNSPR	S	___1	1	270.18	5	215	-0.175616	0.000477071	0.0146857	TRUE	-0.164363	0.000497779	0.0157561	TRUE	0.0112536	0.800521	0.979173	FALSE	P11308 |S|215	VDKALQNSPRLMHAR	-0.00872507	0.994946	FALSE	0.0265313	0.99978	FALSE	0.0352564	0.914635	FALSE	P11308	P11308;B4DN83;A8MX39;A8MZ24;A0A0C4DG41;B2Y833;A0A088AWP2;B4DVX5;Q16031;B5MDW0	215;222;215;222;123;183;183;98;19;215	P11308;B5MDW0	3993;17707
UID8000	Q7Z6E9	RBBP6	RBBP6	E3 ubiquitin-protein ligase RBBP6	FLPLNIRNSPFTR	S	___1	0.998125	127.3	9	873	-0.231549	0.000292571	0.0232149	TRUE	-0.186608	0.00105525	0.0603323	FALSE	0.0449409	0.362563	0.999517	FALSE	Q7Z6E9|S|873	LPLNIRNSPFTRGRR	-0.00132821	0.99992	FALSE	0.0127125	0.99978	FALSE	0.0140407	0.938786	FALSE	Q7Z6E9	Q7Z6E9;A0A2R8Y880;H3BSK8;B4DZQ0	873;911;740;740	Q7Z6E9	20048
UID4373	P53814	SMTN	smoothelin	Smoothelin	ETPAAQSPTRGPSDTK	S	___1	0.980999	125.75	7	277	-0.145141	0.000302068	0.00984976	TRUE	-0.141487	0.000200414	0.00728911	TRUE	0.00365374	0.917453	0.985723	FALSE	P53814|S|277	KETPAAQSPTRGPSD	0.0111261	0.994946	FALSE	-0.0248662	0.99978	FALSE	-0.0359923	0.914635	FALSE	P53814	B3KY54;Q59F18;P53814;A0A087X1R1;A0A087WVP4;B4DI56;B3KY41;B4E229;B3KUD6	233;215;277;331;333;333;269;331;189	B3KY54;P53814	17688
UID1408	Q96CB8	INTS12	PHF22	Integrator complex subunit 12	SVSCDNVSK	S	___1	0.964073	136.7	3	378	0.197227	2.86281e-06	0.000185765	TRUE	0.07142	0.0309206	0.291726	FALSE	-0.125807	0.000823531	0.311501	FALSE	Q96CB8|S|378	TGLSRSVSCDNVSKV	-0.0298539	0.994946	FALSE	-0.0298615	0.99978	FALSE	-7.55804e-06	0.999866	FALSE	Q96CB8	Q96CB8;A0A087WXN4;A0A024RDK4	378;378;378	Q96CB8	58667
UID2152	A0A0U1RQE4	SH3D19	NA	SH3 domain-containing protein 19	CLHEDPQSPPPLPAEKPIGNTFSTVSGK	S	___1	1	182.6	8	555	0.122445	0.000563988	0.0167975	TRUE	0.137694	7.34465e-05	0.0030868	TRUE	0.0152495	0.629514	0.945553	FALSE	A0A0U1RQE4|S|555	CLHEDPQSPPPLPAE	0.00239488	0.99992	FALSE	-0.0049879	0.99978	FALSE	-0.00738278	0.975324	FALSE	A0A0U1RQE4	A0A0U1RQE4;A0A494C1M0;Q5HYK7;B3KY23	555;496;275;53	A0A0U1RQE4	7368
UID3774	A8K3Y5	LYAR	NA	Cell growth-regulating nucleolar protein	RHSEVETDSKK	S	___1	0.999976	117.53	3	276	0.280889	0.000286126	0.00941105	TRUE	0.147073	0.0278567	0.275832	FALSE	-0.133816	0.0570225	0.671858	FALSE	A8K3Y5|S|276	GKRKRRHSEVETDSK	0.0982889	0.994946	FALSE	-0.00624775	0.99978	FALSE	-0.104537	0.914635	FALSE	A8K3Y5	A8K3Y5;Q9NX58	276;276	A8K3Y5;Q9NX58	51230
UID10479	P12270	TPR	TPR	Nucleoprotein TPR	GIASTSDPPTANIKPTPVVSTPSK	T	___1	0.810402	181.92	21	1677	-0.0652321	0.0969809	0.491729	FALSE	-0.211235	2.76577e-06	0.000186813	TRUE	-0.146003	0.000672979	0.267952	FALSE	P12270|T|1677	KPTPVVSTPSKVTAA	-0.0270557	0.994946	FALSE	-0.00241638	0.99978	FALSE	0.0246393	0.914635	FALSE	P12270	P12270	1677	P12270	23047
UID32623	Q09666	AHNAK	AHNAK	Neuroblast differentiation-associated protein AHNAK	HRSNSFSDEREFSGPSTPTGTLEFEGGEVSLEGGK	T	___3	0.926622	64.395	21	5798	0.0875908	0.0447631	0.576296	FALSE	0.264861	6.77874e-06	0.000931229	TRUE	0.17727	0.000581927	0.822263	FALSE	Q09666|T|5798	GPSTPTGTLEFEGGE	0.00564332	0.994946	FALSE	-0.00481628	0.99978	FALSE	-0.0104596	0.957205	FALSE	Q09666	Q09666	5798	Q09666	14032;26782;56400
UID1252	Q9Y618	NCOR2	SMRT	Nuclear receptor corepressor 2	SLIGSPGR	S	___1	0.999998	107.9	5	1479	-0.134141	0.00013117	0.00508872	TRUE	-0.116815	0.000312519	0.0106647	TRUE	0.0173258	0.568447	0.935662	FALSE	Q9Y618|S|1479	DVRSLIGSPGRTFPP	0.00361891	0.99992	FALSE	-0.00862251	0.99978	FALSE	-0.0122414	0.968467	FALSE	Q9Y618	Q9Y618;A0A024RBS3;C9J0Q5;A0A024RBU9;C9JE98;A0A384DVL6;C9J7T7;A0A481PGK9	1479;1479;1469;1479;1469;1044;1027;364	Q9Y618	55658
UID19334	Q8ND56	LSM14A	alphaSNBP(A)	Protein LSM14 homolog A	SSPQLDPLR	S	___2	0.98241	165.3	1	182	0.268617	0.026547	0.2639	FALSE	0.276895	0.0158853	0.196745	FALSE	0.0082779	0.942831	0.990072	FALSE	Q8ND56|S|182	TQLSQGRSSPQLDPL	-0.0171136	0.994946	FALSE	-0.000740964	0.99978	FALSE	0.0163726	0.937391	FALSE	Q8ND56	Q8ND56	182	Q8ND56	57698;57699;57700;62203;62204
UID9979	P06748	NPM1	NPM1	Nucleophosmin	DSKPSSTPR	T	___1	0.967335	125.36	7	219	-0.101067	0.00159714	0.0406813	TRUE	-0.138571	2.26904e-05	0.00113678	TRUE	-0.0375038	0.203116	0.792179	FALSE	P06748|T|219	KDSKPSSTPRSKGQE	-0.0351541	0.994946	FALSE	-0.0255761	0.99978	FALSE	0.00957806	0.967078	FALSE	P06748	P06748;A0A0S2Z491;A0A7I2V5S2;A4ZU86;A0A7I2YQC0;Q9BTI9;V9HVU7;A0A024RAP1;A0A140VJQ2;Q9NX34;E5RI98	219;219;219;219;219;153;143;143;219;139;155	P06748;A0A140VJQ2;E5RI98	11213
UID665	Q15751	HERC1	HERC1	Probable E3 ubiquitin-protein ligase HERC1	SESLTAESR	S	___1	0.981309	112.83	3	1491	0.260804	0.00126347	0.0334201	TRUE	0.184539	0.011473	0.166423	FALSE	-0.0762647	0.300905	0.851904	FALSE	Q15751|S|1491	GLMTRSESLTAESRL	-0.0121106	0.994946	FALSE	0.0170085	0.99978	FALSE	0.0291191	0.914635	FALSE	Q15751	Q15751;A0A024R5W0;H0YNB1;B4DKS2	1491;1491;475;475	Q15751	54027
UID6280	P18583	SON	SON	Protein SON	CVSVQTDPTDEIPTKK	S	___1	0.999553	133.95	3	94	0.199405	0.000420858	0.0130483	TRUE	0.156768	0.00230896	0.0556283	FALSE	-0.0426369	0.396523	0.897198	FALSE	P18583|S|94	SRKSRCVSVQTDPTD	-0.00109157	0.99992	FALSE	0.00329315	0.99978	FALSE	0.00438472	0.982021	FALSE	P18583	P18583;D3DSF7;Q3SWV4;A0JLP4	94;94;94;94	P18583	7713;7714
UID6895	Q07960	ARHGAP1	ARHGAP1	Rho GTPase-activating protein 1	SSSPELVTHLK	S	___1	0.839488	226.59	2	50	0.211844	0.00137443	0.0881404	FALSE	0.218905	0.000644376	0.0461905	TRUE	0.00706119	0.895337	0.998845	FALSE	Q07960|S|50	KSDDSKSSSPELVTH	-0.00903292	0.994946	FALSE	-0.0108688	0.99978	FALSE	-0.00183589	0.992371	FALSE	Q07960	Q07960;B4DPZ4;H0YE29;E9PNR6	50;50;48;50	Q07960	53347;57827
UID17279	P16401	H1-5	H1B	Histone H1.5	SETAPAETATPAPVEKSPAK	S	___2	1	226.24	17	18	-0.440396	0.0101599	0.141558	FALSE	-0.134498	0.376409	0.824282	FALSE	0.305898	0.0653222	0.678581	FALSE	P16401|S|18	TPAPVEKSPAKKKAT	-0.553478	0.994946	FALSE	-0.13016	0.99978	FALSE	0.423318	0.914635	FALSE	P16401	P16401;Q14463	18;18	P16401	54052;54053
UID5032	Q16602	CALCRL	CALCRL	Calcitonin gene-related peptide type 1 receptor	IQFGNSFSNSEALR	S	___1	0.905865	60.093	10	413	0.310946	0.0551216	0.652407	FALSE	0.314434	0.0410354	0.597373	FALSE	0.0034883	0.981542	0.998845	FALSE	Q16602|S|413	FGNSFSNSEALRSAS	0.0524806	0.994946	FALSE	0.0651579	0.99978	FALSE	0.0126773	0.975324	FALSE	Q16602	Q16602;D3DPG9	413;424	Q16602	30181
UID8669	Q96LD4	TRIM47	TRIM47	Tripartite motif-containing protein 47	RGGIPASPIDPFQSR	S	___1	0.999984	121.21	7	588	0.215315	0.00128412	0.0742762	FALSE	0.211227	0.000915972	0.0545776	FALSE	-0.00408824	0.939663	0.999517	FALSE	Q96LD4|S|588	RRGGIPASPIDPFQS	0.00900864	0.994946	FALSE	-0.0204026	0.99978	FALSE	-0.0294112	0.914635	FALSE	Q96LD4	Q96LD4	588	Q96LD4	51057
UID18575	Q5T1M5	FKBP15	FKBP15	FK506-binding protein 15	LSLTSDPEEGDPLALGPESPGEPQPPQLK	S	___2	1	220.14	19	1114	-0.327202	0.00138539	0.078302	FALSE	-0.195454	0.0235245	0.478766	FALSE	0.131748	0.128735	0.999517	FALSE	Q5T1M5|S|1114	PLALGPESPGEPQPP	0.0228487	0.994946	FALSE	0.0314575	0.99978	FALSE	0.00860878	0.975324	FALSE	Q5T1M5	Q5T1M5;B4DVS2	1114;695	Q5T1M5	40740;40741
UID19175	Q8IWS0	PHF6	PHF6	PHD finger protein 6	TAHNSEADLEESFNEHELEPSSPK	S	___2	0.859499	263.1	22	155	0.159599	4.00298e-06	0.000250269	TRUE	0.0687782	0.0132822	0.177526	FALSE	-0.0908205	0.00281289	0.3869	FALSE	Q8IWS0|S|155	EHELEPSSPKSKKKS	0.034301	0.994946	FALSE	0.0030364	0.99978	FALSE	-0.0312646	0.918886	FALSE	Q8IWS0	Q8IWS0	155	Q8IWS0	33677;59155
UID19174	Q8IWS0	PHF6	PHF6	PHD finger protein 6	TAHNSEADLEESFNEHELEPSSPK	S	___2	1	187.19	12	145	0.159599	4.00298e-06	0.000250269	TRUE	0.0687782	0.0132822	0.177526	FALSE	-0.0908205	0.00281289	0.3869	FALSE	Q8IWS0|S|145	SEADLEESFNEHELE	0.034301	0.994946	FALSE	0.0030364	0.99978	FALSE	-0.0312646	0.918886	FALSE	Q8IWS0	Q8IWS0	145	Q8IWS0	33677;59155
UID265	Q9NRA8	EIF4ENIF1	4E-T	Eukaryotic translation initiation factor 4E transporter	SMGETESGDAFLDLK	S	___1	0.994055	115.73	1	5	0.223561	0.000144724	0.0131327	TRUE	0.151389	0.00218694	0.10108	FALSE	-0.0721721	0.113254	0.999517	FALSE	Q9NRA8|S|5	XXXMDRRSMGETESG	0.00424792	0.99992	FALSE	0.00714539	0.99978	FALSE	0.00289747	0.992515	FALSE	Q9NRA8	Q9NRA8;B1AKL4;A0A024R1K0;B1AKL5;Q6PJR2;B1AKL6	5;5;5;5;5;5	Q9NRA8	56179
UID3492	Q0VG54	TNS1	NA	Tensin-1	AASQQEIEQSIETLNMLMLDLEPASAAAPLHK	S	___1	0.996481	85.939	3	700	0.344911	0.0208712	0.457151	FALSE	0.265455	0.0509427	0.661031	FALSE	-0.0794555	0.556519	0.998845	FALSE	Q0VG54|S|700	PEFPRAASQQEIEQS	-0.0285878	0.994946	FALSE	0.0640729	0.99978	FALSE	0.0926608	0.605957	FALSE	Q0VG54	Q0VG54;B2RU35;A1L0S7;Q9HBL0;A0A087WWW7;E9PGF5;Q0VG55;E9PF55;A0A494C067;A0A2R8Y4T1;B7Z6H8	700;701;755;701;352;701;701;701;801;847;701	Q0VG54	745
UID4304	Q96S55	WRNIP1	WRNIP1	ATPase WRNIP1	RLSESSALK	S	___1	0.999366	158.86	3	75	0.132915	0.00055212	0.016509	TRUE	0.136679	0.000208268	0.00753852	TRUE	0.00376352	0.912299	0.9847	FALSE	Q96S55|S|75	GAKRRRLSESSALKQ	-0.0758661	0.994946	FALSE	-0.0354968	0.99978	FALSE	0.0403693	0.914635	FALSE	Q96S55	Q96S55;B3KT25	75;75	Q96S55	51658;51659
UID15195	Q5SW79	CEP170	CEP170	Centrosomal protein of 170 kDa	LGEASDSELADADK	S	___2	1	249.73	5	1112	-0.459208	0.0350862	0.565109	FALSE	-0.174577	0.359684	0.999031	FALSE	0.284632	0.169202	0.998845	FALSE	Q5SW79|S|1112	RARLGEASDSELADA	0.00345856	0.99942	FALSE	0.00907696	0.99978	FALSE	0.0056184	0.975324	FALSE	Q5SW79	B2RTS4;A6H8X9;B3KME6;Q6AZE1;H0Y2V6;Q5SW79	1014;1014;225;22;1076;1112	B2RTS4;H0Y2V6;Q5SW79	36618
UID15196	Q5SW79	CEP170	CEP170	Centrosomal protein of 170 kDa	LGEASDSELADADK	S	___2	1	106.38	7	1114	-0.459208	0.0350862	0.565109	FALSE	-0.174577	0.359684	0.999031	FALSE	0.284632	0.169202	0.998845	FALSE	Q5SW79|S|1114	RLGEASDSELADADK	0.00345856	0.99942	FALSE	0.00907696	0.99978	FALSE	0.0056184	0.975324	FALSE	Q5SW79	B2RTS4;A6H8X9;B3KME6;Q6AZE1;H0Y2V6;Q5SW79	1016;1016;227;24;1078;1114	B2RTS4;H0Y2V6;Q5SW79	36618
UID5803	O15042	U2SURP	SR140	U2 snRNP-associated SURP motif-containing protein	ESLCDSPHQNLSRPLLENK	S	___1	0.999952	90.694	6	67	-0.117088	0.000243666	0.00834086	TRUE	-0.113293	0.000174745	0.00651204	TRUE	0.00379555	0.891772	0.980691	FALSE	O15042|S|67	ARESLCDSPHQNLSR	-0.020046	0.994946	FALSE	-0.0150235	0.99978	FALSE	0.00502247	0.98102	FALSE	O15042	O15042;E7ET15;E7EW00;H0Y8D9;B4DK81;C9J5L1;C9JDJ7;U3KPT1	67;67;67;69;67;67;37;47	O15042	17238
UID631	A0A024R5M3	CTTN	NA	NA	LQLHESQKDYSK	S	___1	0.999999	140.02	6	261	-0.449101	0.00551293	0.0956544	FALSE	-0.0993738	0.482914	0.882063	FALSE	0.349727	0.0262934	0.591359	FALSE	A0A024R5M3|S|261	EKLQLHESQKDYSKG	NA	NA	NA	NA	NA	NA	NA	NA	NA	A0A024R5M3	A0A024R5M3	261	A0A024R5M3	40034
UID9169	Q9NQT8	KIF13B	KIF13B	Kinesin-like protein KIF13B;Kinesin-like protein	IAGGDEVAEVSFEKETQENK	S	___1	0.956918	80.83	11	858	0.219844	0.0226347	0.440708	FALSE	0.301394	0.00229277	0.104506	FALSE	0.08155	0.356114	0.999517	FALSE	Q9NQT8|S|858	GDEVAEVSFEKETQE	-0.0122213	0.994946	FALSE	0.014548	0.99978	FALSE	0.0267693	0.914635	FALSE	Q9NQT8	Q9NQT8;D3DSU3	858;794	Q9NQT8	27279
UID16138	D3DVC4	NES	NA	Nestin	RLGSLLPVLSPTSLPSPLPATLETPVPAFLK	S	___2	0.997418	188.34	16	358	0.20487	0.000411476	0.01281	TRUE	0.149406	0.00418303	0.0843857	FALSE	-0.0554645	0.284015	0.845562	FALSE	D3DVC4|S|358	LSPTSLPSPLPATLE	0.00454562	0.99942	FALSE	-0.0134668	0.99978	FALSE	-0.0180124	0.943854	FALSE	D3DVC4	D3DVC4;P48681;Q05BW3;A5PKT9	358;358;358;358	D3DVC4	36954;51566
UID9434	Q9UJY4	GGA2	GGA2	ADP-ribosylation factor-binding protein GGA2	LASDTTDDDDALAEILQANDLLTQGVLLYK	S	___1	0.958538	134.63	3	284	0.189888	0.0769586	0.454484	FALSE	0.312132	0.00339008	0.0724461	FALSE	0.122244	0.246639	0.827415	FALSE	Q9UJY4|S|284	PTLFRLASDTTDDDD	NA	NA	NA	NA	NA	NA	NA	NA	NA	Q9UJY4	Q9UJY4	284	Q9UJY4	34585
UID3010	A0A384P5S9	SPTAN1	NA	NA	LDPAQSASRENLLEEQGSIALR	S	___1	0.998427	274.6	8	1031	-0.124299	0.000198071	0.00713528	TRUE	-0.112126	0.000312962	0.0106647	TRUE	0.012173	0.675927	0.951891	FALSE	A0A384P5S9|S|1031	LDPAQSASRENLLEE	-0.00326865	0.99992	FALSE	0.0221648	0.99978	FALSE	0.0254335	0.937749	FALSE	A0A384P5S9	A0A384P5S9;A0A0D9SF54;A0A024R889;Q9UG16;B4DTV8	1031;1031;1031;40;1031	A0A384P5S9	32832;35178
UID4635	Q13433	SLC39A6	SLC39A6	Zinc transporter ZIP6	YESQLSTNEEK	S	___1	0.897232	72.615	6	478	0.241022	0.000829745	0.052609	FALSE	0.189746	0.00314068	0.131629	FALSE	-0.0512753	0.377283	0.999517	FALSE	Q13433|S|478	SKYESQLSTNEEKVD	NA	NA	NA	NA	NA	NA	NA	NA	NA	Q13433	Q13433;K7EQ91;B4DWH6	478;45;203	Q13433	70150
UID7366	Q4G0J3	LARP7	LARP7	La-related protein 7	RSSSEDAESLAPR	S	___1	0.901707	199.41	4	300	0.18621	0.000477553	0.0146857	TRUE	0.148334	0.00228641	0.055261	FALSE	-0.0378752	0.425139	0.907143	FALSE	Q4G0J3|S|300	GKRKRSSSEDAESLA	0.00368528	0.99992	FALSE	-0.0136078	0.99978	FALSE	-0.0172931	0.946792	FALSE	Q4G0J3	Q4G0J3;H0YA82	300;81	Q4G0J3	52377;57777
UID2591	Q5HYW2	NHSL2	NHSL2	NHS-like protein 2	SVSLVKDEPGLLPEGGSALPK	S	___1	0.890422	167.87	3	576	0.267132	0.00327624	0.139311	FALSE	0.225087	0.00671589	0.221613	FALSE	-0.042045	0.583007	0.999517	FALSE	Q5HYW2|S|576	SPPTRSVSLVKDEPG	0.0590679	0.994946	FALSE	0.00137797	0.99978	FALSE	-0.0576899	0.914635	FALSE	Q5HYW2	Q5HYW2;A0A1W2PQQ1;A0A0J9YY72;A0A0J9YW69	576;484;301;293	Q5HYW2	58694
UID20378	Q9P2B4	CTTNBP2NL	CTTNBP2NL	CTTNBP2 N-terminal-like protein	VSSPLSPLSPGIKSPTIPR	S	___2	0.972624	186.65	6	560	0.195808	0.000125198	0.00490735	TRUE	0.120519	0.00673237	0.117351	FALSE	-0.0752885	0.0959997	0.72961	FALSE	Q9P2B4|S|560	GKVSSPLSPLSPGIK	-0.017168	0.994946	FALSE	-0.000128574	0.99978	FALSE	0.0170395	0.918886	FALSE	Q9P2B4	Q9P2B4;Q9NPX3	560;119	Q9P2B4	68018;68019
UID6935	Q09666	AHNAK	AHNAK	Neuroblast differentiation-associated protein AHNAK	GPAFNMASPESDFGINLK	S	___1	0.999998	186.06	8	5552	0.146387	0.000161987	0.00603661	TRUE	0.115975	0.000990133	0.0280538	TRUE	-0.0304121	0.369767	0.883818	FALSE	Q09666|S|5552	GPAFNMASPESDFGI	0.00564332	0.994946	FALSE	-0.00481628	0.99978	FALSE	-0.0104596	0.957205	FALSE	Q09666	Q09666;Q6ZQN2	5552;1559	Q09666	24125
UID4904	Q12802	AKAP13	AKAP13	A-kinase anchor protein 13	IPSFFPSPEEPPSPSAPSIAK	S	___1	0.963984	110.14	13	2709	0.160156	0.00071061	0.0203627	TRUE	0.148014	0.000838028	0.0243834	TRUE	-0.0121418	0.773775	0.97682	FALSE	Q12802|S|2709	PSPEEPPSPSAPSIA	0.0114614	0.994946	FALSE	0.0116299	0.99978	FALSE	0.000168488	0.998016	FALSE	Q12802	B7ZW05;Q12802;A0A2X0SF55;A0A087WTD7;A8MYJ1	981;2709;2709;1325;1330	B7ZW05;Q12802	30037
UID9627	Q9Y3T9	NOC2L	NOC2L	Nucleolar complex protein 2 homolog	EAARSPDKPGGSPSASR	S	___1	0.992792	141.36	12	56	-0.106119	8.37296e-05	0.00350184	TRUE	-0.0886714	0.000327378	0.0109629	FALSE	0.0174475	0.45224	0.911617	FALSE	Q9Y3T9|S|56	SPDKPGGSPSASRRK	-0.000994618	0.99992	FALSE	-0.0147245	0.99978	FALSE	-0.0137299	0.96351	FALSE	Q9Y3T9	Q9Y3T9;B3KNC3	56;56	Q9Y3T9	12251;56520
UID7112	Q13541	EIF4EBP1	4E-BP1	Eukaryotic translation initiation factor 4E-binding protein 1	DLPTIPGVTSPSSDEPPMEASQSHLRNSPEDK	S	___1	0.999998	270.81	28	101	0.0818948	0.00259856	0.0565591	FALSE	0.121061	1.74218e-05	0.000902711	TRUE	0.0391665	0.123654	0.732024	FALSE	Q13541|S|101	SQSHLRNSPEDKRAG	0.00206923	0.99992	FALSE	0.0376112	0.99978	FALSE	0.035542	0.914635	FALSE	Q13541	Q13541	101	Q13541	10249;61972
UID3979	Q8N392	ARHGAP18	ARHGAP18	Rho GTPase-activating protein 18	SISQDSLDELSMEDYWIELENIKK	S	___1	0.909991	279.66	3	66	0.145426	0.00193243	0.0472802	TRUE	0.162226	0.000363797	0.0121239	TRUE	0.0167997	0.694082	0.955895	FALSE	Q8N392|S|66	PPFDRSISQDSLDEL	0.0156633	0.994946	FALSE	-0.00618604	0.99978	FALSE	-0.0218493	0.914635	FALSE	Q8N392	Q8N392;A9UK01	66;66	Q8N392	55112;55113
UID7529	Q5SSJ5	HP1BP3	HP1BP3	Heterochromatin protein 1-binding protein 3	KTPAKSPGK	S	___1	0.99999	86.814	6	465	-0.243115	0.0148245	0.180469	FALSE	-0.233138	0.0130991	0.176399	FALSE	0.00997646	0.915615	0.985435	FALSE	Q5SSJ5|S|465	QKKTPAKSPGKAASV	-0.0530687	0.994946	FALSE	-0.0512098	0.99978	FALSE	0.00185891	0.996573	FALSE	Q5SSJ5	Q5SSJ5;B4E0N8	465;124	Q5SSJ5	33737
UID2816	O94887	FARP2	FARP2	FERM, RhoGEF and pleckstrin domain-containing protein 2	TPASPSSANAFYSLSPSTLVPSGLPEFK	S	___1	0.75044	153.02	4	399	0.195287	0.000290226	0.00950459	TRUE	0.130822	0.00620494	0.111209	FALSE	-0.0644652	0.18002	0.766696	FALSE	O94887|S|399	EGLRTPASPSSANAF	NA	NA	NA	NA	NA	NA	NA	NA	NA	O94887	O94887;H7C3M7;A0A2X0SSL3	399;86;399	O94887	61824
UID1640	Q8TBZ3	WDR20	WDR20	WD repeat-containing protein 20	SNSLPHSAVSNAGSK	S	___1	0.860515	233.87	3	434	0.166363	0.000627236	0.0184731	TRUE	0.142684	0.00150707	0.0389111	TRUE	-0.0236792	0.585567	0.937939	FALSE	Q8TBZ3|S|434	PPLPRSNSLPHSAVS	-0.0269518	0.994946	FALSE	-0.0562109	0.99978	FALSE	-0.0292591	0.914635	FALSE	Q8TBZ3	Q8TBZ3;B3KPG5;Q59GG1;B3KR43;Q5JPH5;A0A088AWN2;B3KQX8	434;261;304;310;446;465;177	Q8TBZ3	56415
UID715	Q9UI08	EVL	EVL	Ena/VASP-like protein	SNSVEKPVSSILSR	S	___1	0.936033	119.38	3	331	0.248792	7.56809e-05	0.0078326	TRUE	0.118208	0.013622	0.376695	FALSE	-0.130584	0.0110405	0.998845	FALSE	Q9UI08|S|331	KPWERSNSVEKPVSS	NA	NA	NA	NA	NA	NA	NA	NA	NA	Q9UI08	Q9UI08;H0YJN0;B4DW58;A0A2D1PGY7;A0A024R6K5	331;148;296;333;331	Q9UI08	56432
UID20706	Q9Y6G9	DYNC1LI1	DNCLI1	Cytoplasmic dynein 1 light intermediate chain 1	KPVTVSPTTPTSPTEGEAS	S	___2	0.996673	237.4	12	516	0.106334	0.0274422	0.268565	FALSE	0.201379	7.06902e-05	0.00300433	TRUE	0.0950449	0.0467249	0.652722	FALSE	Q9Y6G9|S|516	VSPTTPTSPTEGEAS	0.00544413	0.994946	FALSE	0.00310468	0.99978	FALSE	-0.00233945	0.990187	FALSE	Q9Y6G9	Q9Y6G9;B3KM42;E9PHI6;B4DDM4	516;370;400;400	Q9Y6G9	33346
UID5938	O60763	USO1	TAP	General vesicular transport factor p115	DLGHPVEEEDELESGDQEDEDDESEDPGKDLDHI	S	___1	1	209.1	24	952	-0.234563	0.0211524	0.227302	FALSE	-0.241735	0.0122758	0.173488	FALSE	-0.0071721	0.940822	0.990072	FALSE	O60763|S|952	QEDEDDESEDPGKDL	0.0106163	0.994946	FALSE	0.0030637	0.99978	FALSE	-0.00755264	0.974465	FALSE	O60763	O60763	952	O60763	10015
UID1447	Q14135	VGLL4	VGLL4	Transcription cofactor vestigial-like protein 4	DGASSSPESASR	S	___1	0.790371	166.62	6	262	-0.118252	0.00329254	0.0680547	FALSE	-0.15319	0.000137513	0.00528063	TRUE	-0.0349384	0.348434	0.873594	FALSE	Q14135|S|262	AKDGASSSPESASRR	NA	NA	NA	NA	NA	NA	NA	NA	NA	Q14135	Q14135;G5E9M7;A0A075B6E4;A0A0A6YYI5;Q0H0I7;G5E9M9	262;268;262;267;177;203	Q14135	8908
UID21510	P16401	H1-5	H1B	Histone H1.5	SETAPAETATPAPVEKSPAKK	T	___2	0.926503	64.16	8	9	-0.464515	0.0934821	0.77433	FALSE	-0.137804	0.578052	0.999031	FALSE	0.32671	0.225675	0.998845	FALSE	P16401|T|9	SETAPAETATPAPVE	-0.553478	0.994946	FALSE	-0.13016	0.99978	FALSE	0.423318	0.914635	FALSE	P16401	P16401;Q14463	9;9	P16401	54051;54052;54053
UID3461	Q14865	ARID5B	Mrf-2	AT-rich interactive domain-containing protein 5B	RDSFSGVK	S	___1	0.997787	63.212	3	264	0.181717	0.000116282	0.00459178	TRUE	0.108391	0.00803098	0.131681	FALSE	-0.0733256	0.0796823	0.70235	FALSE	Q14865|S|264	PCPQRRDSFSGVKDS	NA	NA	NA	NA	NA	NA	NA	NA	NA	Q14865	Q14865;A0A7P0TAD2	264;264	Q14865	50623
UID18500	Q5CZB5	DKFZp686M0430	NA	NA	DSEDVSERDSDKEMATK	S	___2	0.965773	107.9	6	11	0.0850678	0.009853	0.139313	FALSE	0.147161	2.33734e-05	0.00114487	TRUE	0.0620932	0.0525109	0.6636	FALSE	Q5CZB5|S|11	QRDSEDVSERDSDKE	0.0195395	0.994946	FALSE	0.0269661	0.99978	FALSE	0.00742652	0.98721	FALSE	Q5CZB5	Q5CZB5;Q6NSG9	11;18	Q5CZB5	11112
UID18501	Q5CZB5	DKFZp686M0430	NA	NA	DSEDVSERDSDKEMATK	S	___2	0.999993	200.89	10	15	0.0850678	0.009853	0.139313	FALSE	0.147161	2.33734e-05	0.00114487	TRUE	0.0620932	0.0525109	0.6636	FALSE	Q5CZB5|S|15	EDVSERDSDKEMATK	0.0195395	0.994946	FALSE	0.0269661	0.99978	FALSE	0.00742652	0.98721	FALSE	Q5CZB5	Q5CZB5;Q6NSG9	15;22	Q5CZB5	11112
UID7406	Q9UNZ2	NSFL1C	NSFL1C	NSFL1 cofactor p47	RQHSSQDVHVVLK	S	___1	0.879739	77.562	4	176	0.251645	0.000782566	0.0549004	FALSE	0.173129	0.00726917	0.257575	FALSE	-0.0785162	0.200135	0.998845	FALSE	Q9UNZ2|S|176	AGEKRQHSSQDVHVV	0.0239451	0.994946	FALSE	0.00570373	0.99978	FALSE	-0.0182414	0.931547	FALSE	Q9UNZ2	Q53FE8;Q53FF5;F2Z2K0;Q9UNZ2	176;176;176;176	Q53FE8;Q9UNZ2	52074
UID13011	P37023	ACVRL1	ALK1	Serine/threonine-protein kinase receptor R3;Serine/threonine-protein kinase receptor	GLHSELGESSLILK	S	___2	0.999975	207.21	9	160	0.22196	0.00083253	0.0231547	TRUE	0.148216	0.0125487	0.1741	FALSE	-0.0737438	0.221379	0.810617	FALSE	P37023|S|160	LHSELGESSLILKAS	-0.0477067	0.994946	FALSE	-0.00834119	0.99978	FALSE	0.0393655	0.914635	FALSE	P37023	P37023;A0A0S2Z310;G3V1W8	160;160;174	P37023	23619
UID2520	O75962	TRIO	TRIO	Kalirin;Triple functional domain protein	WLTSPVRR	S	___1	0.970568	71.614	4	1779	-0.301741	0.00818048	0.247441	FALSE	-0.219151	0.0317497	0.542377	FALSE	0.0825896	0.410568	0.999517	FALSE	O75962|S|1779	TLRKWLTSPVRRLSS	0.00267759	0.99992	FALSE	-0.0150695	0.99978	FALSE	-0.0177471	0.940798	FALSE	O75962	O60229;A0A1S5UZ29;H7BXZ5;O75962;A0A2X0SFJ0;E7EPJ7;D3DTD2;E7EWP2;A0A1W2PRD7;C9J1B4	1773;1765;1742;1779;1720;1512;1779;1720;82;76	O60229;O75962	69467
UID10630	Q8N6T3	ARFGAP1	ARF GAP1	ADP-ribosylation factor GTPase-activating protein 1	YVGFGNTPPPQK	T	___1	1	110.38	7	189	-0.0585794	0.182573	0.624423	FALSE	-0.2143	1.34386e-05	0.000721015	TRUE	-0.155721	0.00116828	0.354808	FALSE	Q8N6T3|T|189	RYVGFGNTPPPQKKE	-7.36203e-06	0.99992	FALSE	-0.00245089	0.99978	FALSE	-0.00244353	0.989623	FALSE	Q8N6T3	Q8N6T3;Q53F62;F8W1U7;F8VWH9;E5RHT6;E5RHC5	189;189;115;115;115;189	Q8N6T3	71606
UID9494	Q9ULD9	ZNF608	ZNF608	Zinc finger protein 608	GVDPNTVDTYDSGDDWEIGVGNLIIDLDADLEKDR	S	___1	0.869348	116.39	12	22	-0.442916	0.0532323	0.617785	FALSE	-0.143439	0.477463	0.997264	FALSE	0.299478	0.174589	0.999517	FALSE	Q9ULD9|S|22	NTVDTYDSGDDWEIG	NA	NA	NA	NA	NA	NA	NA	NA	NA	Q9ULD9	Q9ULD9;D3DSZ2;B3KPE6;A0A0C4DGB8;A2RRB2	22;22;22;22;22	Q9ULD9	25269
UID10326	Q8N3P4	VPS8	VPS8	Vacuolar protein sorting-associated protein 8 homolog	TSEEELNK	T	___1	0.902554	130.66	1	18	-0.16849	3.58379e-05	0.00166327	TRUE	-0.0848956	0.0131359	0.176399	FALSE	0.0835944	0.0207096	0.573991	FALSE	Q8N3P4|T|18	EQSLCAKTSEEELNK	-0.0141231	0.994946	FALSE	0.0308392	0.99978	FALSE	0.0449624	0.914635	FALSE	Q8N3P4	Q8N3P4;C9JJN9;B3KPR6;F8WB24;C9JKL0;C9JIA0;C9JPI1;C9JP71;C9JG07	18;18;18;18;18;18;18;18;18	Q8N3P4	62420
UID5237	Q13428	TCOF1	treacle	Treacle protein	TVANLLSGKSPR	S	___1	0.999563	124.15	10	156	-0.0842488	0.00350402	0.0718372	FALSE	-0.123632	3.16306e-05	0.00152411	TRUE	-0.0393833	0.145808	0.748825	FALSE	Q13428|S|156	ANLLSGKSPRKSAEP	-0.00204036	0.99992	FALSE	-0.000561253	0.99978	FALSE	0.0014791	0.996573	FALSE	Q13428	E7ETY2;A0A3B3IS06;H0Y8Y7;A0A2R8Y857;Q13428	156;156;156;156;156	E7ETY2;Q13428	63052;63053
UID17618	P49585	PCYT1A	PCYT1A	Choline-phosphate cytidylyltransferase A	TSPPCSPANLSR	S	___2	1	190.1	6	347	-0.0933094	0.00255163	0.0562773	FALSE	-0.125624	5.86518e-05	0.00257966	TRUE	-0.0323144	0.258793	0.837245	FALSE	P49585|S|347	GKTSPPCSPANLSRH	0.00381471	0.99942	FALSE	0.00846711	0.99978	FALSE	0.00465241	0.98102	FALSE	P49585	P49585;C9JEJ2;B4E322;B2R8P1	347;347;308;347	P49585	62593
UID2522	Q8TDZ2	MICAL1	MICAL1	Protein-methionine sulfoxide oxidase MICAL1	ESPFSSEEEEEDVPLDSDVEQALQTFAK	S	___1	0.986849	94.356	6	876	-0.373194	0.00865741	0.130205	FALSE	-0.129226	0.305541	0.779304	FALSE	0.243968	0.0749606	0.694658	FALSE	Q8TDZ2|S|876	EKESPFSSEEEEEDV	0.0173901	0.994946	FALSE	0.0247064	0.99978	FALSE	0.00731633	0.975324	FALSE	Q8TDZ2	Q8TDZ2;A0A1S5UZH2;Q6ZMJ8;H0UI45	876;867;400;99	Q8TDZ2	13539;17313
UID10875	Q16539	MAPK14	P38A	Mitogen-activated protein kinase 14;Mitogen-activated protein kinase	HTDDEMTGYVATR	Y	___1	0.999989	237.32	9	182	0.142968	0.000218282	0.00771638	TRUE	0.108675	0.00183932	0.0462274	TRUE	-0.0342934	0.313943	0.858895	FALSE	Q16539|Y|182	TDDEMTGYVATRWYR	0.0455519	0.994946	FALSE	0.000523382	0.99978	FALSE	-0.0450285	0.914635	FALSE	Q16539	Q16539;A0A024RD15;L7RSM2;B4E0K5;E7EX54;Q15454	182;182;182;105;105;35	Q16539	26898
UID7810	Q6P6C2	ALKBH5	ALKBH5	RNA demethylase ALKBH5	RGSFSSENYWR	S	___1	0.993664	115.83	3	361	0.200727	0.00635414	0.25159	FALSE	0.229359	0.00164371	0.0885655	FALSE	0.0286316	0.652261	0.998845	FALSE	Q6P6C2|S|361	PTHRRRGSFSSENYW	NA	NA	NA	NA	NA	NA	NA	NA	NA	Q6P6C2	Q6P6C2;K7ER58	361;20	Q6P6C2	51139
UID5206	O95071	UBR5	UBR5	E3 ubiquitin-protein ligase UBR5	RISQSQPVR	S	___1	0.999988	150.06	3	1549	0.0824043	0.00169637	0.0420754	FALSE	0.107738	4.66572e-05	0.00215221	TRUE	0.0253333	0.292548	0.84917	FALSE	O95071|S|1549	NPQQRRISQSQPVRG	-0.0348562	0.994946	FALSE	-0.0197056	0.99978	FALSE	0.0151506	0.952041	FALSE	O95071	O95071;E7EMW7	1549;1543	O95071	51344
UID5111	D3DVC4	NES	NA	Nestin	RLGSLLPVLSPTSLPSPLPATLETPVPAFLK	S	___1	0.997418	188.34	16	358	0.179583	0.00372261	0.0740673	FALSE	0.177558	0.00245694	0.0584489	FALSE	-0.00202473	0.971654	0.992516	FALSE	D3DVC4|S|358	LSPTSLPSPLPATLE	0.00454562	0.99942	FALSE	-0.0134668	0.99978	FALSE	-0.0180124	0.943854	FALSE	D3DVC4	D3DVC4;P48681;Q05BW3;A5PKT9	358;358;358;358	D3DVC4	36954;51566
UID770	O15164	TRIM24	TRIM24	Transcription intermediary factor 1-alpha	SEWLDPSQKSPLHVGETR	S	___1	0.991254	118.67	10	811	0.169156	2.17092e-05	0.00108046	TRUE	0.0714144	0.0287736	0.281594	FALSE	-0.0977417	0.00619503	0.509675	FALSE	O15164|S|811	WLDPSQKSPLHVGET	0.00615644	0.994946	FALSE	0.00484587	0.99978	FALSE	-0.00131058	0.996573	FALSE	O15164	O15164;B4DYZ9;A0A024R784	811;722;777	O15164	54112
UID894	Q969U6	FBXW5	FBXW5	F-box/WD repeat-containing protein 5	IFDLGSDNEEVVAGPAPAHAK	S	___1	1	203.47	6	284	0.229995	0.000540733	0.0400871	TRUE	0.157366	0.00568042	0.223224	FALSE	-0.0726293	0.17667	0.998845	FALSE	Q969U6|S|284	CRIFDLGSDNEEVVA	NA	NA	NA	NA	NA	NA	NA	NA	NA	Q969U6	Q969U6;A0A096LNM2;A0A024R8H7	284;100;284	Q969U6	28211
UID6225	P12270	TPR	TPR	Nucleoprotein TPR	GAILSEEELAAMSPTAAAVAK	S	___1	0.997227	189.47	13	379	-0.23665	9.03897e-05	0.00369621	TRUE	-0.0827074	0.0980251	0.519174	FALSE	0.153942	0.00582327	0.508846	FALSE	P12270|S|379	EEELAAMSPTAAAVA	-0.0270557	0.994946	FALSE	-0.00241638	0.99978	FALSE	0.0246393	0.914635	FALSE	P12270	P12270;Q58F23;Q504U6;A0PJC9	379;379;379;163	P12270	21433
UID19236	Q8IZD4	DCP1B	DCP1B	mRNA-decapping enzyme 1B	RHSPPIEK	S	___2	1	93.839	3	283	0.298504	0.0117166	0.344193	FALSE	0.220352	0.0387721	0.592462	FALSE	-0.0781529	0.458292	0.998845	FALSE	Q8IZD4|S|283	YEEPRRHSPPIEKQL	NA	NA	NA	NA	NA	NA	NA	NA	NA	Q8IZD4	Q8IZD4;F5GZK9	283;157	Q8IZD4	51236;56018
UID19237	Q8IZD4	DCP1B	DCP1B	mRNA-decapping enzyme 1B	SLSYEEPR	S	___2	0.999994	131.22	3	275	0.298504	0.0117166	0.344193	FALSE	0.220352	0.0387721	0.592462	FALSE	-0.0781529	0.458292	0.998845	FALSE	Q8IZD4|S|275	QGVVRSLSYEEPRRH	NA	NA	NA	NA	NA	NA	NA	NA	NA	Q8IZD4	Q8IZD4;F5GZK9	275;149	Q8IZD4	56017;56018
UID20854	Q14247	CTTN	Cortactin	Src substrate cortactin	TQTPPVSPAPQPTEERLPSSPVYEDAASFK	T	___2	0.99975	273.94	3	401	0.0981122	6.79738e-05	0.0029553	FALSE	0.0738253	0.000813865	0.0237718	FALSE	-0.0242869	0.253191	0.831609	FALSE	Q14247|T|401	QARAKTQTPPVSPAP	0.00277087	0.99992	FALSE	-0.0038767	0.99978	FALSE	-0.00664757	0.977884	FALSE	Q14247	A0A024R5M3;B3KRK4;B4E358;H0YCD9;H0YEV2;Q14247;Q53HG7;A0A384MDY8	364;85;85;58;35;401;401;401	A0A024R5M3;Q14247	3337;3338;62288;62289
UID8753	Q96T23	RSF1	HBXAP	Remodeling and spacing factor 1	VGSPLDYSLVDLPSTNGQSPGK	S	___1	0.999993	237.91	19	1375	-0.289691	0.00271638	0.120483	FALSE	-0.178257	0.0314319	0.542331	FALSE	0.111434	0.180776	0.999517	FALSE	Q96T23|S|1375	LPSTNGQSPGKAIEN	-0.00165255	0.99992	FALSE	0.00289223	0.99978	FALSE	0.00454477	0.989623	FALSE	Q96T23	Q96T23	1375	Q96T23	65541
UID2624	Q7Z3U7	MON2	MON2	Protein MON2 homolog	TDSIGEK	S	___1	0.96392	114.51	3	1214	0.212984	0.00241133	0.0542908	FALSE	0.16515	0.0101644	0.15348	FALSE	-0.0478336	0.457828	0.911617	FALSE	Q7Z3U7|S|1214	RPFVRTDSIGEKLGR	0.00685235	0.999039	FALSE	-0.019352	0.99978	FALSE	-0.0262044	0.922722	FALSE	Q7Z3U7	Q7Z3U7;B7ZM73;A0A286YFF8;B3KMU1	1214;1191;1215;10	Q7Z3U7	59682
UID1116	A0A6Q8PH20	CAST	NA	Calpastatin	SESELIDELSEDFDR	S	___1	1	188.69	10	419	0.110774	0.00011398	0.00453822	TRUE	0.08506	0.00100504	0.02837	FALSE	-0.0257136	0.303104	0.851904	FALSE	A0A6Q8PH20|S|419	SELIDELSEDFDRSE	0.0237996	0.994946	FALSE	0.00407156	0.99978	FALSE	-0.019728	0.94275	FALSE	A0A6Q8PH20	A0A024RAN2;H0YD33;B2RDU1;Q15786;D6RC54;A0A6Q8PH20;A0A0C4DGB5;A0A1S5UZ18;Q59HE3;B7Z574;A0A6Q8PG72;E7EVY3;A0A6Q8PGG5;B2RCJ7;H0Y7F0;Q6AZE3;Q86YM9;E7EQ12;E7EQA0;A8K8C4;P20810;E9PDE4;B7Z6N0;E9PCH5;B7Z4U9;E7ES10;B7Z5T9;A0A6Q8PFE5;B7Z5T6;A0A6Q8PFF6	469;96;96;96;60;419;406;392;449;359;346;359;327;255;125;265;124;88;96;96;373;301;301;338;360;373;373;304;351;275	A0A024RAN2;A0A6Q8PH20;P20810	54005;54006
UID2849	Q96HP0	DOCK6	DOCK6	Dedicator of cytokinesis protein 6	SKSISSSNPDLAVAPGSVDDEVSR	S	___1	0.780562	217.4	3	880	0.173004	0.000230781	0.00797197	TRUE	0.111135	0.00722507	0.123381	FALSE	-0.0618692	0.13965	0.742552	FALSE	Q96HP0|S|880	LYLARSKSISSSNPD	-0.0148857	0.994946	FALSE	0.0046527	0.99978	FALSE	0.0195384	0.918886	FALSE	Q96HP0	Q96HP0;A0A2X0TVX1;K7EP20;B7Z9U8;K7ESB7;B4DIL4;K7EKT0	880;880;328;184;134;184;81	Q96HP0;B7Z9U8	55120;55259
UID10144	A0A7I2V3F3	NCL	NA	Nucleolin	KAAATPAK	T	___1	1	114.86	5	92	-0.213501	0.00483291	0.216817	FALSE	-0.217974	0.00274408	0.135301	FALSE	-0.00447211	0.944739	0.998845	FALSE	A0A7I2V3F3|T|92	PGKKAAATPAKKTVT	0.00156081	0.99992	FALSE	-0.0041416	0.99978	FALSE	-0.0057024	0.983797	FALSE	A0A7I2V3F3	A0A7I2V3F3;P19338;A0A7I2V428;H7BY16;C9JLB1;A0A7I2V5M5;A0A7I2V2U7;A0A7I2V506;A0A7I2V699;Q9BQ02;A0A7I2V349;B3KTP9;A0A7I2V2S8	92;92;92;92;76;92;92;92;92;92;92;15;92	A0A7I2V3F3	31462
UID17979	Q09666	AHNAK	AHNAK	Neuroblast differentiation-associated protein AHNAK	LPSGSGAASPTGSAVDIR	S	___2	0.997394	270.15	3	210	0.177416	0.000171777	0.00633898	TRUE	0.104934	0.0106017	0.158393	FALSE	-0.072482	0.085684	0.71119	FALSE	Q09666|S|210	KTVIRLPSGSGAASP	0.00564332	0.994946	FALSE	-0.00481628	0.99978	FALSE	-0.0104596	0.957205	FALSE	Q09666	Q09666;B4DTV0	210;210	Q09666	39625;63200
UID3128	Q96AP0	ACD	ACD	Adrenocortical dysplasia protein homolog	ELILGSETPSSPR	S	___1	0.980357	132.61	11	25	-0.230359	0.0345408	0.526415	FALSE	-0.272598	0.0107275	0.313659	FALSE	-0.0422389	0.672893	0.999517	FALSE	Q96AP0|S|25	LGSETPSSPRAGQLL	NA	NA	NA	NA	NA	NA	NA	NA	NA	Q96AP0	Q96AP0;B4DVI0;R4GNJ5;A0A590TQL1	25;25;25;111	Q96AP0	15634
UID2039	Q96PK6	RBM14	RBM14	RNA-binding protein 14	RLSESQLSFR	S	___1	0.999995	204.13	3	618	0.123904	0.0136698	0.17351	FALSE	0.182694	0.000311296	0.0106647	TRUE	0.0587907	0.220976	0.809749	FALSE	Q96PK6|S|618	LSDYRRLSESQLSFR	-0.010141	0.994946	FALSE	0.00520482	0.99978	FALSE	0.0153459	0.927924	FALSE	Q96PK6	Q96PK6;A0A0S2Z4Z0;B4DNG4	618;618;162	Q96PK6	51657
UID8418	Q8WVJ2	NUDCD2	NUDCD2	NudC domain-containing protein 2	SAPFEER	S	___1	1	97.473	1	2	0.279989	0.106873	0.514014	FALSE	0.245943	0.130586	0.581109	FALSE	-0.0340451	0.840714	0.980567	FALSE	Q8WVJ2|S|2	XXXXXXMSAPFEERS	0.00689156	0.994946	FALSE	-0.013931	0.99978	FALSE	-0.0208225	0.920463	FALSE	Q8WVJ2	Q8WVJ2;E5RFP0	2;2	Q8WVJ2	53037
UID10543	P56537	EIF6	EIF6	Eukaryotic translation initiation factor 6	DSLIDSLT	T	___1	0.999752	109.71	8	245	0.232505	0.131496	0.796731	FALSE	0.310937	0.0391723	0.584394	FALSE	0.0784323	0.596696	0.999517	FALSE	P56537|T|245	DSLIDSLTXXXXXXX	0.0380707	0.994946	FALSE	0.0286202	0.99978	FALSE	-0.00945043	0.975324	FALSE	P56537	P56537	245	P56537	11230;39105
UID4852	P16284	PECAM1	PECAM-1	Platelet endothelial cell adhesion molecule	TEGSLDGT	S	___1	0.999839	152.63	4	734	0.0705734	0.000944343	0.0258839	FALSE	0.0855964	5.43903e-05	0.00244918	FALSE	0.015023	0.435348	0.909056	FALSE	P16284|S|734	RYSRTEGSLDGTXXX	-0.0047762	0.994946	FALSE	0.0184852	0.99978	FALSE	0.0232614	0.914635	FALSE	P16284	B7Z8Y6;B7Z8U8;P16284	729;396;734	B7Z8Y6;P16284	6556;59876;71426
UID4406	Q99683	MAP3K5	ASK1	Mitogen-activated protein kinase kinase kinase 5	SISLPVPVLVEDTSSSSEYGSVSPDTELK	S	___1	0.771804	70.268	23	986	0.268554	0.184674	0.849568	FALSE	0.292857	0.127927	0.874218	FALSE	0.0243036	0.901142	0.999517	FALSE	Q99683|S|986	SSEYGSVSPDTELKV	NA	NA	NA	NA	NA	NA	NA	NA	NA	Q99683	Q99683;B4DF67	986;832	Q99683	55104
UID5095	D3DVC4	NES	NA	Nestin	EESEEDELGETLPDSTPLGFYLR	S	___1	1	204.53	3	1286	-0.182851	0.000230625	0.00797197	TRUE	-0.10657	0.0136896	0.180228	FALSE	0.0762807	0.0871336	0.712643	FALSE	D3DVC4|S|1286	GEESREESEEDELGE	0.00454562	0.99942	FALSE	-0.0134668	0.99978	FALSE	-0.0180124	0.943854	FALSE	D3DVC4	D3DVC4;P48681;Q2YDX4	1286;1286;208	D3DVC4	13730
UID7653	Q5VUA4	ZNF318	ZNF318	Zinc finger protein 318	YISQEEGPLSPFLGQLDEDYR	S	___1	0.99989	88.014	3	207	0.212482	0.0195319	0.216338	FALSE	0.215825	0.0122921	0.173488	FALSE	0.00334294	0.96909	0.992511	FALSE	Q5VUA4|S|207	RGLERYISQEEGPLS	0.00609654	0.998485	FALSE	-0.0161165	0.99978	FALSE	-0.022213	0.927924	FALSE	Q5VUA4	Q5VUA4	207	Q5VUA4	70625
UID4615	B4DUQ1	HNRNPK	NA	Heterogeneous nuclear ribonucleoprotein K	DYDDMSPR	S	___1	1	167.1	6	260	-0.116823	3.37023e-05	0.0015746	TRUE	-0.0682868	0.00456628	0.0906664	FALSE	0.0485363	0.0483483	0.654681	FALSE	B4DUQ1|S|260	RRDYDDMSPRRGPPP	0.0019263	0.99992	FALSE	0.0117415	0.99978	FALSE	0.00981522	0.951416	FALSE	B4DUQ1	B4DUQ1;P61978;A0A024R228;Q5T6W2;Q5EC54;B4DFF1;B3KU16	260;284;284;260;284;279;44	B4DUQ1;Q5EC54	12038;50666
UID1782	Q14978	NOLC1	NOLC1	Nucleolar and coiled-body phosphoprotein 1	VAGGAAPSKPASAK	S	___1	0.999974	157.11	12	508	-0.113667	0.000573493	0.0170136	TRUE	-0.106023	0.000618851	0.0186518	TRUE	0.00764438	0.794486	0.979173	FALSE	Q14978|S|508	AAPSKPASAKKGKAE	-0.0268034	0.994946	FALSE	-0.017154	0.99978	FALSE	0.0096494	0.975324	FALSE	Q14978	Q14978;A0A0A0MRM9;B2RAU8;Q96J17	508;517;508;227	Q14978	63795
UID3201	A0A669KAX4	CUL4B	NA	Cullin-4B	SSTTVSSFANSKPGSAK	S	___1	0.999525	207.43	15	175	-0.106143	0.00361731	0.0726962	FALSE	-0.134799	0.000198606	0.00725824	TRUE	-0.0286558	0.3964	0.897198	FALSE	A0A669KAX4|S|175	FANSKPGSAKKLVIK	0.00228276	0.99992	FALSE	-0.00946241	0.99978	FALSE	-0.0117452	0.959173	FALSE	A0A669KAX4	A0A669KAX4;Q13620;K4DI93;A0A7P0TAQ3;A0A7P0T954;A0A7P0T9R8;A0A7P0T8W4;A0A669KAU9;A0A7P0T9L3	175;193;180;175;180;175;171;175;60	A0A669KAX4;A0A7P0T9L3	57958;57959
UID7267	Q15643	TRIP11	TRIP11	Thyroid receptor-interacting protein 11	SEVLSESSELLQQELEELRK	S	___1	0.983752	113.26	5	1339	-0.348599	0.0166557	0.408601	FALSE	-0.175594	0.165718	0.927582	FALSE	0.173005	0.197085	0.998845	FALSE	Q15643|S|1339	ASKSEVLSESSELLQ	-0.00407198	0.99992	FALSE	0.00787473	0.99978	FALSE	0.0119467	0.96887	FALSE	Q15643	Q15643;H0YJ97	1339;1055	Q15643	54092
UID5772	O15014	ZNF609	ZNF609	Zinc finger protein 609	IYSFTDNAPSPSIGGSSR	S	___1	0.952785	89.139	10	804	-0.181006	0.0100082	0.317017	FALSE	-0.226468	0.00145786	0.0828207	FALSE	-0.0454615	0.464492	0.998845	FALSE	O15014|S|804	SFTDNAPSPSIGGSS	-0.0290719	0.994946	FALSE	0.0177295	0.99978	FALSE	0.0468014	0.914635	FALSE	O15014	O15014	804	O15014	31436
UID6165	P07919	UQCRH	UQCRH	Cytochrome b-c1 complex subunit 6, mitochondrial	SHTEEDCTEELFDFLHAR	S	___1	0.90121	316.66	1	61	0.192813	0.116477	0.781521	FALSE	0.313499	0.0120431	0.335549	FALSE	0.120686	0.312021	0.999517	FALSE	P07919|S|61	DERVSSRSHTEEDCT	-0.063979	0.994946	FALSE	-0.00851579	0.99978	FALSE	0.0554632	0.914635	FALSE	P07919	P07919;Q567R0	61;55	P07919	54832
UID7308	Q16254	E2F4	E2F4	Transcription factor E2F4	LSPPPGDHDYIYNLDESEGVCDLFDVPVLNL	S	___1	1	161.35	2	384	0.244081	0.000546209	0.0163971	TRUE	0.107337	0.0770694	0.463215	FALSE	-0.136744	0.0365448	0.624377	FALSE	Q16254|S|384	FAPLLRLSPPPGDHD	0.0206014	0.994946	FALSE	-0.0139126	0.99978	FALSE	-0.034514	0.918886	FALSE	Q16254	Q16254;A0A024R6W7	384;124	Q16254	40809
UID1511	A0A087WVZ6	ZMYND8	NA	Protein kinase C-binding protein 1	AKPSPHPIKDK	S	___1	1	71.344	4	677	-0.1682	0.00939384	0.268392	FALSE	-0.215952	0.00110099	0.0622278	FALSE	-0.047752	0.404466	0.999517	FALSE	A0A087WVZ6|S|677	FSEKAKPSPHPIKDK	0.00621598	0.994946	FALSE	0.00387166	0.99978	FALSE	-0.00234432	0.992371	FALSE	A0A087WVZ6	A0A087WVZ6;Q9ULU4;H7C4X9;A0A087WYS3;Q5JV90;A6H8Y8;A0A087WV57	677;682;609;682;676;677;657	A0A087WVZ6	3308;3309
UID15605	Q9NZJ0	DTL	RAMP	Denticleless protein homolog	RGSVSSVSPKPPSSFK	S	___2	0.984166	63.184	3	485	0.14152	0.00260179	0.0565591	FALSE	0.145109	0.00120216	0.0321355	TRUE	0.00358835	0.933452	0.988059	FALSE	Q9NZJ0|S|485	SPINRRGSVSSVSPK	NA	NA	NA	NA	NA	NA	NA	NA	NA	Q9NZJ0	Q9NZJ0;B4DSA7;F5GZ90;B4E0E6	485;164;443;443	Q9NZJ0	24985;51180
UID15606	Q9NZJ0	DTL	RAMP	Denticleless protein homolog	RGSVSSVSPKPPSSFK	S	___2	0.791445	63.184	5	487	0.14152	0.00260179	0.0565591	FALSE	0.145109	0.00120216	0.0321355	TRUE	0.00358835	0.933452	0.988059	FALSE	Q9NZJ0|S|487	INRRGSVSSVSPKPP	NA	NA	NA	NA	NA	NA	NA	NA	NA	Q9NZJ0	Q9NZJ0;B4DSA7;F5GZ90;B4E0E6	487;166;445;445	Q9NZJ0	24985;51180
UID1131	Q9H0S4	DDX47	DDX47	Probable ATP-dependent RNA helicase DDX47	AAPEEHDSPTEASQPIVEEEETK	S	___1	0.893697	148.38	8	9	-0.266519	0.00989152	0.274823	FALSE	-0.207189	0.0268827	0.507437	FALSE	0.0593306	0.514785	0.999517	FALSE	Q9H0S4|S|9	AAPEEHDSPTEASQP	-0.00226748	0.99992	FALSE	0.00369079	0.99978	FALSE	0.00595827	0.984989	FALSE	Q9H0S4	Q9H0S4;Q9H4E3;A0A024RAS3;F5H1N9;B4DYP6	9;9;9;9;9	Q9H0S4	586
UID11656	Q14247	CTTN	Cortactin	Src substrate cortactin	TQTPPVSPAPQPTEER	S	___2	1	258.41	7	405	0.0974325	0.000180977	0.00661396	FALSE	0.0789948	0.000868746	0.0250842	FALSE	-0.0184377	0.417736	0.905798	FALSE	Q14247|S|405	KTQTPPVSPAPQPTE	0.00277087	0.99992	FALSE	-0.0038767	0.99978	FALSE	-0.00664757	0.977884	FALSE	Q14247	A0A024R5M3;B3KRK4;B4E358;H0YCD9;H0YEV2;Q14247;Q53HG7;A0A384MDY8	368;89;89;62;39;405;405;405	A0A024R5M3;Q14247	3337;3338;62288;62289
UID2176	Q9BYB0	SHANK3	SHANK3	SH3 and multiple ankyrin repeat domains protein 3	GSLASPAFSPR	S	___1	0.999986	143.42	5	1158	0.185946	0.001775	0.043882	TRUE	0.143694	0.00820631	0.13358	FALSE	-0.0422528	0.436691	0.910074	FALSE	Q9BYB0|S|1158	PERGSLASPAFSPRS	0.018194	0.994946	FALSE	0.0155682	0.99978	FALSE	-0.00262573	0.98721	FALSE	Q9BYB0	Q9BYB0;A0A0U1RR93;A0A0U1RQS4;A0A590UJL3	1158;1151;1025;539	Q9BYB0	24797
UID18705	Q5VZ89	DENND4C	DENND4C	DENN domain-containing protein 4C	HSQPSPEPHSPTEPPAWGSSIVK	S	___2	0.846454	83.216	10	973	0.318071	0.00697915	0.223867	FALSE	0.160675	0.110002	0.847861	FALSE	-0.157397	0.138392	0.999517	FALSE	Q5VZ89|S|973	QPSPEPHSPTEPPAW	-0.00719692	0.994946	FALSE	0.000565075	0.99978	FALSE	0.00776199	0.975324	FALSE	Q5VZ89	Q5VZ89;B3KXP9;B7Z660;B7Z850	973;419;67;25	Q5VZ89	26865
UID1530	Q9UQN3	CHMP2B	CHMP2B	Charged multivesicular body protein 2b	SLPSASTSK	S	___1	0.999339	101.5	1	187	-0.110453	0.00137044	0.0358732	TRUE	-0.114712	0.00051634	0.0162079	TRUE	-0.00425821	0.891373	0.980691	FALSE	Q9UQN3|S|187	KAPSAARSLPSASTS	0.0135773	0.994946	FALSE	0.00564957	0.99978	FALSE	-0.00792774	0.98102	FALSE	Q9UQN3	Q9UQN3;B2RE76;A0A087WW88;C9J0A7	187;187;203;157	Q9UQN3	55852
UID5636	Q9Y4F5	CEP170B	CEP170B	Centrosomal protein of 170 kDa protein B	QESFTKEPASGPPAPGKPPHISSHPLLQDLAATR	S	___1	0.783882	193.49	3	868	0.231577	0.0115694	0.344193	FALSE	0.221567	0.0104377	0.326661	FALSE	-0.0100107	0.901311	0.998845	FALSE	Q9Y4F5|S|868	PAFLRQESFTKEPAS	NA	NA	NA	NA	NA	NA	NA	NA	NA	Q9Y4F5	Q9Y4F5;J3KQR7	868;869	Q9Y4F5	48036
UID9435	Q9UJY5	GGA1	GGA1	ADP-ribosylation factor-binding protein GGA1	LASDTEDNDEALAEILQANDNLTQVINLYK	S	___1	0.983368	118.09	3	268	0.186784	0.0121239	0.161191	FALSE	0.190038	0.00713887	0.122914	FALSE	0.0032547	0.962921	0.992075	FALSE	Q9UJY5|S|268	PTLFRLASDTEDNDE	0.0024176	0.99992	FALSE	0.0298946	0.99978	FALSE	0.027477	0.914635	FALSE	Q9UJY5	Q9UJY5	268	Q9UJY5	34584
UID4019	Q8TAD8	SNIP1	SNIP1	Smad nuclear-interacting protein 1	RPDHSGGSPSPPTSEPAR	S	___1	0.997252	111.84	10	54	-0.322643	0.156571	0.816025	FALSE	-0.214432	0.307165	0.990893	FALSE	0.108211	0.62278	0.999517	FALSE	Q8TAD8|S|54	DHSGGSPSPPTSEPA	0.0135332	0.994946	FALSE	-0.0256212	0.99978	FALSE	-0.0391543	0.914635	FALSE	Q8TAD8	Q8TAD8;B4DDK7;B1AK66;B4DLV6	54;38;54;54	Q8TAD8	51866
UID1129	Q13426	XRCC4	XRCC4	DNA repair protein XRCC4	KEHISAENMSLETLRNSSPEDLFDEI	S	___1	0.999968	151.33	18	328	-0.319263	0.0810949	0.703263	FALSE	-0.207238	0.214419	0.941106	FALSE	0.112025	0.519088	0.999517	FALSE	Q13426|S|328	LETLRNSSPEDLFDE	-0.018806	0.994946	FALSE	-0.00934688	0.99978	FALSE	0.00945912	0.977621	FALSE	Q13426	Q13426;A0A024RAQ8;A0A024RAL0	328;328;326	Q13426	32066;46436
UID8410	Q8WUA4	GTF3C2	GTF3C2	General transcription factor 3C polypeptide 2	DLDRPESQSPK	S	___1	0.794311	87.519	9	167	-0.205624	0.00404619	0.160726	FALSE	-0.185112	0.00537	0.192444	FALSE	0.0205119	0.734928	0.999517	FALSE	Q8WUA4|S|167	LDRPESQSPKRPPED	0.0169407	0.994946	FALSE	0.00951488	0.99978	FALSE	-0.00742578	0.979505	FALSE	Q8WUA4	Q8WUA4;Q53QN0;A0A087WZD8	167;167;167	Q8WUA4	9858
UID10724	Q8N1G0	ZNF687	ZNF687	Zinc finger protein 687	LSPATPTSEGPK	T	___1	0.754046	84.753	5	377	-0.147236	0.00206399	0.100566	FALSE	-0.158155	0.000732369	0.0463164	TRUE	-0.0109198	0.781608	0.999517	FALSE	Q8N1G0|T|377	LLKLSPATPTSEGPK	0.000130077	0.99992	FALSE	0.00637985	0.99978	FALSE	0.00624977	0.978313	FALSE	Q8N1G0	Q8N1G0;F8WCX2	377;377	Q8N1G0	40772
UID6497	P45973	CBX5	HP1 alpha	Chromobox protein homolog 5	RKSNFSNSADDIK	S	___1	0.999993	231.86	3	92	-0.137192	0.011999	0.160375	FALSE	-0.172864	0.00123488	0.0328939	TRUE	-0.0356722	0.489141	0.921276	FALSE	P45973|S|92	SESNKRKSNFSNSAD	0.0145828	0.994946	FALSE	0.0157414	0.99978	FALSE	0.00115863	0.996573	FALSE	P45973	P45973;V9HWG0;Q6I9T7	92;92;92	P45973	51420
UID9761	P57682	KLF3	KLF3	Zinc finger protein 48;Zinc finger and SCAN domain-containing protein 2;Krueppel-like factor 3;Zinc finger protein 443;Zinc finger protein 101;Myoneurin;Zinc finger protein 263;Zinc finger protein 217;Zinc finger protein 14;Krueppel-like factor 12;Zinc finger protein 433;Zinc finger protein 709;Zinc finger protein 878;Krueppel-like factor 5;Zinc finger protein 248;Zinc finger protein 716;Zinc fin…	THTGEKPYK	T	___1	0.996855	117.2	3	285	-0.123286	0.00476488	0.216554	FALSE	-0.171471	0.00022303	0.0199259	TRUE	-0.0481846	0.208771	0.998845	FALSE	P57682|T|285	KAHRRTHTGEKPYKC	NA	NA	NA	NA	NA	NA	NA	NA	NA	P57682	Q96MX3;A0A087WVT1;A0A024QZB9;Q7Z7L9;Q6ZNA0;F8W6Y9;A0A0C4DFQ3;P57682;B2R8P9;Q9Y2A4;B4DS18;B3KMY9;Q8IZC7;Q9Y4S0;Q96F93;B3KUG7;Q9NPC7;B4E2H9;O14978;D3DUC1;O75362;H0UI66;P17017;Q4ZG79;Q8WWI3;Q9Y4X4;Q8N7K0;B7ZAB8;I3L4C4;A0A087WUV0;B3KN61;B2RCD9;A0A024R3M3;A0A024RCW5;Q6ZND3;A0A0A0N0M4;Q59EZ7;F5H032;A0A087WT67;A0A0A0MS50;B4DY65;Q59FE0;B4E0D0;Q9Y5A5;A0A087WXA8;A0A024R7B6;B4DYI9;A0A024RCU3;A2RUI7;A0A024R7…	135;12;135;273;123;123;272;285;285;276;276;276;248;128;185;248;353;239;485;485;494;494;274;210;342;342;249;304;30;412;420;377;420;220;245;391;376;304;521;488;304;465;584;319;412;263;285;220;515;214;194;553;553;220;5;169;550;276;330;398;227;573;432;249;244;133;91;271;220;220;34;546;245;434;194;220;265;124;367;304;62;163;474;398;515;403;386;324;211;210;271;377;449;245;423;426;288;663;328;336;488;41…	Q96MX3;Q7Z7L9;P57682;Q9Y2A4;Q8IZC7;Q9NPC7;O14978;O75362;P17017;Q4ZG79;Q8WWI3;Q9UEG4	60653
UID99	Q92766	RREB1	RREB1	Ras-responsive element-binding protein 1	LSHDAESEREDPAPAK	S	___1	0.995566	70.76	2	175	0.170936	0.00532839	0.193761	FALSE	0.185426	0.00197451	0.0935722	FALSE	0.0144901	0.782425	0.999517	FALSE	Q92766|S|175	LSSKRKLSHDAESER	0.00171135	0.99992	FALSE	-0.0138354	0.99978	FALSE	-0.0155467	0.968467	FALSE	Q92766	Q92766;A0A024QZU8;C9JU34	175;175;175	Q92766	40662;40663
UID3185	Q96LW4	PRIMPOL	PRIMPOL	DNA-directed primase/polymerase protein	LGSAEQSSPDLSFLVVK	S	___1	0.999902	145.9	3	255	0.183805	0.00406312	0.077654	FALSE	0.152927	0.00975308	0.148754	FALSE	-0.0308777	0.601518	0.937939	FALSE	Q96LW4|S|255	KKLERLGSAEQSSPD	NA	NA	NA	NA	NA	NA	NA	NA	NA	Q96LW4	Q96LW4;A0A5S6SZ32	255;126	Q96LW4	36939
UID8240	Q8N3V7	SYNPO	SYNPO	Synaptopodin	STSLTEK	S	___1	0.941011	156.01	3	140	0.0939632	0.0192945	0.445221	FALSE	0.188018	6.99662e-05	0.00753976	TRUE	0.0940545	0.0191989	0.998845	FALSE	Q8N3V7|S|140	PALGRSTSLTEKDLK	NA	NA	NA	NA	NA	NA	NA	NA	NA	Q8N3V7	Q8N3V7;B3KXB8	140;140	Q8N3V7	58285
UID4394	Q15036	SNX17	SNX17	Sorting nexin-17	RSDSQQAVK	S	___1	0.999978	164.81	4	409	0.158135	0.000360415	0.0114081	TRUE	0.0985488	0.0116036	0.167522	FALSE	-0.0595867	0.135199	0.738734	FALSE	Q15036|S|409	GTLRRSDSQQAVKSP	-0.0353779	0.994946	FALSE	0.0210053	0.99978	FALSE	0.0563832	0.914635	FALSE	Q15036	Q15036;B4DE48;B4DQ37;B4DTB8;B4DLL7;B4DUG8;B4DDM3;B7ZAQ8	409;379;389;397;327;268;195;195	Q15036	52223;53580
UID8560	Q96BH1	RNF25	RNF25	E3 ubiquitin-protein ligase RNF25	RESLGLESK	S	___1	0.999909	76.865	3	450	0.209445	0.0137318	0.32596	FALSE	0.213098	0.00871209	0.270129	FALSE	0.00365326	0.961267	0.999517	FALSE	Q96BH1|S|450	RPGTRRESLGLESKD	-0.0107964	0.994946	FALSE	0.0258486	0.99978	FALSE	0.0366451	0.914635	FALSE	Q96BH1	Q96BH1	450	Q96BH1	50837
UID7147	Q14151	SAFB2	SAFB2	Scaffold attachment factor B2	HHSVEIK	S	___1	1	99.815	3	513	0.159877	0.000634614	0.0185704	TRUE	0.109371	0.00898704	0.14076	FALSE	-0.0505063	0.231827	0.820289	FALSE	Q14151|S|513	SSVDRHHSVEIKIEK	0.0123911	0.994946	FALSE	0.0133863	0.99978	FALSE	0.000995165	0.996573	FALSE	Q14151	Q14151;A0PJ47	513;513	Q14151	26220
UID14547	P62753	RPS6	S6	40S ribosomal protein S6	ASTSKSESSQK	S	___2	0.927353	67.234	9	247	0.123355	0.187472	0.630602	FALSE	0.271856	0.00380024	0.0782208	FALSE	0.148501	0.115178	0.732024	FALSE	P62753|S|247	STSKSESSQKXXXXX	0.000904185	0.99992	FALSE	-0.0399162	0.99978	FALSE	-0.0408204	0.952041	FALSE	P62753	P62753;Q96DV6;A2A3R6;A2A3R5	247;247;247;216	P62753	5740;40917
UID14546	P62753	RPS6	S6	40S ribosomal protein S6	LSSLRASTSKSESSQK	S	___2	0.983444	86.182	11	244	0.123355	0.187472	0.630602	FALSE	0.271856	0.00380024	0.0782208	FALSE	0.148501	0.115178	0.732024	FALSE	P62753|S|244	LRASTSKSESSQKXX	0.000904185	0.99992	FALSE	-0.0399162	0.99978	FALSE	-0.0408204	0.952041	FALSE	P62753	P62753;Q96DV6;A2A3R6;A2A3R5	244;244;244;213	P62753	5740;40917
UID3654	Q96JG6	VPS50	CCDC132	Coiled-coil domain-containing protein 132	SAYQEYDSDSDVPEELK	S	___1	0.999938	102.38	10	561	-0.341035	0.010862	0.295153	FALSE	-0.129249	0.253716	0.966889	FALSE	0.211787	0.0886374	0.999517	FALSE	Q96JG6|S|561	YQEYDSDSDVPEELK	0.025527	0.994946	FALSE	0.0241526	0.99978	FALSE	-0.00137444	0.996573	FALSE	Q96JG6	Q96JG6;A7MD03;B4DS55;D6W5Q7;Q5JPD9;Q9NXR2;Q75N11;H0Y7Q2	561;554;281;372;372;292;292;348	Q96JG6	53218
UID2235	Q9BXB4	OSBPL11	OSBPL11	Oxysterol-binding protein-related protein 11	RPSQNAISFFNVGHSK	S	___1	0.999999	247.92	3	189	0.0784111	0.0263354	0.262757	FALSE	0.144208	9.2086e-05	0.0037253	TRUE	0.0657965	0.058872	0.678581	FALSE	Q9BXB4|S|189	PISQRRPSQNAISFF	0.0062124	0.999321	FALSE	-0.0111788	0.99978	FALSE	-0.0173912	0.949003	FALSE	Q9BXB4	Q9BXB4;A0A140VJQ6	189;189	Q9BXB4	52000
UID9772	Q86Z02	HIPK1	HIPK1	Homeodomain-interacting protein kinase 1	TKPVASVSGQSSGCCITPTGYR	T	___1	0.926477	104.83	17	1027	-0.0625836	0.239399	0.931131	FALSE	-0.259821	0.000102567	0.0106151	TRUE	-0.197238	0.00180315	0.998845	FALSE	Q86Z02|T|1027	QSSGCCITPTGYRAQ	NA	NA	NA	NA	NA	NA	NA	NA	NA	Q86Z02	Q86Z02;H3BLW0;A0A024R0H9;B3KV38;Q5SQL3;J3KP92;B4DZ33	1027;308;653;1027;982;993;1098	Q86Z02	61007
UID7257	Q15365	PCBP1	hnRNP E1	Poly(rC)-binding protein 1	QQSHFAMMHGGTGFAGIDSSSPEVK	S	___1	0.890131	181.21	20	263	-0.156491	0.00113582	0.0303161	TRUE	-0.119466	0.00634302	0.112114	FALSE	0.0370251	0.395633	0.896904	FALSE	Q15365|S|263	GFAGIDSSSPEVKGY	0.00900533	0.994946	FALSE	-0.0093573	0.99978	FALSE	-0.0183626	0.918886	FALSE	Q15365	Q15365;Q53SS8	263;263	Q15365	49588
UID20965	Q15910	EZH2	EZH2	Histone-lysine N-methyltransferase EZH2	LPNNSSRPSTPTINVLESK	T	___2	0.78406	127.05	10	367	0.192807	0.00539499	0.195465	FALSE	0.183663	0.00494006	0.182321	FALSE	-0.00914366	0.877328	0.999517	FALSE	Q15910|T|367	NNSSRPSTPTINVLE	0.0298363	0.994946	FALSE	0.0318774	0.99978	FALSE	0.00204109	0.996573	FALSE	Q15910	Q15910;A0A090N8E9;B7Z8K5;Q75MP9;F2YMM1;Q75MQ0;S4S3R8	367;372;367;285;328;290;328	Q15910	24605;39572
UID10484	P16402	H1-3	H1D	Histone H1.3	SETAPLAPTIPAPAEKTPVKK	T	___1	0.99997	102.69	17	18	-0.341718	0.0187205	0.210119	FALSE	-0.104763	0.421088	0.852442	FALSE	0.236955	0.0940073	0.72961	FALSE	P16402|T|18	IPAPAEKTPVKKKAK	-0.386096	0.994946	FALSE	-0.0891213	0.99978	FALSE	0.296975	0.914635	FALSE	P16402	P16402	18	P16402	54055
UID4561	B4DR80	STK24	NA	NA	AHSPVQSGLPGMQNLK	S	___1	0.805588	45.207	3	4	0.0822648	0.00534666	0.093326	FALSE	0.11226	0.00015571	0.00591932	TRUE	0.0299953	0.278443	0.839746	FALSE	B4DR80|S|4	XXXXMAHSPVQSGLP	0.0450396	0.994946	FALSE	0.00175765	0.99978	FALSE	-0.043282	0.914635	FALSE	B4DR80	B4DR80;Q6FG81;Q5U0E6;Q6P0Y1;B4DMR0	4;4;4;4;4	B4DR80	2874
UID281	P35579	MYH9	MYH9	Myosin-9	ELESQISELQEDLESER	S	___1	0.97834	74.047	4	1111	-0.22181	0.0825791	0.466696	FALSE	-0.226436	0.0606008	0.408363	FALSE	-0.00462696	0.970258	0.992511	FALSE	P35579|S|1111	KKIRELESQISELQE	-0.0310789	0.994946	FALSE	-0.00597485	0.99978	FALSE	0.0251041	0.918886	FALSE	P35579	P35579;A0A024R1N1;Q86XU5;A0A0U4BW16;Q99529	1111;1111;1111;1114;171	P35579;A0A0U4BW16;Q99529	15499;15500;30382;30383
UID1399	A0A024RDE8	PDLIM5	NA	NA	SMPESLDSPTSGRPGVTSLTTAAAFKPVGSTGVIK	S	___1	0.982308	283.96	8	332	0.12639	0.00161383	0.0407121	TRUE	0.117936	0.0017193	0.0435294	TRUE	-0.00845384	0.816045	0.979392	FALSE	A0A024RDE8|S|332	SMPESLDSPTSGRPG	0.0188892	0.994946	FALSE	0.00215325	0.99978	FALSE	-0.016736	0.942479	FALSE	A0A024RDE8	A0A024RDE8;B7Z481;Q59FC9	332;210;172	A0A024RDE8;B7Z481	56212
UID1321	Q6NYC8	PPP1R18	PPP1R18	Phostensin	LLESPGVEAGEGEAEKEEAGAQGRPLR	S	___1	1	282.29	4	368	0.098859	0.00156387	0.0401041	FALSE	0.10359	0.00054702	0.0168906	TRUE	0.00473051	0.867329	0.980691	FALSE	Q6NYC8|S|368	SAEKLLESPGVEAGE	-0.000378816	0.99992	FALSE	-0.00930698	0.99978	FALSE	-0.00892817	0.952041	FALSE	Q6NYC8	Q6NYC8;A0A0G2JHC2;A0A024RCJ8;A0A1U9X8D3;A0A1U9X8C7;A0A1U9X8C1;A0A1U9X8D1	368;368;368;368;368;368;368	Q6NYC8	38232;38233
UID1290	Q9P1Y6	PHRF1	PHRF1	PHD and RING finger domain-containing protein 1	MDDDSLDELVAR	S	___1	1	124.86	5	5	-0.294594	0.0382515	0.317642	FALSE	-0.158902	0.221562	0.708822	FALSE	0.135693	0.324175	0.861864	FALSE	Q9P1Y6|S|5	XXXMDDDSLDELVAR	0.0246469	0.994946	FALSE	0.0153319	0.99978	FALSE	-0.00931498	0.978688	FALSE	Q9P1Y6	Q9P1Y6;A0A0J9YX88;E9PJ24;B7ZM65;A0A024RCA1;F8WEF5;B7ZM66;A0A0J9YYB5;A0A0J9YWD5	5;5;5;5;5;5;5;5;5	Q9P1Y6	42513
UID10113	A0A3B3ISF0	LARP1B	NA	La-related protein 1B	LFDVSEITSAAMVHSLPTAVPESPR	T	___1	0.797812	145.18	18	789	-0.254501	0.0369367	0.576987	FALSE	-0.22018	0.051966	0.667141	FALSE	0.0343204	0.75948	0.998845	FALSE	A0A3B3ISF0|T|789	AMVHSLPTAVPESPR	-0.00705196	0.996819	FALSE	-0.0249121	0.99978	FALSE	-0.0178601	0.949003	FALSE	A0A3B3ISF0	A0A3B3ISF0;Q659C4;D6RJB0	789;588;529	A0A3B3ISF0	36202
UID1630	O60271	SPAG9	JIP4	C-Jun-amino-terminal kinase-interacting protein 4	NTESLFEELSSAGSGLIGDVDEGADLLGMGR	S	___1	0.837706	97.639	14	391	-0.375451	0.0862015	0.715797	FALSE	-0.125683	0.520499	0.997264	FALSE	0.249768	0.23905	0.999517	FALSE	O60271|S|391	EELSSAGSGLIGDVD	0.0241563	0.994946	FALSE	0.0191953	0.99978	FALSE	-0.00496099	0.98102	FALSE	O60271	A0A087X2D8;O60271	377;391	A0A087X2D8;O60271	46535
UID2199	Q8WXI9	GATAD2B	GATAD2B	Transcriptional repressor p66-beta	VSSPLPSPSAMTDAANSQAAAK	S	___1	0.856014	195.97	3	334	-0.151224	0.000212309	0.00757601	TRUE	-0.0836148	0.0179261	0.212763	FALSE	0.067609	0.0659723	0.678581	FALSE	Q8WXI9|S|334	GTVNRVSSPLPSPSA	-0.0254869	0.994946	FALSE	-0.00903845	0.99978	FALSE	0.0164485	0.964274	FALSE	Q8WXI9	Q8WXI9;A0A0U1RRM1;B3KSZ4;A0A0U1RR30	334;318;334;86	Q8WXI9	68017
UID2172	Q9BYB0	SHANK3	SHANK3	SH3 and multiple ankyrin repeat domains protein 3	SPTPVHSPDADRPGPLFVDVQAR	S	___1	1	235.9	7	1133	0.13934	0.00396821	0.0771709	FALSE	0.139311	0.00239512	0.0573389	FALSE	-2.90163e-05	0.999481	0.999595	FALSE	Q9BYB0|S|1133	RSPTPVHSPDADRPG	0.018194	0.994946	FALSE	0.0155682	0.99978	FALSE	-0.00262573	0.98721	FALSE	Q9BYB0	Q9BYB0;A0A0U1RR93;A0A0U1RQS4;A0A590UJL3	1133;1126;1000;514	Q9BYB0	3411;56840
UID1236	Q9Y618	NCOR2	SMRT	Nuclear receptor corepressor 2	AIPPERHSPHHLK	S	___1	1	86.497	8	1341	-0.0974176	0.00443587	0.0820474	FALSE	-0.118887	0.00041081	0.0131685	TRUE	-0.0214699	0.498932	0.923602	FALSE	Q9Y618|S|1341	AIPPERHSPHHLKEQ	0.00361891	0.99992	FALSE	-0.00862251	0.99978	FALSE	-0.0122414	0.968467	FALSE	Q9Y618	Q9Y618;A0A024RBS3;C9J0Q5;A0A024RBU9;C9JE98;A0A384DVL6;C9J7T7;A0A481PGK9;C9JQE8	1341;1341;1331;1341;1331;906;889;226;1349	Q9Y618	3129
UID10354	E9PGM1	EIF4G1	NA	Eukaryotic translation initiation factor 4 gamma 1	AASLTEDRDR	T	___1	0.993374	166.65	5	1125	0.148751	0.000715403	0.0204227	TRUE	0.105325	0.00770666	0.128984	FALSE	-0.0434256	0.273827	0.837245	FALSE	E9PGM1|T|1125	LRKAASLTEDRDRGR	0.00761921	0.994946	FALSE	0.000909129	0.99978	FALSE	-0.00671008	0.979505	FALSE	E9PGM1	E9PGM1;E7EX73;E7EUU4;A0A7I2Y1C3;B4DGF1;Q04637;B2RU10;B2RU06;Q4LE58;B4DSI9;Q96I65	1125;1048;1172;1189;1178;1211;1218;1218;1236;1124;257	E9PGM1	727;728
UID10506	P35269	GTF2F1	GTF2F1	General transcription factor IIF subunit 1	GNSRPGTPSAEGGSTSSTLR	T	___1	0.912783	79.365	7	389	-0.160453	0.00915859	0.264876	FALSE	-0.190454	0.00193773	0.0934931	FALSE	-0.0300007	0.578495	0.999517	FALSE	P35269|T|389	RGNSRPGTPSAEGGS	0.026378	0.994946	FALSE	-0.00992774	0.99978	FALSE	-0.0363058	0.914635	FALSE	P35269	P35269;Q6IBK5;B4DXY2;M0QXD6;B4DDB5	389;389;304;305;287	P35269	24082
UID9502	Q9ULH1	ASAP1	DDEF1	Arf-GAP with SH3 domain, ANK repeat and PH domain-containing protein 1	SQTGDVSPK	S	___1	0.999982	113.82	7	1008	0.100582	0.000141265	0.00542471	TRUE	0.068755	0.00328037	0.0710059	FALSE	-0.031827	0.171334	0.761984	FALSE	Q9ULH1|S|1008	KSQTGDVSPKAQQPS	-0.0283197	0.994946	FALSE	-0.0167007	0.99978	FALSE	0.011619	0.968924	FALSE	Q9ULH1	Q9ULH1;A0A0A0MRE5;H0YBF7;H0YBM4	1008;1001;829;365	Q9ULH1	57156
UID9330	Q9P266	JCAD	JCAD	Junctional protein associated with coronary artery disease	QMSDGDGERLFQDLYPFIQGEHVLNSQNK	S	___1	1	169.05	3	200	0.142964	0.00304676	0.064382	FALSE	0.133074	0.0032921	0.0710059	FALSE	-0.00988968	0.823213	0.979392	FALSE	Q9P266|S|200	RKLGRQMSDGDGERL	0.0191014	0.994946	FALSE	-0.0169953	0.99978	FALSE	-0.0360966	0.914635	FALSE	Q9P266	Q9P266	200	Q9P266	49170
UID2594	Q16875	PFKFB3	PFKFB3	6-phosphofructo-2-kinase/fructose-2,6-bisphosphatase 3;6-phosphofructo-2-kinase;Fructose-2,6-bisphosphatase	RNSVTPLASPEPTK	S	___1	0.948202	123.63	3	461	0.200888	0.00842059	0.290355	FALSE	0.194426	0.00703505	0.253577	FALSE	-0.00646231	0.922372	0.998845	FALSE	Q16875|S|461	NPLMRRNSVTPLASP	-0.0172656	0.994946	FALSE	-0.00811822	0.99978	FALSE	0.00914734	0.96351	FALSE	Q16875	Q16875;B7Z8A0;Q5W015;Q5VX20;A0A1W2PR17;Q9H178;Q9BQU2	461;441;461;461;461;30;30	Q16875	51830
UID5912	O60293	ZFC3H1	PSRC2	Zinc finger C3H1 domain-containing protein	SFLESNYFTKPNLK	S	___1	0.998914	95.662	1	1046	0.202941	0.0112642	0.338919	FALSE	0.202307	0.00795769	0.273405	FALSE	-0.000634321	0.99281	0.998845	FALSE	O60293|S|1046	SSRERRRSFLESNYF	0.025502	0.994946	FALSE	-0.00128897	0.99978	FALSE	-0.0267909	0.918886	FALSE	O60293	O60293	1046	O60293	54227
UID10941	P16284	PECAM1	PECAM-1	Platelet endothelial cell adhesion molecule	KDTETVYSEVRK	Y	___1	0.990367	173.06	7	713	-0.250559	0.102897	0.504812	FALSE	-0.20504	0.153051	0.618727	FALSE	0.045519	0.76131	0.972888	FALSE	P16284|Y|713	KKDTETVYSEVRKAV	-0.0047762	0.994946	FALSE	0.0184852	0.99978	FALSE	0.0232614	0.914635	FALSE	P16284	B7Z8Y6;B7Z8U8;P16284	708;375;713	B7Z8Y6;P16284	31885;31886
UID20230	Q9NTJ3	SMC4	SMC4	Structural maintenance of chromosomes protein 4	TESPATAAETASEELDNR	S	___2	0.999995	488.39	3	41	-0.209155	0.275741	0.944905	FALSE	-0.287371	0.119869	0.864673	FALSE	-0.078216	0.677611	0.998845	FALSE	Q9NTJ3|S|41	PPSGRTESPATAAET	0.00291054	0.99942	FALSE	-0.00765078	0.99978	FALSE	-0.0105613	0.946803	FALSE	Q9NTJ3	Q9NTJ3;Q6NSG3;Q58F29;Q6P169;C9JR83;C9JWF0;C9IYK2;C9JJ64	41;41;41;41;41;41;41;41	Q9NTJ3	60038
UID20231	Q9NTJ3	SMC4	SMC4	Structural maintenance of chromosomes protein 4	TESPATAAETASEELDNR	S	___2	0.876295	109.63	12	50	-0.209155	0.275741	0.944905	FALSE	-0.287371	0.119869	0.864673	FALSE	-0.078216	0.677611	0.998845	FALSE	Q9NTJ3|S|50	ATAAETASEELDNRS	0.00291054	0.99942	FALSE	-0.00765078	0.99978	FALSE	-0.0105613	0.946803	FALSE	Q9NTJ3	Q9NTJ3;Q6NSG3;Q58F29;Q6P169;C9JR83;C9JWF0;C9IYK2;C9JJ64	50;50;50;50;50;50;50;50	Q9NTJ3	60038
UID9034	Q9H4X1	RGCC	RGC32	Regulator of cell cycle RGCC	NSFSFSDEKLNSPTDSTPALLSATVTPQK	S	___1	0.970478	189.31	12	97	0.131916	0.0220546	0.234612	FALSE	0.176128	0.0018656	0.0465785	TRUE	0.0442125	0.422196	0.906955	FALSE	Q9H4X1|S|97	FSDEKLNSPTDSTPA	0.0386372	0.994946	FALSE	0.0299274	0.99978	FALSE	-0.00870982	0.98102	FALSE	Q9H4X1	Q9H4X1	97	Q9H4X1	39322;46290
UID5178	Q13464	ROCK1	ROCK1	Rho-associated protein kinase 1;Rho-associated protein kinase	LLDLSDSTSVASFPSADETDGNLPESR	S	___1	0.999189	181.56	12	1105	0.0996691	0.000678977	0.0197488	FALSE	0.0873565	0.00132816	0.0351311	FALSE	-0.0123126	0.638435	0.950389	FALSE	Q13464|S|1105	SDSTSVASFPSADET	-0.00639699	0.994946	FALSE	-0.0143142	0.99978	FALSE	-0.00791717	0.975324	FALSE	Q13464	Q13464;D9ZGF8	1105;1105	Q13464	38016
UID761	Q9NW13	RBM28	RBM28	RNA-binding protein 28	NLSFDSEEEELGELLQQFGELK	S	___1	0.957824	102.6	3	343	0.334604	0.0157226	0.395815	FALSE	-0.127705	0.281176	0.999031	FALSE	-0.462309	0.00202458	0.998845	FALSE	Q9NW13|S|343	TVFIRNLSFDSEEEE	-0.0301082	0.994946	FALSE	-0.03544	0.99978	FALSE	-0.00533178	0.993666	FALSE	Q9NW13	Q9NW13;A0A024R753;B4DJ90;H7C5G8	343;343;290;149	Q9NW13	45570
UID4083	Q13263	TRIM28	TIF1B	Transcription intermediary factor 1-beta	SGEGEVSGLMR	S	___1	1	186.36	1	473	0.190457	0.00813436	0.246801	FALSE	0.184036	0.00685785	0.224606	FALSE	-0.00642063	0.918144	0.999517	FALSE	Q13263|S|473	SGVKRSRSGEGEVSG	0.0183009	0.994946	FALSE	0.0248271	0.99978	FALSE	0.00652617	0.975324	FALSE	Q13263	Q13263;B2R8R5;M0R0K9	473;473;98	Q13263	54410
UID7584	Q5U0L9	HOMER3	NA	Homer protein homolog 3	SQSADAPGPTER	S	___1	0.998755	93.039	3	159	0.185272	0.019392	0.445504	FALSE	0.214743	0.0058207	0.226233	FALSE	0.0294707	0.679341	0.998845	FALSE	Q5U0L9|S|159	EKLFRSQSADAPGPT	-0.0219137	0.994946	FALSE	-0.00846292	0.99978	FALSE	0.0134508	0.930835	FALSE	Q5U0L9	Q5U0L9;Q9NSC5;M0R2U7;M0R1B8	159;159;159;54	Q5U0L9	57105
UID6894	Q07666	KHDRBS1	KHDRBS1	KH domain-containing, RNA-binding, signal transduction-associated protein 1	SGSMDPSGAHPSVR	S	___1	0.955759	133.79	3	20	0.0962778	0.00253744	0.0561278	FALSE	0.10522	0.000627712	0.0188438	TRUE	0.00894227	0.759199	0.972294	FALSE	Q07666|S|20	RSSGRSGSMDPSGAH	-0.0142141	0.994946	FALSE	0.0125425	0.99978	FALSE	0.0267567	0.916332	FALSE	Q07666	Q07666;B4DDX2;B2R7B5	20;20;20	Q07666	54649
UID1968	Q9Y4K1	CRYBG1	AIM1	Absent in melanoma 1 protein	MPLLELGGETTPPLSTERSPEAVGSECPSR	S	___1	0.906478	124.18	19	533	-0.228562	0.0102245	0.320031	FALSE	-0.186231	0.0220273	0.459664	FALSE	0.0423315	0.589225	0.998845	FALSE	Q9Y4K1|S|533	PPLSTERSPEAVGSE	-0.0377695	0.994946	FALSE	-0.00414358	0.99978	FALSE	0.0336259	0.914635	FALSE	Q9Y4K1	Q9Y4K1;A0A0J9YWL0;B3KPT0;B3KWJ0	533;941;533;941	Q9Y4K1	43477
UID1015	Q14004	CDK13	CDK13	Cyclin-dependent kinase 13	IEHAPSPSSGGTLK	S	___1	0.983038	151.49	6	525	-0.115336	0.000784985	0.021913	TRUE	-0.0949761	0.0026127	0.0611922	FALSE	0.02036	0.509019	0.923981	FALSE	Q14004|S|525	IKIEHAPSPSSGGTL	0.0206234	0.994946	FALSE	0.016507	0.99978	FALSE	-0.00411639	0.989623	FALSE	Q14004	Q14004;A0A2R8Y4Z0;A0A024RA66;A0A024RA85;A0A2R8Y7W5;A0A2R8YD28;A0A2R8YCQ1;A0A2R8Y7Y0	525;305;525;525;156;43;122;65	Q14004	27994
UID149	Q9NS62	THSD1	THSD1	Thrombospondin type-1 domain-containing protein 1	NSDEENICELSEQR	S	___1	1	113.47	2	463	-0.367437	0.00835839	0.126716	FALSE	-0.0360848	0.768126	0.96111	FALSE	0.331352	0.0161237	0.557749	FALSE	Q9NS62|S|463	SPSFRKNSDEENICE	NA	NA	NA	NA	NA	NA	NA	NA	NA	Q9NS62	Q9NS62;B4DQV6;A0A024R064;B3KTY7	463;84;463;410	Q9NS62	46254
UID15991	B9EIS5	PCM1	NA	Pericentriolar material 1 protein	SIGSDSQGR	S	___2	0.980015	76.942	1	116	-0.183611	0.00862663	0.290355	FALSE	-0.188573	0.00494529	0.20844	FALSE	-0.00496185	0.935016	0.998845	FALSE	B9EIS5|S|116	FSDLDQRSIGSDSQG	0.000649631	0.99992	FALSE	0.0109528	0.99978	FALSE	0.0103032	0.953222	FALSE	B9EIS5	B9EIS5;A0A5H1ZRS1;E7EV93;E9PGW9;E5RGQ4;Q15154;D3DSQ0;A0A4W8VX11;A2RUU9	116;116;116;116;116;116;116;116;116	B9EIS5;Q15154	54964
UID15992	B9EIS5	PCM1	NA	Pericentriolar material 1 protein	SIGSDSQGR	S	___2	0.942855	76.942	6	121	-0.183611	0.00862663	0.290355	FALSE	-0.188573	0.00494529	0.20844	FALSE	-0.00496185	0.935016	0.998845	FALSE	B9EIS5|S|121	QRSIGSDSQGRATAA	0.000649631	0.99992	FALSE	0.0109528	0.99978	FALSE	0.0103032	0.953222	FALSE	B9EIS5	B9EIS5;A0A5H1ZRS1;E7EV93;E9PGW9;E5RGQ4;Q15154;D3DSQ0;A0A4W8VX11;A2RUU9	121;121;121;121;121;121;121;121;121	B9EIS5;Q15154	54964
UID13470	Q5VW26	NFIB	NA	Nuclear factor 1;Nuclear factor 1 B-type	KPEKPLFSSASPQDSSPR	S	___2	0.824332	206.3	15	332	-0.145501	0.0149887	0.389743	FALSE	-0.197207	0.00137078	0.0791643	FALSE	-0.0517063	0.33906	0.998845	FALSE	Q5VW26|S|332	SSASPQDSSPRLSTF	0.0132762	0.994946	FALSE	0.0328627	0.99978	FALSE	0.0195865	0.935108	FALSE	Q5VW26	Q5VW26;A0A2R8Y7V8;Q5VW30;Q5VW27;A0A1B0GWI9;A0A1B0GU97;O00712;A0A1B0GWJ4;A0A1B0GW37;U3KQE8;Q5VW28;A0A0A0MRX8;A0A1B0GVN4;B4DS74;A0A1B0GWB8;Q5VW31	332;328;332;332;325;323;332;332;323;328;332;358;253;332;153;80	Q5VW26	33181
UID2023	P22415	USF1	USF1	Upstream stimulatory factor 1	THPYSPK	S	___1	0.999959	104.42	5	186	-0.0943392	0.000161221	0.00603661	FALSE	-0.0645569	0.00355986	0.0748065	FALSE	0.0297823	0.176985	0.764969	FALSE	P22415|S|186	APRTHPYSPKSEAPR	-0.0319518	0.994946	FALSE	0.00260848	0.99978	FALSE	0.0345603	0.915137	FALSE	P22415	P22415;B1AQP1;A0A0S2Z4U5;M0QZ39;M0R1C6;H0YD59;E9PME6;B4DLJ1	186;158;186;64;100;53;125;220	P22415	60642
UID4340	Q96E09	PABIR1	FAM122A	Protein FAM122A	RIDFIPVSPAPSPTR	S	___1	0.97316	140.47	12	147	-0.122343	0.0125923	0.165097	FALSE	-0.151617	0.00154288	0.0394321	TRUE	-0.0292739	0.527309	0.927321	FALSE	Q96E09|S|147	IPVSPAPSPTRGIGK	NA	NA	NA	NA	NA	NA	NA	NA	NA	Q96E09	Q96E09;B4E242;B3KX07	147;131;147	Q96E09	51254
UID7294	Q15717	ELAVL1	HuR	ELAV-like protein 1	NVALLSQLYHSPARR	S	___1	1	253.09	11	202	-0.0586599	0.208819	0.658634	FALSE	-0.189709	0.000145181	0.00554694	TRUE	-0.131049	0.00782259	0.539604	FALSE	Q15717|S|202	LLSQLYHSPARRFGG	-0.025183	0.994946	FALSE	-0.0418923	0.99978	FALSE	-0.0167094	0.942479	FALSE	Q15717	Q15717	202	Q15717	46668;46669
UID2928	Q14247	CTTN	Cortactin	Src substrate cortactin	LQLHESQKDYK	S	___1	1	138.57	6	261	-0.33275	0.0393811	0.324374	FALSE	-0.103434	0.479689	0.881567	FALSE	0.229315	0.147088	0.749271	FALSE	Q14247|S|261	EKLQLHESQKDYKTG	0.00277087	0.99992	FALSE	-0.0038767	0.99978	FALSE	-0.00664757	0.977884	FALSE	Q14247	Q14247;Q53HG7;A0A384MDY8;Q76MU0	261;261;261;261	Q14247	40033
UID6636	P50479	PDLIM4	RIL	PDZ and LIM domain protein 4	RPSGTGTGPEDGRPSLGSPYGQPPR	S	___1	0.993975	210.51	3	120	0.0829771	0.0115213	0.15564	FALSE	0.12135	0.000252	0.00886688	TRUE	0.0383725	0.220251	0.808959	FALSE	P50479|S|120	PTTSRRPSGTGTGPE	-0.0313924	0.994946	FALSE	-0.0296791	0.99978	FALSE	0.00171326	0.996573	FALSE	P50479	P50479;A0A0S2Z4P0;A0A0S2Z4N4;C9J542	120;120;120;61	P50479	51990
UID15346	Q92597	NDRG1	NDRG1	Protein NDRG1	SRTASGSSVTSLDGTR	S	___2	0.969772	162.96	5	330	0.0942551	0.0120952	0.161091	FALSE	0.131805	0.000445135	0.0142086	TRUE	0.0375496	0.292796	0.84917	FALSE	Q92597|S|330	LMRSRTASGSSVTSL	0.00440953	0.997567	FALSE	0.0323995	0.99978	FALSE	0.0279899	0.914635	FALSE	Q92597	Q92597;Q597H1;B3KU62;Q53EU7;A0A7I2ST14;Q8N959;A0A024R9I3;B7Z505;B3KWB2;B7Z4H0;B7Z5Z7;E7ESM1;E5RJY1	330;330;292;330;330;259;300;158;141;83;77;77;39	Q92597	57309;59301
UID9806	O60487	MPZL2	MPZL2	Myelin protein zero-like protein 2	VSVYLEDTD	T	___1	1	100.25	8	214	0.102563	0.00400477	0.0774836	FALSE	0.114966	0.000853757	0.0247459	TRUE	0.0124032	0.7061	0.960209	FALSE	O60487|T|214	VSVYLEDTDXXXXXX	0.00185582	0.99992	FALSE	0.0104793	0.99978	FALSE	0.00862347	0.980875	FALSE	O60487	O60487;A0A024R3K1	214;214	O60487	33923;68079
UID19666	Q96JM3	CHAMP1	ZNF828	Chromosome alignment-maintaining phosphoprotein 1	KPGPPLSPEIRSPAGSPELR	S	___2	1	136.8	12	432	-0.157536	0.00979584	0.272931	FALSE	-0.181394	0.00262458	0.116936	FALSE	-0.0238579	0.65571	0.999517	FALSE	Q96JM3|S|432	PLSPEIRSPAGSPEL	-0.0368437	0.994946	FALSE	-0.0264821	0.99978	FALSE	0.0103615	0.975324	FALSE	Q96JM3	Q96JM3	432	Q96JM3	33208
UID19667	Q96JM3	CHAMP1	ZNF828	Chromosome alignment-maintaining phosphoprotein 1	KPGPPLSPEIRSPAGSPELR	S	___2	1	136.8	16	436	-0.157536	0.00979584	0.272931	FALSE	-0.181394	0.00262458	0.116936	FALSE	-0.0238579	0.65571	0.999517	FALSE	Q96JM3|S|436	EIRSPAGSPELRKPS	-0.0368437	0.994946	FALSE	-0.0264821	0.99978	FALSE	0.0103615	0.975324	FALSE	Q96JM3	Q96JM3	436	Q96JM3	33208
UID3272	Q27J81	INF2	INF2	Inverted formin-2	SFSEDAVTDSSGSGTLPR	S	___1	0.884087	158.44	10	1201	-0.258716	0.00191652	0.096476	FALSE	-0.116038	0.0883384	0.783504	FALSE	0.142679	0.05287	0.999517	FALSE	Q27J81|S|1201	SEDAVTDSSGSGTLP	-0.0126093	0.994946	FALSE	0.00192815	0.99978	FALSE	0.0145375	0.951416	FALSE	Q27J81	Q27J81;A0A6Q8PHA2;A0A6Q8PHG2;A0A6Q8PGN3;A0A6Q8PH71;A0A6Q8PF44;A0A6Q8PFW4;A0A0A0MQU1;A0A6Q8PHS8	1201;1233;1201;1193;1207;1174;951;669;547	Q27J81	54282
UID5376	Q14686	NCOA6	NCOA6	Nuclear receptor coactivator 6	ATPVQLPSPPCTSSPVVPSHPPVQQVK	S	___1	0.999098	108.44	8	1745	-0.154518	0.00152556	0.0829082	FALSE	-0.133293	0.00285435	0.123654	FALSE	0.021225	0.594351	0.999517	FALSE	Q14686|S|1745	ATPVQLPSPPCTSSP	NA	NA	NA	NA	NA	NA	NA	NA	NA	Q14686	Q14686;F6M2K3	1745;1745	Q14686	6066
UID32180	A0A5C2GGX8	NA	NA	NA	PSETLSLTCTVSGASMMNISVYWGWIRQSPGK	T	___3	0.94614	43.291	4	17	-0.319363	0.0396666	0.56083	FALSE	-0.140666	0.304179	0.989325	FALSE	0.178697	0.223806	0.999517	FALSE	A0A5C2GGX8|T|17	GLVKPSETLSLTCTV	NA	NA	NA	NA	NA	NA	NA	NA	NA	A0A5C2GGX8	A0A5C2GGX8	17	A0A5C2GGX8	47270
UID25209	A0A5C2GGX8	NA	NA	NA	PSETLSLTCTVSGASMMNISVYWGWIRQSPGK	S	___3	0.946145	43.291	6	19	-0.319363	0.0396666	0.56083	FALSE	-0.140666	0.304179	0.989325	FALSE	0.178697	0.223806	0.999517	FALSE	A0A5C2GGX8|S|19	VKPSETLSLTCTVSG	NA	NA	NA	NA	NA	NA	NA	NA	NA	A0A5C2GGX8	A0A5C2GGX8	19	A0A5C2GGX8	47270
UID5872	O43491	EPB41L2	EPB41L2	Band 4.1-like protein 2	EVRSPTK	S	___1	0.9994	174.47	4	598	0.140898	4.35038e-05	0.00197069	TRUE	0.0453022	0.106346	0.538953	FALSE	-0.0955953	0.0026641	0.3869	FALSE	O43491|S|598	DGRREVRSPTKAPHL	0.0108763	0.994946	FALSE	0.00664933	0.99978	FALSE	-0.00422695	0.983162	FALSE	O43491	O43491;E9PHY5;E9PK52;E9PII3;Q59FD8;I6L9B1;A0A2R8Y5B3;H0Y5B0;B4DJ76	598;598;598;598;601;598;590;89;40	O43491	18211;18212;56834
UID2249	Q5QPM7	PSMF1	NA	Proteasome inhibitor PI31 subunit	ANVSSPHREFPPATAR	S	___1	0.934599	159.75	4	152	0.084621	0.00627264	0.104521	FALSE	0.108828	0.000385872	0.0126369	TRUE	0.024207	0.403263	0.901794	FALSE	Q5QPM7|S|152	QWEKANVSSPHREFP	0.00841355	0.994946	FALSE	0.007146	0.99978	FALSE	-0.00126756	0.996573	FALSE	Q5QPM7	Q92530;A0A140VJT2;B4DUJ0;Q5QPM9;H0Y555;Q5QPM7;B4DXW9	152;152;64;152;12;152;64	Q92530;Q5QPM7	4508
UID15316	B3KQM8	NA	NA	NA	GGQEPAGAGSPSPPEDR	S	___2	1	94.276	10	937	0.128342	0.00481662	0.0863454	FALSE	0.12832	0.00295407	0.0665106	FALSE	-2.1389e-05	0.999595	0.999595	FALSE	B3KQM8|S|937	QEPAGAGSPSPPEDR	-0.0109354	0.994946	FALSE	-0.0200996	0.99978	FALSE	-0.00916427	0.959173	FALSE	B3KQM8	B3KQM8	937	B3KQM8	22827;22828
UID15317	B3KQM8	NA	NA	NA	GGQEPAGAGSPSPPEDR	S	___2	1	208.88	12	939	0.128342	0.00481662	0.0863454	FALSE	0.12832	0.00295407	0.0665106	FALSE	-2.1389e-05	0.999595	0.999595	FALSE	B3KQM8|S|939	PAGAGSPSPPEDRNT	-0.0109354	0.994946	FALSE	-0.0200996	0.99978	FALSE	-0.00916427	0.959173	FALSE	B3KQM8	B3KQM8	939	B3KQM8	22827;22828
UID5385	Q86VP3	PACS2	PACS2	Phosphofurin acidic cluster sorting protein 2	SHKEPPSPADVPEK	S	___1	0.998395	87.486	7	349	0.134638	0.000908884	0.0250026	TRUE	0.0967824	0.00821434	0.13358	FALSE	-0.0378553	0.303048	0.851904	FALSE	Q86VP3|S|349	RSHKEPPSPADVPEK	-0.0156029	0.994946	FALSE	-0.0127326	0.99978	FALSE	0.00287028	0.996573	FALSE	Q86VP3	Q86VP3;F8VW41	349;319	Q86VP3	54784
UID4732	B4E3H1	NA	NA	NA	KGLASPTAITPVASAICGK	S	___1	0.958992	189.99	5	139	0.111314	0.000216424	0.0076866	TRUE	0.0693679	0.00856746	0.136968	FALSE	-0.0419462	0.118427	0.732024	FALSE	B4E3H1|S|139	MVKKGLASPTAITPV	NA	NA	NA	NA	NA	NA	NA	NA	NA	B4E3H1	B4E3H1;B4E3N7	139;44	B4E3H1	23429;32493
UID10302	Q9Y2D5	AKAP2	AKAP2	A-kinase anchor protein 2	VKPPPSPTTEGPSLQPDLAPEEAAGTQRPK	T	___1	0.854418	264.52	8	780	0.115348	0.00115319	0.0306102	TRUE	0.0962172	0.00326426	0.0709602	FALSE	-0.0191305	0.550781	0.932973	FALSE	Q9Y2D5|T|780	VKPPPSPTTEGPSLQ	0.00634578	0.994946	FALSE	-0.0226174	0.99978	FALSE	-0.0289632	0.914635	FALSE	Q9Y2D5	B4E2K2;Q9Y2D5;A0A024R167;A0A024R152	863;780;831;1245	B4E2K2;Q9Y2D5	66112;66113
UID9894	Q8TAQ2	SMARCC2	SMARCC2	SWI/SNF complex subunit SMARCC2	KGPSTPYTK	T	___1	0.907256	99.283	5	322	-0.163838	0.0101278	0.141558	FALSE	-0.150613	0.0116755	0.167599	FALSE	0.0132251	0.824807	0.979392	FALSE	Q8TAQ2|T|322	NAKKGPSTPYTKSKR	-0.018431	0.994946	FALSE	-0.0222386	0.99978	FALSE	-0.00380761	0.989623	FALSE	Q8TAQ2	Q8TAQ2;Q59G16;A0A024RB22;F8VXC8;B4DF22	322;327;322;322;211	Q8TAQ2	32547
UID11284	Q00587	CDC42EP1	CDC42EP1	Cdc42 effector protein 1	RSDSLLSFR	S	___2	0.99744	140.63	4	192	0.267046	0.208398	0.871812	FALSE	0.203231	0.303335	0.989325	FALSE	-0.0638145	0.756946	0.999517	FALSE	Q00587|S|192	PGLRRSDSLLSFRLD	0.0281402	0.994946	FALSE	-0.00161316	0.99978	FALSE	-0.0297534	0.922254	FALSE	Q00587	Q00587;A0A024R1J3	192;192	Q00587	52219
UID2184	Q9BYB0	SHANK3	SHANK3	SH3 and multiple ankyrin repeat domains protein 3	SLPHQLLLQR	S	___1	1	174.72	1	395	-0.134937	0.00487046	0.0871041	FALSE	-0.128793	0.00432555	0.0867979	FALSE	0.00614442	0.889779	0.980691	FALSE	Q9BYB0|S|395	SPGPSLRSLPHQLLL	0.018194	0.994946	FALSE	0.0155682	0.99978	FALSE	-0.00262573	0.98721	FALSE	Q9BYB0	Q9BYB0;A0A0U1RR93;A0A0U1RQS4;A0A669KBA8	395;395;276;395	Q9BYB0	55838
UID9212	Q9NV56	MRGBP	MRGBP	MRG/MORF4L-binding protein	VLTANSNPSSPSAAK	S	___1	0.995908	311.08	10	195	-0.0799637	0.00770827	0.119739	FALSE	-0.107643	0.000322842	0.0109439	TRUE	-0.0276795	0.327162	0.864247	FALSE	Q9NV56|S|195	TANSNPSSPSAAKRR	0.00364215	0.99992	FALSE	0.00715763	0.99978	FALSE	0.00351547	0.989623	FALSE	Q9NV56	Q9NV56	195	Q9NV56	66775
UID2416	A0A140VKA0	CALD1	NA	Caldesmon	AEFLNKSVQK	S	___1	1	100.22	7	401	-0.124805	0.0986826	0.495707	FALSE	-0.213538	0.0043775	0.0876079	FALSE	-0.0887321	0.234405	0.820289	FALSE	A0A140VKA0|S|401	RAEFLNKSVQKSSGV	0.021539	0.994946	FALSE	0.00639742	0.99978	FALSE	-0.0151416	0.951416	FALSE	A0A140VKA0	A0A140VKA0;B7Z6G4;E9PGZ1;Q9NYG1;C9J813;B4E3I0;B4DPW5;A0A6Q8PGI1;E7EX44;Q05682	401;406;395;401;401;175;350;58;421;656	A0A140VKA0;B4DPW5;E7EX44;Q05682	1636
UID3828	Q7L2J0	MEPCE	BCDIN3	7SK snRNA methylphosphate capping enzyme	DITDPLSLNTCTDEGHVVLASPLK	S	___1	1	216.7	21	254	-0.0848918	0.0164469	0.193802	FALSE	-0.126932	0.000373503	0.0123928	TRUE	-0.0420402	0.215617	0.804872	FALSE	Q7L2J0|S|254	EGHVVLASPLKTGRK	0.0134557	0.994946	FALSE	-0.0419591	0.99978	FALSE	-0.0554147	0.914635	FALSE	Q7L2J0	Q7L2J0;A8K5Q1	254;254	Q7L2J0	9578
UID18544	Q5QJE6	DNTTIP2	ERBP	Deoxynucleotidyltransferase terminal-interacting protein 2	ESYTEEIVSEAESHVSGISR	S	___2	0.993499	84.404	13	145	0.166065	0.235638	0.92957	FALSE	-0.282185	0.0422372	0.604694	FALSE	-0.44825	0.00502274	0.998845	FALSE	Q5QJE6|S|145	EIVSEAESHVSGISR	0.0117195	0.994946	FALSE	-0.00311628	0.99978	FALSE	-0.0148357	0.949003	FALSE	Q5QJE6	Q5QJE6;J3KP30;B7Z854;E9PRB3	145;145;145;152	Q5QJE6	17466;68362
UID3540	A3KN83	SBNO1	SBNO1	Protein strawberry notch homolog 1	KSIDPDSIQSALLASGLGSK	S	___1	0.999157	157.9	2	794	-0.141971	0.0093556	0.268221	FALSE	-0.169399	0.00191464	0.0932892	FALSE	-0.0274277	0.567464	0.999517	FALSE	A3KN83|S|794	KEKKKKKSIDPDSIQ	-0.035288	0.994946	FALSE	-0.0355904	0.99978	FALSE	-0.000302382	0.998016	FALSE	A3KN83	A3KN83	794	A3KN83	33566
UID1312	P49589	CARS1	CARS	Cysteine--tRNA ligase, cytoplasmic	LHLYNSLTR	S	___1	0.963736	129.82	6	34	-0.0666964	0.504611	0.991534	FALSE	-0.324445	0.00342065	0.161673	FALSE	-0.257749	0.0196344	0.998845	FALSE	P49589|S|34	CRLHLYNSLTRNKEV	0.00847957	0.994946	FALSE	0.00391826	0.99978	FALSE	-0.00456132	0.98102	FALSE	P49589	P49589;A0A024RCG3;B4DKY1;A8K067;Q53HG6;C9JLN0;E9PRS8;B4DPV7;E9PLP0	34;34;47;34;34;34;34;117;117	P49589;B4DPV7	37171
UID3522	P62753	RPS6	S6	40S ribosomal protein S6	RLSSLRASTSK	S	___1	0.998502	128.22	4	236	-0.171212	0.265123	0.704727	FALSE	-0.252744	0.0851722	0.485621	FALSE	-0.0815328	0.592245	0.937939	FALSE	P62753|S|236	AKRRRLSSLRASTSK	0.000904185	0.99992	FALSE	-0.0399162	0.99978	FALSE	-0.0408204	0.952041	FALSE	P62753	P62753;Q96DV6;A2A3R6;A2A3R5	236;236;236;205	P62753	40916;40917;51701
UID16374	Q00613	HSF1	HSF1	Heat shock factor protein 1	VEEASPGRPSSVDTLLSPTALIDSILR	S	___2	0.998189	155.7	17	326	0.199969	0.0221122	0.234612	FALSE	0.16229	0.0454361	0.359168	FALSE	-0.0376789	0.650605	0.951633	FALSE	Q00613|S|326	SSVDTLLSPTALIDS	0.00400754	0.99992	FALSE	0.0105904	0.99978	FALSE	0.00658291	0.98102	FALSE	Q00613	Q00613;E9PMQ6;B3KNQ9;B3KWP0;B4DTG4;Q53HT3	326;326;115;115;180;326	Q00613	64634
UID14545	P62753	RPS6	S6	40S ribosomal protein S6	LSSLRASTSK	S	___2	0.805119	111.35	9	242	-0.0990064	0.199874	0.645201	FALSE	-0.232601	0.00286126	0.0651971	FALSE	-0.133594	0.0875652	0.712643	FALSE	P62753|S|242	SSLRASTSKSESSQK	0.000904185	0.99992	FALSE	-0.0399162	0.99978	FALSE	-0.0408204	0.952041	FALSE	P62753	P62753;Q96DV6;A2A3R6;A2A3R5	242;242;242;211	P62753	5740;40916;40917;51701
UID3002	Q5T5Y3	CAMSAP1	CAMSAP1	Calmodulin-regulated spectrin-associated protein 1	SLLSNVSIEDEEEELVAIVR	S	___1	0.999993	246.22	7	534	0.215125	0.00402906	0.0775569	FALSE	0.112542	0.0911141	0.501335	FALSE	-0.102583	0.144957	0.748825	FALSE	Q5T5Y3|S|534	KSLLSNVSIEDEEEE	0.00733073	0.994946	FALSE	0.0774929	0.99978	FALSE	0.0701622	0.914635	FALSE	Q5T5Y3	Q5T5Y3;A0A384NY94	534;534	Q5T5Y3	55765
UID10004	Q9NP74	PALMD	PALMD	Palmdelphin	SVIQQAEEKLHTPQK	T	___1	1	152	12	342	0.246583	0.00648885	0.106946	FALSE	0.106633	0.185311	0.659088	FALSE	-0.13995	0.105252	0.730238	FALSE	Q9NP74|T|342	QAEEKLHTPQKRLMT	-0.00803052	0.994946	FALSE	0.00960475	0.99978	FALSE	0.0176353	0.918886	FALSE	Q9NP74	Q9NP74;A0A0S2Z5E7;S4R313	342;342;342	Q9NP74	58540
UID3281	A0A6Q8PHK0	TRIP12	NA	E3 ubiquitin-protein ligase TRIP12	RGSGLGK	S	___1	1	106.18	3	382	0.122464	0.00247723	0.0552728	FALSE	0.109149	0.0038154	0.0782208	FALSE	-0.0133151	0.719045	0.962193	FALSE	A0A6Q8PHK0|S|382	ASTSRRGSGLGKRGA	0.0092226	0.994946	FALSE	0.0157709	0.99978	FALSE	0.00654828	0.981106	FALSE	A0A6Q8PHK0	A0A6Q8PHK0;A0A6Q8PGG9;Q14669;G5E9G6;H7C1L9	382;382;340;382;181	A0A6Q8PHK0	51144
UID12875	A0A0A7KU15	TSC1-PDGFRB fusion	NA	Hamartin	GSVTLSDLPGFLGDLASEEDSIEKDKEEAAISR	S	___2	0.989211	59.993	17	468	-0.190761	0.287816	0.944905	FALSE	-0.267803	0.121464	0.86648	FALSE	-0.0770417	0.661975	0.998845	FALSE	A0A0A7KU15|S|468	GFLGDLASEEDSIEK	NA	NA	NA	NA	NA	NA	NA	NA	NA	A0A0A7KU15	A0A0A7KU15;Q92574;A0A2R8Y6S1;A0A1V1FGH6;A0A2R8YFV7;A0A2R8Y5N2;A0A2R8Y5S3;X5D9D2	468;468;47;468;467;468;467;468	A0A0A7KU15	24986
UID12876	A0A0A7KU15	TSC1-PDGFRB fusion	NA	Hamartin	GSVTLSDLPGFLGDLASEEDSIEKDKEEAAISR	S	___2	0.884116	59.993	21	472	-0.190761	0.287816	0.944905	FALSE	-0.267803	0.121464	0.86648	FALSE	-0.0770417	0.661975	0.998845	FALSE	A0A0A7KU15|S|472	DLASEEDSIEKDKEE	NA	NA	NA	NA	NA	NA	NA	NA	NA	A0A0A7KU15	A0A0A7KU15;Q92574;A0A2R8Y6S1;A0A1V1FGH6;A0A2R8YFV7;A0A2R8Y5N2;A0A2R8Y5S3;X5D9D2	472;472;51;472;471;472;471;472	A0A0A7KU15	24986
UID9387	Q9UBN6	TNFRSF10D	TRAIL-R4	Tumor necrosis factor receptor superfamily member 10D	LLVPVNDADSADISTLLDASATLEEGHAK	S	___1	0.75055	114.2	10	340	-0.233705	0.122844	0.826228	FALSE	-0.216944	0.127079	0.869883	FALSE	0.0167614	0.907723	0.998845	FALSE	Q9UBN6|S|340	VPVNDADSADISTLL	-0.0233661	0.994946	FALSE	-0.030362	0.99978	FALSE	-0.00699582	0.98102	FALSE	Q9UBN6	Q9UBN6	340	Q9UBN6	38889
UID1980	O14497	ARID1A	ARID1A	AT-rich interactive domain-containing protein 1A	SNSVGIQDAFNDGSDSTFQK	S	___1	0.874312	141.37	3	1184	0.107086	0.00325699	0.0675044	FALSE	0.107166	0.00191775	0.0477229	TRUE	7.95461e-05	0.998101	0.999595	FALSE	O14497|S|1184	PGMSRSNSVGIQDAF	-0.0118463	0.994946	FALSE	-0.00646287	0.99978	FALSE	0.00538344	0.978688	FALSE	O14497	O14497;A0A0S2Q0B1;H0Y488;A0A1B0GTU5;Q4LE49;Q96TA9;A0A087WUV6	1184;1184;800;802;837;801;800	O14497	56434
UID13878	Q96HP0	DOCK6	DOCK6	Dedicator of cytokinesis protein 6	SISSSNPDLAVAPGSVDDEVSR	S	___2	0.98336	346.42	5	884	0.149567	0.00166922	0.0416755	TRUE	0.104158	0.0152928	0.194437	FALSE	-0.0454088	0.297614	0.851904	FALSE	Q96HP0|S|884	RSKSISSSNPDLAVA	-0.0148857	0.994946	FALSE	0.0046527	0.99978	FALSE	0.0195384	0.918886	FALSE	Q96HP0	Q96HP0;A0A2X0TVX1;K7EP20;B7Z9U8;K7ESB7;B4DIL4;K7EKT0	884;884;332;188;138;188;85	Q96HP0;B7Z9U8	55120;55259
UID4840	O94913	PCF11	PCF11	Pre-mRNA cleavage complex 2 protein Pcf11	EEQRSPFNDRFPLK	S	___1	1	141.09	5	705	-0.144166	0.0213173	0.228421	FALSE	-0.16214	0.00691232	0.119387	FALSE	-0.0179739	0.762631	0.972888	FALSE	O94913|S|705	GVREEQRSPFNDRFP	0.0451082	0.994946	FALSE	0.00346399	0.99978	FALSE	-0.0416442	0.914635	FALSE	O94913	E9PQ01;B7Z7X4;O94913;E9PKN0	836;836;705;705	E9PQ01;O94913	13710
UID8763	Q96T58	SPEN	SHARP	Msx2-interacting protein	RPQSPGASPSQAER	S	___1	0.999986	121.41	4	736	-0.284845	0.0334513	0.516544	FALSE	0.144995	0.220895	0.943905	FALSE	0.429841	0.00325522	0.999517	FALSE	Q96T58|S|736	VHLRRPQSPGASPSQ	0.0157247	0.994946	FALSE	0.017183	0.99978	FALSE	0.00145833	0.996573	FALSE	Q96T58	Q96T58;A0A669KB49	736;668	Q96T58	51975;51976
UID15345	Q92597	NDRG1	NDRG1	Protein NDRG1	SRTASGSSVTSLDGTR	S	___2	0.831731	78.378	1	326	0.139701	0.245638	0.896149	FALSE	0.282266	0.0212019	0.454884	FALSE	0.142565	0.236582	0.999517	FALSE	Q92597|S|326	SMTRLMRSRTASGSS	0.00440953	0.997567	FALSE	0.0323995	0.99978	FALSE	0.0279899	0.914635	FALSE	Q92597	Q92597;Q597H1;B3KU62;Q53EU7;A0A7I2ST14;Q8N959;A0A024R9I3;B7Z505;B3KWB2;B7Z4H0;B7Z5Z7;E7ESM1;E5RJY1	326;326;288;326;326;255;296;154;137;79;73;73;35	Q92597	57309
UID4934	P15336	ATF2	ATF-2	Cyclic AMP-dependent transcription factor ATF-2	NCEEVGLFNELASPFENEFKK	S	___1	1	116.72	13	90	-0.128569	0.00979686	0.139152	FALSE	-0.137051	0.00395055	0.0803384	FALSE	-0.0084823	0.855683	0.980691	FALSE	P15336|S|90	GLFNELASPFENEFK	-0.0456187	0.994946	FALSE	-0.00840403	0.99978	FALSE	0.0372147	0.914635	FALSE	P15336	P15336;B8ZZU6;A4D7U3;E9PBF9;E9PEK8;H7C2N6;B3KY57;C9JCI8	90;72;72;90;90;79;67;32	P15336	44150;44151
UID6896	Q07960	ARHGAP1	ARHGAP1	Rho GTPase-activating protein 1	SSSPELVTHLK	S	___1	0.987706	247.32	3	51	0.117643	0.00797231	0.242811	FALSE	0.15208	0.000838066	0.0511686	FALSE	0.0344366	0.377743	0.999517	FALSE	Q07960|S|51	SDDSKSSSPELVTHL	-0.00903292	0.994946	FALSE	-0.0108688	0.99978	FALSE	-0.00183589	0.992371	FALSE	Q07960	Q07960;B4DPZ4;H0YE29;E9PNR6	51;51;49;51	Q07960	53347;57827
UID6197	P10244	MYBL2	B-Myb	Myb-related protein B	TLPFSPSQFLNFWNK	S	___1	0.913002	92.633	5	452	-0.155119	0.00665267	0.216792	FALSE	-0.157646	0.0040016	0.157681	FALSE	-0.00252737	0.959062	0.999517	FALSE	P10244|S|452	PVKTLPFSPSQFLNF	NA	NA	NA	NA	NA	NA	NA	NA	NA	P10244	P10244	452	P10244	61369
UID4176	Q5SW79	CEP170	CEP170	Centrosomal protein of 170 kDa	SESLDPDSSMDTTLILK	S	___1	0.8868	265.43	3	881	0.144693	0.0096801	0.139152	FALSE	0.140156	0.00788736	0.130564	FALSE	-0.00453681	0.930979	0.988059	FALSE	Q5SW79|S|881	RIRERSESLDPDSSM	0.00345856	0.99942	FALSE	0.00907696	0.99978	FALSE	0.0056184	0.975324	FALSE	Q5SW79	B2RTS4;A6H8X9;H0Y2V6;Q5SW79;B4DL23	783;783;845;881;806	B2RTS4;H0Y2V6;Q5SW79	54019
UID6235	P15408	FOSL2	FRA2	Fos-related antigen 2	GSSGSPAHAESYSSGGGGQQK	S	___1	0.961647	281	5	19	-0.116376	0.00456233	0.0836334	FALSE	-0.115869	0.00288375	0.0655122	FALSE	0.000507452	0.989318	0.998475	FALSE	P15408|S|19	SSRGSSGSPAHAESY	-0.0184409	0.994946	FALSE	-0.0296722	0.99978	FALSE	-0.0112313	0.97159	FALSE	P15408	P15408	19	P15408	24918
UID13108	B7Z7U0	SRRM1	NA	Serine/arginine repetitive matrix protein 1	RTPSPPPR	S	___2	1	72.531	4	595	-0.245433	0.0243103	0.45266	FALSE	-0.167062	0.0882279	0.783504	FALSE	0.0783709	0.431633	0.999517	FALSE	B7Z7U0|S|595	PPRRRTPSPPPRRRS	0.0145055	0.994946	FALSE	0.0389523	0.99978	FALSE	0.0244469	0.918886	FALSE	B7Z7U0	A0A0S2Z4Z6;Q8IYB3;A9Z1X7;A0A0S2Z4W1;E9PCT1;B7Z7U0;M0R088	597;583;592;583;582;595;556	A0A0S2Z4Z6;B7Z7U0	52487
UID21020	B7Z7U0	SRRM1	NA	Serine/arginine repetitive matrix protein 1	RTPSPPPR	T	___2	1	72.531	2	593	-0.245433	0.0243103	0.45266	FALSE	-0.167062	0.0882279	0.783504	FALSE	0.0783709	0.431633	0.999517	FALSE	B7Z7U0|T|593	TPPPRRRTPSPPPRR	0.0145055	0.994946	FALSE	0.0389523	0.99978	FALSE	0.0244469	0.918886	FALSE	B7Z7U0	A0A0S2Z4Z6;Q8IYB3;A9Z1X7;A0A0S2Z4W1;E9PCT1;B7Z7U0;M0R088	595;581;590;581;580;593;554	A0A0S2Z4Z6;B7Z7U0	52487
UID9219	Q9NVM1	EVA1B	FAM176B	Protein eva-1 homolog B	LGPDDTLPGPELSAEPDGPLNVNVFTSAEELER	S	___1	0.998851	70.151	13	101	-0.26572	0.0349936	0.302744	FALSE	0.126167	0.271527	0.753654	FALSE	0.391887	0.00292632	0.391002	FALSE	Q9NVM1|S|101	TLPGPELSAEPDGPL	NA	NA	NA	NA	NA	NA	NA	NA	NA	Q9NVM1	Q9NVM1	101	Q9NVM1	36886
UID19621	Q96FS4	SIPA1	SIPA1	Signal-induced proliferation-associated protein 1	SGSDAGEARPPTPASPR	S	___2	0.849422	132.39	3	55	0.14416	0.000256344	0.00861886	TRUE	0.064607	0.0545189	0.391305	FALSE	-0.0795529	0.0278152	0.591359	FALSE	Q96FS4|S|55	GPLLRSGSDAGEARP	-0.0320517	0.994946	FALSE	-0.0271582	0.99978	FALSE	0.00489341	0.98721	FALSE	Q96FS4	Q96FS4;F6RY50;B4E0W3;A0A024R595;E9PIB3	55;55;55;55;55	Q96FS4	54614
UID19622	Q96FS4	SIPA1	SIPA1	Signal-induced proliferation-associated protein 1	SGSDAGEARPPTPASPR	S	___2	0.999676	132.39	15	67	0.14416	0.000256344	0.00861886	TRUE	0.064607	0.0545189	0.391305	FALSE	-0.0795529	0.0278152	0.591359	FALSE	Q96FS4|S|67	ARPPTPASPRARAHS	-0.0320517	0.994946	FALSE	-0.0271582	0.99978	FALSE	0.00489341	0.98721	FALSE	Q96FS4	Q96FS4;F6RY50;B4E0W3;A0A024R595;E9PIB3	67;67;67;67;67	Q96FS4	54614
UID1788	Q8IW50	FAM219A	FAM219A	Protein FAM219A	GYSSLDQSPDEKPLVALDTDSDDDFDMSR	S	___1	0.999116	101.25	21	115	0.048673	0.546731	0.991534	FALSE	0.296696	0.00140508	0.0802583	FALSE	0.248023	0.00743265	0.998845	FALSE	Q8IW50|S|115	LVALDTDSDDDFDMS	0.0142817	0.994946	FALSE	0.00293448	0.99978	FALSE	-0.0113472	0.966393	FALSE	Q8IW50	Q8IW50;A0A0A0MRW1;A0A0A0MRW2;Q5T593;A0A0A0MRW0;A0A0A0MRW3;Q5T586	115;86;97;114;103;114;97	Q8IW50	25669
UID357	O43310	CTIF	CTIF	CBP80/20-dependent translation initiation factor	LEDTAGDTGHSSLEAPRSPDTLAPVASER	S	___1	0.999974	334.8	18	299	0.145824	0.0028481	0.0612099	FALSE	0.111849	0.0123839	0.1741	FALSE	-0.0339751	0.450322	0.911609	FALSE	O43310|S|299	SSLEAPRSPDTLAPV	-0.0359726	0.994946	FALSE	-0.00570444	0.99978	FALSE	0.0302682	0.914635	FALSE	O43310	O43310;A0A024R259	299;299	O43310	35527
UID2598	Q6ZNL6	FGD5	FGD5	FYVE, RhoGEF and PH domain-containing protein 5	CSESETDEDYIVVPR	S	___1	0.991671	192.24	4	59	-0.175226	0.0429581	0.339161	FALSE	-0.177671	0.0299514	0.287295	FALSE	-0.00244442	0.976558	0.994301	FALSE	Q6ZNL6|S|59	SIPKCSESETDEDYI	-0.00115	0.99992	FALSE	0.00704855	0.99978	FALSE	0.00819854	0.975324	FALSE	Q6ZNL6	A0A1W2PRG7;Q6ZNL6;A0A2X0SFF2	102;59;59	A0A1W2PRG7;Q6ZNL6	7567
UID6912	Q09666	AHNAK	AHNAK	Neuroblast differentiation-associated protein AHNAK	ADIKSPSLDVTVPEAELNLETPEISVGGK	S	___1	0.890311	214.99	7	4995	0.220093	0.000351344	0.0111677	TRUE	0.0318656	0.533093	0.899587	FALSE	-0.188227	0.00164327	0.354808	FALSE	Q09666|S|4995	KADIKSPSLDVTVPE	0.00564332	0.994946	FALSE	-0.00481628	0.99978	FALSE	-0.0104596	0.957205	FALSE	Q09666	Q09666;Q6ZQN2	4995;1002	Q09666	1170;56771
UID3521	P62753	RPS6	S6	40S ribosomal protein S6	RLSSLRASTSK	S	___1	0.99974	111.35	3	235	-0.161095	0.157606	0.599594	FALSE	-0.221853	0.0425137	0.347021	FALSE	-0.0607586	0.587923	0.937939	FALSE	P62753|S|235	IAKRRRLSSLRASTS	0.000904185	0.99992	FALSE	-0.0399162	0.99978	FALSE	-0.0408204	0.952041	FALSE	P62753	P62753;Q96DV6;A2A3R6;A2A3R5	235;235;235;204	P62753	40916;40917;51701
UID4051	B2R6E2	PDCD4	NA	Programmed cell death protein 4	DSGRGDSVSDSGSDALR	S	___1	0.933655	187.24	7	76	-0.16302	0.0210428	0.457151	FALSE	-0.190473	0.00612948	0.233266	FALSE	-0.0274533	0.666835	0.998845	FALSE	B2R6E2|S|76	RDSGRGDSVSDSGSD	-0.0215693	0.994946	FALSE	0.00780234	0.99978	FALSE	0.0293717	0.938786	FALSE	B2R6E2	B2R6E2;Q53EL6;B4DKX4;Q5VZS7	76;76;62;62	B2R6E2	11177;46443
UID17602	P49006	MARCKSL1	MLP	MARCKS-related protein	LSGLSFK	S	___2	1	107.15	2	101	0.177482	0.648893	0.981043	FALSE	0.271012	0.462319	0.997264	FALSE	0.0935297	0.809841	0.999517	FALSE	P49006|S|101	FKKPFKLSGLSFKRN	NA	NA	NA	NA	NA	NA	NA	NA	NA	P49006	P49006	101	P49006	40643;40644
UID17603	P49006	MARCKSL1	MLP	MARCKS-related protein	LSGLSFK	S	___2	1	122.28	5	104	0.177482	0.648893	0.981043	FALSE	0.271012	0.462319	0.997264	FALSE	0.0935297	0.809841	0.999517	FALSE	P49006|S|104	PFKLSGLSFKRNRKE	NA	NA	NA	NA	NA	NA	NA	NA	NA	P49006	P49006	104	P49006	40643;40644
UID10496	P25490	YY1	YY1	Transcriptional repressor protein YY1;Transcription factor YY2	RHQLVHTGEKPFQCTFEGCGK	T	___1	0.999999	152.99	7	348	-0.15596	0.0154142	0.185387	FALSE	-0.147476	0.0148504	0.18945	FALSE	0.00848413	0.889021	0.980691	FALSE	P25490|T|348	KRHQLVHTGEKPFQC	-0.0296612	0.994946	FALSE	-0.00822313	0.99978	FALSE	0.021438	0.95004	FALSE	P25490	P25490;O15391	348;306	P25490	51225
UID23516	A0A087WSV0	BCL2L12	NA	Bcl-2-like protein 12	RGEAAGSPVPTPPRSPAQEEPTDFLSR	S	___3	0.99592	65.058	15	37	0.0984843	0.00615584	0.103029	FALSE	0.110043	0.00150621	0.0389111	TRUE	0.0115589	0.729542	0.96452	FALSE	A0A087WSV0|S|37	PVPTPPRSPAQEEPT	0.0032967	0.99992	FALSE	0.0345688	0.99978	FALSE	0.0312721	0.915137	FALSE	A0A087WSV0	A0A087WSV0;Q9HB09;A0A0X8ASA9;A0A0X8AT42;M0QZM6;I6LJZ5;I6LJZ7;M0R1Z8;I6LJZ8;I6LJZ9	37;121;37;37;37;121;121;37;121;121	A0A087WSV0	51016
UID31976	A0A087WSV0	BCL2L12	NA	Bcl-2-like protein 12	RGEAAGSPVPTPPRSPAQEEPTDFLSR	T	___3	0.998146	65.058	11	33	0.0984843	0.00615584	0.103029	FALSE	0.110043	0.00150621	0.0389111	TRUE	0.0115589	0.729542	0.96452	FALSE	A0A087WSV0|T|33	AAGSPVPTPPRSPAQ	0.0032967	0.99992	FALSE	0.0345688	0.99978	FALSE	0.0312721	0.915137	FALSE	A0A087WSV0	A0A087WSV0;Q9HB09;A0A0X8ASA9;A0A0X8AT42;M0QZM6;I6LJZ5;I6LJZ7;M0R1Z8;I6LJZ8;I6LJZ9	33;117;33;33;33;117;117;33;117;117	A0A087WSV0	51016
UID23515	A0A087WSV0	BCL2L12	NA	Bcl-2-like protein 12	RGEAAGSPVPTPPRSPAQEEPTDFLSR	S	___3	0.999787	65.058	7	29	0.0984843	0.00615584	0.103029	FALSE	0.110043	0.00150621	0.0389111	TRUE	0.0115589	0.729542	0.96452	FALSE	A0A087WSV0|S|29	RRGEAAGSPVPTPPR	0.0032967	0.99992	FALSE	0.0345688	0.99978	FALSE	0.0312721	0.915137	FALSE	A0A087WSV0	A0A087WSV0;Q9HB09;A0A0X8ASA9;A0A0X8AT42;M0QZM6;I6LJZ5;I6LJZ7;M0R1Z8;I6LJZ8;I6LJZ9	29;113;29;29;29;113;113;29;113;113	A0A087WSV0	51016
UID7877	Q6UN15	FIP1L1	FIP1L1	Pre-mRNA 3'-end-processing factor FIP1	AESPDLRR	S	___1	1	126.24	3	304	-0.0838837	0.000681353	0.0197488	FALSE	-0.0688728	0.00237544	0.0570483	FALSE	0.0150109	0.497226	0.923602	FALSE	Q6UN15|S|304	DRYGRAESPDLRRLP	0.00552645	0.997395	FALSE	-0.0213561	0.99978	FALSE	-0.0268826	0.914635	FALSE	Q6UN15	Q6UN15;A0A0B4J203	304;304	Q6UN15	1965;1966;70438
UID7977	Q7Z4V5	HDGFL2	HDGF2	Hepatoma-derived growth factor-related protein 2	ARGDSEALDEES	S	___1	0.994369	106.2	12	671	-0.0925127	0.00110777	0.029823	FALSE	-0.0791941	0.00254572	0.059995	FALSE	0.0133186	0.602713	0.937939	FALSE	Q7Z4V5|S|671	SEALDEESXXXXXXX	-0.00652442	0.994946	FALSE	0.00644346	0.99978	FALSE	0.0129679	0.952041	FALSE	Q7Z4V5	Q7Z4V5;A0A087WZ99	671;71	Q7Z4V5	5210;21942
UID3133	Q9P2N6	KANSL3	KANSL3	KAT8 regulatory NSL complex subunit 3	LVATSPGSSLPGATSASSLLQGLSFSLQDISSK	S	___1	0.826475	122.35	5	736	0.171101	0.0958474	0.777867	FALSE	0.230781	0.0228198	0.469726	FALSE	0.0596806	0.542536	0.998845	FALSE	Q9P2N6|S|736	QSRLVATSPGSSLPG	0.0197747	0.994946	FALSE	-0.00562004	0.99978	FALSE	-0.0253947	0.918886	FALSE	Q9P2N6	Q9P2N6;B2RAV0;A0A590UJ53;B4E1W4;B4DYX5	736;623;736;504;530	Q9P2N6	41552
UID14462	Q03468	ERCC6	ERCC6	DNA excision repair protein ERCC-6	LEDDSEESDAEFDEGFKVPGFLFK	S	___2	1	91.583	5	486	0.149892	0.0028389	0.0611859	FALSE	0.107326	0.0186487	0.216572	FALSE	-0.0425666	0.358596	0.878207	FALSE	Q03468|S|486	RLKLEDDSEESDAEF	-0.0147002	0.994946	FALSE	-0.00662822	0.99978	FALSE	0.008072	0.975324	FALSE	Q03468	Q03468;A0A7P0T9G4;A0JP10	486;486;486	Q03468	35479
UID14463	Q03468	ERCC6	ERCC6	DNA excision repair protein ERCC-6	LEDDSEESDAEFDEGFKVPGFLFK	S	___2	1	91.583	8	489	0.149892	0.0028389	0.0611859	FALSE	0.107326	0.0186487	0.216572	FALSE	-0.0425666	0.358596	0.878207	FALSE	Q03468|S|489	LEDDSEESDAEFDEG	-0.0147002	0.994946	FALSE	-0.00662822	0.99978	FALSE	0.008072	0.975324	FALSE	Q03468	Q03468;A0A7P0T9G4;A0JP10	489;489;489	Q03468	35479
UID18003	Q0VF96	CGNL1	CGNL1	Cingulin-like protein 1	KPWTCFPKPSNSQPTSPSLEDPAK	S	___2	0.941122	147.25	12	198	0.173286	0.00075392	0.0212022	TRUE	0.0744738	0.0932345	0.506781	FALSE	-0.0988124	0.0390605	0.637448	FALSE	Q0VF96|S|198	CFPKPSNSQPTSPSL	-0.0107809	0.994946	FALSE	-0.0165722	0.99978	FALSE	-0.00579126	0.975324	FALSE	Q0VF96	Q0VF96;Q6P5Q2	198;20	Q0VF96;Q6P5Q2	33352
UID6477	P41236	PPP1R2	PPP1R2	Protein phosphatase inhibitor 2	IDEPSTPYHSMMGDDEDACSDTEATEAMAPDILAR	S	___1	0.996113	161.96	20	87	0.183351	0.0148034	0.341665	FALSE	0.172016	0.0149374	0.374989	FALSE	-0.0113356	0.865258	0.999517	FALSE	P41236|S|87	GDDEDACSDTEATEA	0.00536748	0.998485	FALSE	-0.0103155	0.99978	FALSE	-0.015683	0.942479	FALSE	P41236	P41236;H7C416	87;33	P41236	27604
UID1147	P05783	KRT18	K18	Keratin, type I cytoskeletal 18	STSFRGGMGSGGLATGIAGGLAGMGGIQNEK	S	___1	0.826388	283.5	3	53	0.134224	0.0115773	0.305363	FALSE	0.161348	0.00237364	0.107696	FALSE	0.0271234	0.564351	0.999517	FALSE	P05783|S|53	ISVSRSTSFRGGMGS	-0.0316749	0.994946	FALSE	-0.0264365	0.99978	FALSE	0.00523842	0.98102	FALSE	P05783	P05783;A0A024RAY2;B2RA03;F8VZY9	53;53;53;53	P05783	58270
UID18882	Q6PKG0	LARP1	LARP	La-related protein 1	SLPTTVPESPNYR	S	___2	0.999999	237.89	1	766	-0.0758256	0.00363241	0.0726962	FALSE	-0.0856256	0.000702279	0.0208343	FALSE	-0.0098	0.683313	0.953239	FALSE	Q6PKG0|S|766	EPSTIARSLPTTVPE	-0.00857821	0.994946	FALSE	-0.013618	0.99978	FALSE	-0.00503983	0.981035	FALSE	Q6PKG0	Q6PKG0;A0A0B4J210;E5RH50;H0YC33	766;766;561;80	Q6PKG0	55860
UID18883	Q6PKG0	LARP1	LARP	La-related protein 1	SLPTTVPESPNYR	S	___2	1	237.89	9	774	-0.0758256	0.00363241	0.0726962	FALSE	-0.0856256	0.000702279	0.0208343	FALSE	-0.0098	0.683313	0.953239	FALSE	Q6PKG0|S|774	LPTTVPESPNYRNTR	-0.00857821	0.994946	FALSE	-0.013618	0.99978	FALSE	-0.00503983	0.981035	FALSE	Q6PKG0	Q6PKG0;A0A0B4J210;E5RH50;H0YC33	774;774;569;88	Q6PKG0	55860
UID6180	P08670	VIM	Vimentin	Vimentin	LRSSVPGVR	S	___1	0.99701	90.793	3	72	0.231232	0.104018	0.506704	FALSE	0.166298	0.208731	0.689542	FALSE	-0.0649339	0.640234	0.950389	FALSE	P08670|S|72	SSAVRLRSSVPGVRL	0.00268987	0.99992	FALSE	-0.0102889	0.99978	FALSE	-0.0129787	0.944273	FALSE	P08670	P08670;V9HWE1;B0YJC4;Q53HU8;B3KRK8;A0A1B0GTT5;A0A1B0GVG8	72;72;72;72;59;72;72	P08670	40416
UID7029	Q12888	TP53BP1	53BP1	Tumor suppressor p53-binding protein 1	LMLSTSEYSQSPK	S	___1	0.959333	104.41	11	525	-0.196362	0.00481031	0.216734	FALSE	-0.144494	0.0199303	0.438592	FALSE	0.0518684	0.38853	0.998845	FALSE	Q12888|S|525	STSEYSQSPKMESLS	-0.0110623	0.994946	FALSE	0.0171071	0.99978	FALSE	0.0281694	0.914635	FALSE	Q12888	Q12888;A6NNK5;B7Z3E7;A8KA50;C9JXV0	525;530;530;530;530	Q12888	39011
UID5517	H3BQK9	MACF1	NA	Microtubule-actin cross-linking factor 1, isoforms 1/2/3/5	ENTGQQNAIISPTVLETSEEK	S	___1	0.999926	215.08	11	3330	0.123143	0.00767882	0.119739	FALSE	0.123893	0.00467592	0.0921181	FALSE	0.000750637	0.986098	0.997596	FALSE	H3BQK9|S|3330	GQQNAIISPTVLETS	-0.00847576	0.994946	FALSE	-0.001206	0.99978	FALSE	0.00726976	0.971251	FALSE	H3BQK9	H3BQK9;H3BPE1;Q9UPN3;A0A7P0MQR8	3330;3293;3298;3298	H3BQK9;Q9UPN3	16439
UID2940	P02545	LMNA	lamin A/C	Prelamin-A/C;Lamin-A/C	LRLSPSPTSQR	S	___1	0.999892	194.83	4	390	-0.0683645	0.00096521	0.0263603	FALSE	-0.0635214	0.00107545	0.0300213	FALSE	0.0048431	0.794581	0.979173	FALSE	P02545|S|390	EEERLRLSPSPTSQR	-0.0275693	0.994946	FALSE	-0.0198712	0.99978	FALSE	0.0076981	0.975324	FALSE	P02545	P02545;A0A384MQX1;A0A6Q8PFJ0;Q5I6Y5;A0A6Q8PHQ9;Q8N519;W8QEH3	390;390;390;390;390;390;390	P02545;W8QEH3	40376;40823
UID4467	Q00839	HNRNPU	hnRNP U	Heterogeneous nuclear ribonucleoprotein U	RLSDKGLK	S	___1	1	75.088	3	26	0.231247	0.132914	0.796731	FALSE	0.196892	0.170149	0.915269	FALSE	-0.0343555	0.815656	0.999517	FALSE	Q00839|S|26	ELKKRRLSDKGLKAE	0.0413147	0.994946	FALSE	-0.000673399	0.99978	FALSE	-0.0419881	0.918886	FALSE	Q00839	B4DLR3;A0A1W2PPS1;A0A1X7SBS1;Q9UEL2;Q00839;B3KX72	26;26;26;18;26;26	B4DLR3;Q00839	51652
UID21620	Q13541	EIF4EBP1	4E-BP1	Eukaryotic translation initiation factor 4E-binding protein 1	TPPRDLPTIPGVTSPSSDEPPMEASQSHLR	T	___2	0.994425	211.8	1	70	-0.10185	0.00160797	0.0407121	TRUE	-0.0872324	0.0035303	0.0743919	FALSE	0.0146175	0.618176	0.940394	FALSE	Q13541|T|70	RNSPVTKTPPRDLPT	0.00206923	0.99992	FALSE	0.0376112	0.99978	FALSE	0.035542	0.914635	FALSE	Q13541	Q13541	70	Q13541	20016;46407;46408;61971;61972
UID10678	Q6P1N0	CC2D1A	CC2D1A	Coiled-coil and C2 domain-containing protein 1A	DPDEDEEEGTDEDDLEADDDLLAELNEVLGEEQK	T	___1	1	173.7	10	92	0.139796	0.2535	0.697679	FALSE	0.238924	0.0432713	0.350104	FALSE	0.0991282	0.415226	0.905087	FALSE	Q6P1N0|T|92	DEDEEEGTDEDDLEA	-0.0153636	0.994946	FALSE	-0.0286712	0.99978	FALSE	-0.0133076	0.937391	FALSE	Q6P1N0	Q6P1N0;Q24K25	92;68	Q6P1N0	10715
UID228	Q09161	NCBP1	NCBP1	Nuclear cap-binding protein subunit 1	RRHSDENDGGQPHK	S	___1	1	116.13	4	7	0.150013	0.0116419	0.15671	FALSE	0.136131	0.0144647	0.187116	FALSE	-0.013882	0.803877	0.979173	FALSE	Q09161|S|7	XMSRRRHSDENDGGQ	-0.00140826	0.99992	FALSE	0.0231382	0.99978	FALSE	0.0245465	0.918886	FALSE	Q09161	Q09161;A0A024R179;F2Z2T1	7;7;7	Q09161	52178
UID7707	Q9ULW0	TPX2	TPX2	Targeting protein for Xklp2	VLPITVPKSPAFALK	S	___1	0.999696	72.819	9	486	-0.259339	0.0225395	0.439721	FALSE	-0.139932	0.161882	0.903164	FALSE	0.119406	0.255743	0.999517	FALSE	Q9ULW0|S|486	LPITVPKSPAFALKN	0.0153821	0.994946	FALSE	0.024867	0.99978	FALSE	0.00948491	0.974646	FALSE	Q9ULW0	Q9ULW0;Q643R0;B3KM90	486;486;347	Q9ULW0	66619
UID1850	Q00987	MDM2	MDM2	E3 ubiquitin-protein ligase Mdm2	AISETEENSDELSGER	S	___1	0.998937	199.61	3	166	-0.102322	0.0130602	0.168419	FALSE	-0.125094	0.00183532	0.0462274	TRUE	-0.0227724	0.558657	0.932989	FALSE	Q00987|S|166	SSRRRAISETEENSD	NA	NA	NA	NA	NA	NA	NA	NA	NA	Q00987	Q00987;A0A0A8K9A4;Q96DS4;I6T4L8;A7UKX8;A7UKY0;A0A0A8K9A1;I6SST9;A0A0A8KB70;A0A0A8KB75;F5GWH7;J3KN53;D0EKL1;A8WFP2;E7EPE2	166;166;166;166;166;166;166;166;166;166;130;141;141;166;197	Q00987	3166;50398
UID5964	O75179	ANKRD17	ANKRD17	Ankyrin repeat domain-containing protein 17	NASILLEELDLEK	S	___1	1	112.3	3	1457	-0.0972622	0.218774	0.886039	FALSE	-0.250835	0.00349142	0.142701	FALSE	-0.153573	0.0619373	0.999517	FALSE	O75179|S|1457	AEANKNASILLEELD	0.0230484	0.994946	FALSE	0.00366272	0.99978	FALSE	-0.0193857	0.915137	FALSE	O75179	O75179;H0YM23;B4DTP3;H0YLQ3;B4DR08	1457;1341;1278;824;978	O75179	44086
UID1048	Q06413	MEF2C	MEF2C	Myocyte-specific enhancer factor 2C	NSPGLLVSPGNLNK	S	___1	0.999985	135.08	2	222	-0.137665	0.0186008	0.437916	FALSE	-0.177141	0.00272405	0.13495	FALSE	-0.0394763	0.455865	0.998845	FALSE	Q06413|S|222	GYGNPRNSPGLLVSP	NA	NA	NA	NA	NA	NA	NA	NA	NA	Q06413	Q06413;A0A0D9SFV9;D6RC63;A0A0D9SGF3;D8L7E9;D6RJG6;A0A0D9SFD0;A0A0R4J2G5;A0A1B0GV32;A0A024RAL6;A0A0D9SGI5;B2R681;A0A024RAL7	222;25;220;96;174;222;220;222;219;222;220;222;222	Q06413	46388
UID10205	Q15003	NCAPH	NCAPH	Condensin complex subunit 2	KAPLNIPGTPVLEDFPQNDDEKER	T	___1	1	121.5	9	49	0.152854	0.00639736	0.21431	FALSE	0.146984	0.00552775	0.196673	FALSE	-0.0058706	0.903115	0.999517	FALSE	Q15003|T|49	APLNIPGTPVLEDFP	0.00383673	0.999358	FALSE	0.00605184	0.99978	FALSE	0.00221511	0.990187	FALSE	Q15003	Q15003;B4DRG7;E9PHA2;A8K4T8;C9J470;C9JZP1	49;25;38;49;38;49	Q15003	31598
UID938	P28324	ELK4	ELK4	ETS domain-containing protein Elk-4	KSPQEPTPSVIK	S	___1	0.999719	127.88	2	180	0.149421	0.00161364	0.0862732	FALSE	0.114721	0.00651264	0.216891	FALSE	-0.0347	0.376153	0.999517	FALSE	P28324|S|180	EKLAEKKSPQEPTPS	NA	NA	NA	NA	NA	NA	NA	NA	NA	P28324	P28324;A0A024R997;A0A024R985;Q8IXL1	180;180;180;270	P28324	33622
UID2961	Q96QB1	DLC1	DLC1	Rho GTPase-activating protein 7	QDLVPGSPDDSHPK	S	___1	0.998273	105.52	7	566	0.172115	0.00643865	0.21431	FALSE	0.148074	0.0109404	0.31827	FALSE	-0.0240411	0.659415	0.999517	FALSE	Q96QB1|S|566	KQDLVPGSPDDSHPK	0.0511975	0.994946	FALSE	0.00749451	0.99978	FALSE	-0.043703	0.914635	FALSE	Q96QB1	Q96QB1;A8K119;A0A384MTV1;A8K6L7	566;129;129;566	Q96QB1	47710
UID8486	Q92610	ZNF592	ZNF592	Zinc finger protein 592	VKPPGGHSPQVNHLK	S	___1	1	209.73	8	1089	-0.0355986	0.112636	0.530237	FALSE	-0.100092	4.08752e-05	0.00190877	TRUE	-0.0644931	0.006218	0.509675	FALSE	Q92610|S|1089	VKPPGGHSPQVNHLK	-0.0608154	0.994946	FALSE	-0.0231479	0.99978	FALSE	0.0376675	0.914635	FALSE	Q92610	Q92610	1089	Q92610	66110
UID2656	X5D7Q2	TSC2	NA	NA	SNTDSAVVMEEGSPGEVPVLVEPPGLEDVEAALGMDRR	S	___1	0.99081	53.648	13	1237	-0.159585	0.224431	0.924046	FALSE	-0.253572	0.0500514	0.657271	FALSE	-0.0939863	0.466131	0.998845	FALSE	X5D7Q2|S|1237	AVVMEEGSPGEVPVL	0.0233219	0.994946	FALSE	0.0159428	0.99978	FALSE	-0.00737919	0.98102	FALSE	X5D7Q2	X5D7Q2;H3BMQ0;X5D2U8;A0A2R8Y5F1;A0A2R8Y7C8;A0A2R8YDR3;A0A2R8Y7X5;A0A2R8YGU4;X5D9D6;B3KWH7	1237;1248;1238;1237;1281;1278;1237;1238;1237;253	X5D7Q2	56437
UID5462	Q8NEY1	NAV1	NAV1	Neuron navigator 1	GQLTNIVSPTAATTPR	S	___1	0.999828	148.2	8	1000	0.230154	0.00603572	0.206572	FALSE	0.124186	0.0833433	0.766625	FALSE	-0.105968	0.156669	0.999517	FALSE	Q8NEY1|S|1000	GQLTNIVSPTAATTP	0.0200285	0.994946	FALSE	0.023537	0.99978	FALSE	0.00350848	0.994189	FALSE	Q8NEY1	H0Y6F6;A8MYI2;Q8NEY1	558;508;1000	H0Y6F6;Q8NEY1	24484
UID7636	Q8NC51	SERBP1	PAI-RBP1	Plasminogen activator inhibitor 1 RNA-binding protein	RGGSGSHNWGTVK	S	___1	0.961685	106.38	4	219	0.149414	0.104568	0.795551	FALSE	0.231076	0.0129425	0.370653	FALSE	0.0816611	0.358123	0.998845	FALSE	Q8NC51|S|219	HEDKRGGSGSHNWGT	0.0379023	0.994946	FALSE	-0.00352806	0.99978	FALSE	-0.0414303	0.914635	FALSE	Q8NC51	Q5VU21;Q63HR1;D3DQ69;Q8NC51	213;213;276;219	Q5VU21;Q8NC51	51063
UID4637	Q96C57	CUSTOS	C12orf43	Uncharacterized protein C12orf43	EKEESPQPR	S	___1	1	105.65	5	138	-0.0936962	0.00143526	0.0371928	FALSE	-0.0799338	0.00329452	0.0710059	FALSE	0.0137624	0.605529	0.937939	FALSE	Q96C57|S|138	GGREKEESPQPRRKR	0.0115977	0.994946	FALSE	0.0349644	0.99978	FALSE	0.0233667	0.918886	FALSE	Q96C57	Q96C57;F5H3K2;E7ENF1;G5EA44;B4DWJ9;F5H7W8;F5H8B7;B4DRA4	138;92;96;127;127;169;90;96	Q96C57	15107
UID3621	A6NKD9	CCDC85C	CCDC85C	Coiled-coil domain-containing protein 85C	SLDDLSAPPHHR	S	___1	0.999999	164.92	1	246	0.126814	0.00197188	0.0478119	TRUE	0.0940471	0.0116535	0.167599	FALSE	-0.0327668	0.382883	0.891784	FALSE	A6NKD9|S|246	KAGATRRSLDDLSAP	0.0148363	0.994946	FALSE	0.0214591	0.99978	FALSE	0.00662288	0.975324	FALSE	A6NKD9	A6NKD9	246	A6NKD9	55371
UID17922	Q07960	ARHGAP1	ARHGAP1	Rho GTPase-activating protein 1	SSSPELVTHLK	S	___2	0.839488	226.59	2	50	0.182553	0.0316917	0.539355	FALSE	0.186486	0.0212992	0.450689	FALSE	0.00393271	0.959551	0.998845	FALSE	Q07960|S|50	KSDDSKSSSPELVTH	-0.00903292	0.994946	FALSE	-0.0108688	0.99978	FALSE	-0.00183589	0.992371	FALSE	Q07960	Q07960;B4DPZ4;H0YE29;E9PNR6	50;50;48;50	Q07960	53347;57827
UID22247	P18887	XRCC1	XRCC1	DNA repair protein XRCC1	AASPVLQEDIDIEGVQSEGQDNGAEDSGDTEDELRR	S	___3	0.999401	129.09	17	475	-0.292522	0.00868729	0.290355	FALSE	-0.0837589	0.366032	0.999031	FALSE	0.208763	0.0466801	0.998845	FALSE	P18887|S|475	IDIEGVQSEGQDNGA	0.0148105	0.994946	FALSE	0.0281955	0.99978	FALSE	0.013385	0.952041	FALSE	P18887	P18887;F5H8D7;B4DTD3;B2RCY5;A0A024R0S8;Q59HH7	475;444;444;475;475;489	P18887	741
UID27952	O60231	DHX16	DDX16	Putative pre-mRNA-splicing factor ATP-dependent RNA helicase DHX16	LLEDSEESSEETVSR	S	___3	1	208.01	5	103	-0.237606	0.0207591	0.457151	FALSE	-0.149911	0.101322	0.824069	FALSE	0.0876953	0.350553	0.998845	FALSE	O60231|S|103	SYRLLEDSEESSEET	-0.00419546	0.99992	FALSE	0.0141333	0.99978	FALSE	0.0183288	0.940798	FALSE	O60231	O60231;Q5SQH4;B4DZ28;A0A1U9X7L7;A0A1U9X7L6;A0A140T947;A2AB15;Q6PKC8	103;103;43;43;43;103;43;103	O60231	38111
UID27953	O60231	DHX16	DDX16	Putative pre-mRNA-splicing factor ATP-dependent RNA helicase DHX16	LLEDSEESSEETVSR	S	___3	0.999389	208.01	8	106	-0.237606	0.0207591	0.457151	FALSE	-0.149911	0.101322	0.824069	FALSE	0.0876953	0.350553	0.998845	FALSE	O60231|S|106	LLEDSEESSEETVSR	-0.00419546	0.99992	FALSE	0.0141333	0.99978	FALSE	0.0183288	0.940798	FALSE	O60231	O60231;Q5SQH4;B4DZ28;A0A1U9X7L7;A0A1U9X7L6;A0A140T947;A2AB15;Q6PKC8	106;106;46;46;46;106;46;106	O60231	38111
UID27954	O60231	DHX16	DDX16	Putative pre-mRNA-splicing factor ATP-dependent RNA helicase DHX16	LLEDSEESSEETVSR	S	___3	0.998825	89.982	9	107	-0.237606	0.0207591	0.457151	FALSE	-0.149911	0.101322	0.824069	FALSE	0.0876953	0.350553	0.998845	FALSE	O60231|S|107	LEDSEESSEETVSRA	-0.00419546	0.99992	FALSE	0.0141333	0.99978	FALSE	0.0183288	0.940798	FALSE	O60231	O60231;Q5SQH4;B4DZ28;A0A1U9X7L7;A0A1U9X7L6;A0A140T947;A2AB15;Q6PKC8	107;107;47;47;47;107;47;107	O60231	38111
UID8150	Q8IWX8	CHERP	CHERP	Calcium homeostasis endoplasmic reticulum protein	LLAAVEAFYSPPSHDRPR	S	___1	0.985469	111.66	10	695	-0.196596	0.24706	0.693766	FALSE	-0.200572	0.209904	0.691001	FALSE	-0.00397651	0.981078	0.996046	FALSE	Q8IWX8|S|695	AAVEAFYSPPSHDRP	-0.0222201	0.994946	FALSE	0.00116369	0.99978	FALSE	0.0233838	0.914635	FALSE	Q8IWX8	Q8IWX8;J3QK89;B4DPM4;Q59ET1;B4DL82	695;706;234;178;180	Q8IWX8	37871
UID3283	A0A6Q8PHK0	TRIP12	NA	E3 ubiquitin-protein ligase TRIP12	VDNQAKSPTTTQSPK	S	___1	0.862774	145.05	7	1105	0.243315	0.00569309	0.23615	FALSE	0.116184	0.118038	0.862233	FALSE	-0.127131	0.108889	0.998845	FALSE	A0A6Q8PHK0|S|1105	KVDNQAKSPTTTQSP	0.0092226	0.994946	FALSE	0.0157709	0.99978	FALSE	0.00654828	0.981106	FALSE	A0A6Q8PHK0	A0A6Q8PHK0;A0A6Q8PGG9;Q14669	1105;1106;1030	A0A6Q8PHK0	56842;64426
UID2947	P02545	LMNA	lamin A/C	Prelamin-A/C;Lamin-A/C	SYLLGNSSPR	S	___1	0.99885	120.59	8	652	0.10599	0.0217127	0.457151	FALSE	0.163881	0.000853088	0.0567983	FALSE	0.0578909	0.178868	0.998845	FALSE	P02545|S|652	SYLLGNSSPRTQSPQ	-0.0275693	0.994946	FALSE	-0.0198712	0.99978	FALSE	0.0076981	0.975324	FALSE	P02545	P02545;A0A384MQX1;A0A6Q8PFJ0	652;652;652	P02545	58924
UID1241	Q9Y618	NCOR2	SMRT	Nuclear receptor corepressor 2	IIGEDSPSRLDR	S	___1	0.999518	127.18	6	1251	-0.157194	0.0134571	0.171588	FALSE	-0.134269	0.0233278	0.249259	FALSE	0.0229242	0.702392	0.95775	FALSE	Q9Y618|S|1251	TRIIGEDSPSRLDRG	0.00361891	0.99992	FALSE	-0.00862251	0.99978	FALSE	-0.0122414	0.968467	FALSE	Q9Y618	Q9Y618;A0A024RBS3;C9J0Q5;A0A024RBU9;C9JE98;A0A384DVL6;C9J7T7;A0A481PGK9;C9JQE8	1251;1251;1241;1251;1241;816;799;136;1259	Q9Y618	28841
UID2298	Q9UQ35	SRRM2	SRm300	Serine/arginine repetitive matrix protein 2	GEFSASPMLK	S	___1	0.99938	146.5	6	1124	-0.0985023	0.00027587	0.00911335	FALSE	-0.0564321	0.016706	0.202534	FALSE	0.0420702	0.0849176	0.709053	FALSE	Q9UQ35|S|1124	DRGEFSASPMLKSGM	-0.00885546	0.994946	FALSE	0.024061	0.99978	FALSE	0.0329165	0.914635	FALSE	Q9UQ35	Q9UQ35;A0A140VK53;O60382	1124;1124;156	Q9UQ35	22128;47735
UID20217	Q9NRX5	SERINC1	SERINC1	Serine incorporator 1	LTLTSDESTLIEDGGARSDGSLEDGDDVHR	S	___2	0.892642	162.45	18	361	-0.260143	0.0497019	0.636684	FALSE	-0.147237	0.215747	0.971725	FALSE	0.112907	0.365656	0.998845	FALSE	Q9NRX5|S|361	IEDGGARSDGSLEDG	0.00875526	0.994946	FALSE	0.0299752	0.99978	FALSE	0.02122	0.937391	FALSE	Q9NRX5	Q9NRX5	361	Q9NRX5	41306;53414
UID9399	Q9UGU0	TCF20	TCF20	Transcription factor 20	DLPSPDSR	S	___1	0.999422	90.263	4	1322	0.108878	0.0128568	0.364206	FALSE	0.151517	0.000894076	0.0591505	FALSE	0.0426393	0.280933	0.998845	FALSE	Q9UGU0|S|1322	DSSKDLPSPDSRNCP	NA	NA	NA	NA	NA	NA	NA	NA	NA	Q9UGU0	Q9UGU0;W5ZR30	1322;1322	Q9UGU0	10246
UID1463	Q9NRZ9	HELLS	HELLS	Lymphoid-specific helicase	ETIELSPTGRPK	S	___1	0.907984	65.172	6	503	-0.153616	0.00425446	0.198792	FALSE	-0.137846	0.00575482	0.2253	FALSE	0.0157703	0.729681	0.998845	FALSE	Q9NRZ9|S|503	EKETIELSPTGRPKR	0.0191914	0.994946	FALSE	0.00465231	0.99978	FALSE	-0.0145391	0.974646	FALSE	Q9NRZ9	Q9NRZ9;A0A087WSW7;F6XU50;Q6I7N8;A0A0B4J1V9	503;365;379;503;549	Q9NRZ9	17616
UID8405	Q8WU90	ZC3H15	ZC3H15	Zinc finger CCCH domain-containing protein 15	DVDETGITVASLER	S	___1	0.999796	130.38	11	351	0.27414	0.010806	0.329174	FALSE	-0.103305	0.256108	0.995589	FALSE	-0.377445	0.00124671	0.998845	FALSE	Q8WU90|S|351	ETGITVASLERFSTY	0.041302	0.994946	FALSE	0.0181905	0.99978	FALSE	-0.0231115	0.914635	FALSE	Q8WU90	Q8WU90;B7Z592;H7C466	351;351;29	Q8WU90	11659
UID28993	Q09666	AHNAK	AHNAK	Neuroblast differentiation-associated protein AHNAK	HRSNSFSDER	S	___3	0.906376	472.54	7	5784	0.252664	0.00809464	0.2878	FALSE	0.115409	0.154248	0.919122	FALSE	-0.137255	0.114609	0.998845	FALSE	Q09666|S|5784	RHRSNSFSDEREFSG	0.00564332	0.994946	FALSE	-0.00481628	0.99978	FALSE	-0.0104596	0.957205	FALSE	Q09666	Q09666	5784	Q09666	26781;26782;56399;56400
UID38	Q13286	CLN3	CLN3	Battenin	RFSDSEGEETVPEPR	S	___1	0.999958	243.92	5	14	-0.23217	0.00359698	0.0726589	FALSE	-0.0690075	0.321335	0.786793	FALSE	0.163162	0.033298	0.610858	FALSE	Q13286|S|14	SRRRFSDSEGEETVP	NA	NA	NA	NA	NA	NA	NA	NA	NA	Q13286	Q13286;A0A024QZB8;A0A1B0GWD3;A0A1B0GV71;A0A1B0GW34;Q5XFT9;H3BR00;Q9UBD8;H3BQ48;A0A1B0GV41;H3BPL0;A0A1B0GWH8;H3BR84;O95090;Q9UP10;Q9UBH5;A0A0D9SF04	14;14;14;14;14;14;14;14;14;14;14;14;14;14;14;14;14	Q13286	20625;50948;52175
UID33070	Q86Y97	KMT5C	SUV420H2	Histone-lysine N-methyltransferase SUV420H2	YSMETNGAK	Y	___3	1	40.715	1	114	-0.251843	0.0349811	0.565109	FALSE	-0.144791	0.174141	0.937333	FALSE	0.107052	0.336301	0.998845	FALSE	Q86Y97|Y|114	TILPCTRYSMETNGA	NA	NA	NA	NA	NA	NA	NA	NA	NA	Q86Y97	Q86Y97	114	Q86Y97	71384
UID9534	Q9ULM3	YEATS2	YEATS2	YEATS domain-containing protein 2	VQSPKPITGGLGAFTK	S	___1	0.996509	125.23	3	575	-0.1077	0.0507595	0.607824	FALSE	-0.186043	0.00160151	0.0825028	FALSE	-0.0783431	0.141787	0.999517	FALSE	Q9ULM3|S|575	GSHPKVQSPKPITGG	-0.0219028	0.994946	FALSE	-0.00923792	0.99978	FALSE	0.0126649	0.952041	FALSE	Q9ULM3	Q9ULM3	575	Q9ULM3	67606
UID12383	Q8NC56	LEMD2	LEMD2	LEM domain-containing protein 2	RASVRGSSEEDEDAR	S	___2	1	139.45	8	139	-0.248742	0.00233798	0.131392	FALSE	-0.0845871	0.197702	0.959963	FALSE	0.164155	0.027578	0.998845	FALSE	Q8NC56|S|139	RASVRGSSEEDEDAR	0.0137607	0.994946	FALSE	0.0144339	0.99978	FALSE	0.000673142	0.997255	FALSE	Q8NC56	Q8NC56;A0A024RCZ1;H7C2Z0	139;139;44	Q8NC56	5769;50479
UID20936	Q8NC56	LEMD2	LEMD2	LEM domain-containing protein 2	ASVRGSSEEDEDARTPDR	T	___2	1	139.45	15	147	-0.248742	0.00233798	0.131392	FALSE	-0.0845871	0.197702	0.959963	FALSE	0.164155	0.027578	0.998845	FALSE	Q8NC56|T|147	EEDEDARTPDRATQG	0.0137607	0.994946	FALSE	0.0144339	0.99978	FALSE	0.000673142	0.997255	FALSE	Q8NC56	Q8NC56;A0A024RCZ1;H7C2Z0	147;147;52	Q8NC56	5769
UID6212	P11388	TOP2A	TOP2A	DNA topoisomerase 2-alpha	SVVSDLEADDVK	S	___1	0.998464	114.74	4	1377	0.192339	0.00629178	0.104609	FALSE	0.104133	0.0989766	0.521783	FALSE	-0.0882058	0.184946	0.771536	FALSE	P11388|S|1377	KPQKSVVSDLEADDV	-0.00997617	0.994946	FALSE	-0.0193772	0.99978	FALSE	-0.009401	0.98102	FALSE	P11388	P11388	1377	P11388	58779
UID10890	P49023	PXN	PXN	Paxillin	VGEEEHVYSFPNK	Y	___1	0.997519	173.19	8	118	0.17083	0.0394909	0.324374	FALSE	0.156366	0.0444802	0.356077	FALSE	-0.0144635	0.855883	0.980691	FALSE	P49023|Y|118	VGEEEHVYSFPNKQK	-6.91447e-05	0.99992	FALSE	-0.0228001	0.99978	FALSE	-0.022731	0.914635	FALSE	P49023	P49023;F5GZ78;A0A140VJQ8;A0A1B0GTU4;B3KVL0;Q59GS5;A0A1B0GU60;F5H836	118;116;118;118;116;125;118;119	P49023	65358
UID5487	Q13362	PPP2R5C	PPP2R5C	Serine/threonine-protein phosphatase 2A 56 kDa regulatory subunit gamma isoform	RKSELPQDPHTK	S	___1	1	132.81	3	497	0.173508	0.18684	0.630259	FALSE	0.200459	0.107516	0.542573	FALSE	0.0269509	0.834897	0.980037	FALSE	Q13362|S|497	RPLARRKSELPQDPH	0.00149139	0.99992	FALSE	-0.0160677	0.99978	FALSE	-0.0175591	0.922722	FALSE	Q13362	Q13362;H0YJ75;Q96L52;Q7L7W2	497;526;448;487	Q13362	51410
UID1925	Q9NZ09	UBAP1	UBAP1	Ubiquitin-associated protein 1	GGSGSVLQDEEVLASLER	S	___1	1	106.63	15	217	-0.330991	0.010921	0.295943	FALSE	0.0365014	0.73416	0.997359	FALSE	0.367493	0.00579571	0.999517	FALSE	Q9NZ09|S|217	QDEEVLASLERATLD	-0.00611947	0.994946	FALSE	0.0195866	0.99978	FALSE	0.025706	0.915137	FALSE	Q9NZ09	Q9NZ09;A0A0D9SG79;A0A6G6AA68	217;243;217	Q9NZ09	22858
UID16958	O60551	NMT2	NMT2	Glycylpeptide N-tetradecanoyltransferase 2;Glycylpeptide N-tetradecanoyltransferase	SDSASDSQEIK	S	___2	0.966669	193.15	3	68	-0.118816	0.0214389	0.457151	FALSE	-0.166131	0.0018249	0.0968308	FALSE	-0.047315	0.318121	0.998845	FALSE	O60551|S|68	SGGTKSDSASDSQEI	0.0303821	0.994946	FALSE	0.00947722	0.99978	FALSE	-0.0209049	0.927924	FALSE	O60551	O60551;Q5VUC7;B2RCF3	68;68;68	O60551	53542
UID3672	A7MD96	SYNPO	NA	NA	SPLPAGPSSCTSPR	S	___1	0.851787	125.94	12	837	0.0745921	0.0354427	0.305026	FALSE	0.122346	0.000642783	0.01922	TRUE	0.0477539	0.167539	0.760491	FALSE	A7MD96|S|837	AGPSSCTSPRSPLPA	0.0281432	0.994946	FALSE	0.0121846	0.99978	FALSE	-0.0159586	0.938786	FALSE	A7MD96	A7MD96	837	A7MD96	56667;56668
UID13148	Q9NP74	PALMD	PALMD	Palmdelphin	NSKSPTEYHEPVYANPFYRPTTPQR	S	___2	0.90142	230.32	4	253	0.173121	0.0108075	0.329174	FALSE	0.156245	0.0135676	0.376185	FALSE	-0.0168762	0.777451	0.998845	FALSE	Q9NP74|S|253	ASERNSKSPTEYHEP	-0.00803052	0.994946	FALSE	0.00960475	0.99978	FALSE	0.0176353	0.918886	FALSE	Q9NP74	Q9NP74;A0A0S2Z5E7;S4R313	253;253;253	Q9NP74	46326;56829;56830
UID285	P35579	MYH9	MYH9	Myosin-9	EVSSLKNK	S	___1	0.926008	136.96	4	1916	-0.13029	0.0369671	0.311075	FALSE	-0.155274	0.00973771	0.148754	FALSE	-0.0249844	0.67693	0.951891	FALSE	P35579|S|1916	AMNREVSSLKNKLRR	-0.0310789	0.994946	FALSE	-0.00597485	0.99978	FALSE	0.0251041	0.918886	FALSE	P35579	P35579;A0A024R1N1;Q6ZNL4;A0A0U4BW16	1916;1916;519;1919	P35579;A0A0U4BW16	18237
UID2426	A0A140VKC4	MECP2	NA	Methyl-CpG-binding protein 2	SKESSPKGR	S	___1	0.887414	75.739	5	362	-0.129828	0.031529	0.285778	FALSE	-0.150398	0.00944258	0.145888	FALSE	-0.0205696	0.72187	0.96313	FALSE	A0A140VKC4|S|362	GRKSKESSPKGRSSS	-0.0225802	0.994946	FALSE	-0.0130394	0.99978	FALSE	0.00954073	0.975324	FALSE	A0A140VKC4	A0A140VKC4;P51608;D9ZNA4;E9LUH4;D5L9I5;D3YJ43;E1B2J3;D0UU70;A8K079;E9LUH3;A0A075BPP5;C6KG45;A0A0S2Z401	362;350;350;350;350;350;350;350;350;350;224;350;197	A0A140VKC4	55196
UID18704	Q5VZ89	DENND4C	DENND4C	DENN domain-containing protein 4C	HSQPSPEPHSPTEPPAWGSSIVK	S	___2	0.976983	106.17	5	968	0.176448	0.00730813	0.116637	FALSE	0.110604	0.0632979	0.418574	FALSE	-0.0658439	0.287926	0.847716	FALSE	Q5VZ89|S|968	VAKHSQPSPEPHSPT	-0.00719692	0.994946	FALSE	0.000565075	0.99978	FALSE	0.00776199	0.975324	FALSE	Q5VZ89	Q5VZ89;B3KXP9;B7Z660;B7Z850	968;414;62;20	Q5VZ89	26865
UID5194	Q56NI9	ESCO2	ESCO2	N-acetyltransferase ESCO2	TTEINRLPSANQGSPFK	S	___1	1	128.05	14	75	-0.127425	0.0122988	0.319825	FALSE	-0.150524	0.00290115	0.124222	FALSE	-0.0230988	0.608484	0.999517	FALSE	Q56NI9|S|75	LPSANQGSPFKSALS	NA	NA	NA	NA	NA	NA	NA	NA	NA	Q56NI9	Q56NI9;E5RFE4;E5RFP7;E5RIE3	75;75;75;75	Q56NI9	62806
UID8228	Q8N1G0	ZNF687	ZNF687	Zinc finger protein 687	LSPATPTSEGPK	S	___1	0.99533	105.19	2	374	-0.218353	0.0076589	0.281538	FALSE	-0.130795	0.0664029	0.728412	FALSE	0.0875578	0.230153	0.998845	FALSE	Q8N1G0|S|374	EASLLKLSPATPTSE	0.000130077	0.99992	FALSE	0.00637985	0.99978	FALSE	0.00624977	0.978313	FALSE	Q8N1G0	Q8N1G0;F8WCX2	374;374	Q8N1G0	40772
UID7926	Q7KZ85	SUPT6H	SPT6	Transcription elongation factor SPT6	SDFVESEAEESEEEYNDEGEVVPR	S	___1	0.999948	144.88	11	12	0.136348	0.135298	0.568627	FALSE	0.197329	0.0252107	0.260901	FALSE	0.0609808	0.496811	0.923602	FALSE	Q7KZ85|S|12	VESEAEESEEEYNDE	0.00790478	0.994946	FALSE	0.0156962	0.99978	FALSE	0.00779142	0.973234	FALSE	Q7KZ85	Q7KZ85;J3QS64;K7EK85	12;12;12	Q7KZ85	53392
UID4135	Q8IU81	IRF2BP1	IRF2BP1	Interferon regulatory factor 2-binding protein 1	GLTLAPGLSPARPLFGSDFEKEK	S	___1	0.980891	83.362	9	186	-0.12421	0.104277	0.761423	FALSE	-0.214451	0.00674406	0.221613	FALSE	-0.090241	0.226973	0.999517	FALSE	Q8IU81|S|186	LTLAPGLSPARPLFG	NA	NA	NA	NA	NA	NA	NA	NA	NA	Q8IU81	Q8IU81;B2RCD8	186;186	Q8IU81	23830
UID1960	Q14160	SCRIB	Scribble	Protein scribble homolog;Leucine-rich repeat-containing protein 1	SLEELLLDANQLR	S	___1	1	88.507	1	37	0.0157536	0.936113	0.998676	FALSE	-0.382284	0.0543978	0.671243	FALSE	-0.398037	0.0590933	0.999517	FALSE	Q14160|S|37	EIYRYSRSLEELLLD	-0.0142375	0.994946	FALSE	0.0149791	0.99978	FALSE	0.0292166	0.914635	FALSE	Q14160	Q14160;A0A0G2JNZ2;A0A669KB89;A0A0G2JPP5;Q9BTT6;A8K883;Q5T0G3	37;37;37;37;37;37;37	Q14160;A0A0G2JPP5;Q9BTT6	55472
UID22554	P11137	MAP2	MAP2	Microtubule-associated protein 2;Microtubule-associated protein	RLSNVSSSGSINLLESPQLATLAEDVTAALAK	S	___3	0.85916	114.22	10	1802	0.145638	0.060879	0.669825	FALSE	0.201653	0.00967506	0.31214	FALSE	0.0560147	0.444906	0.998845	FALSE	P11137|S|1802	SNVSSSGSINLLESP	0.0362727	0.994946	FALSE	0.0181117	0.99978	FALSE	-0.0181609	0.944925	FALSE	P11137	P11137;A0A024R3Z1;A0A669KB77;A8K5Y1;A0A024R409;Q59FX9;A0A024R3Y8	1802;1833;1965;446;446;447;477	P11137	51686
UID3816	A8K5C2	TLDC1	NA	TLD domain-containing protein 1	SFCSQFLPEEQAEIDQLFDALSSDK	S	___1	0.941632	88.842	1	11	0.246186	0.0341167	0.523104	FALSE	0.13726	0.184204	0.9206	FALSE	-0.108926	0.314839	0.999517	FALSE	A8K5C2|S|11	SRSRVGRSFCSQFLP	0.029836	0.994946	FALSE	0.0198353	0.99978	FALSE	-0.0100007	0.979505	FALSE	A8K5C2	A8K5C2;Q6P9B6;D3DUL8;H3BUB0;H3BM75;H3BQ13;H3BPI4;H3BTC5	11;11;11;11;11;11;11;11	A8K5C2	54140
UID21102	Q8IVT5	KSR1	KSR	Kinase suppressor of Ras 1	ALHSFITPPTTPQLR	T	___2	0.999887	121.44	7	270	0.141618	0.00206444	0.0491116	TRUE	0.0888016	0.0309377	0.291726	FALSE	-0.052816	0.213724	0.803086	FALSE	Q8IVT5|T|270	RALHSFITPPTTPQL	0.0431385	0.994946	FALSE	0.0386249	0.99978	FALSE	-0.0045136	0.98721	FALSE	Q8IVT5	Q8IVT5;A0A2R8Y5H9;A0A2R8Y4X0;A0A0A0MQW1;J3QR75	270;270;185;193;133	Q8IVT5	3729
UID6885	Q05682	CALD1	Caldesmon	Caldesmon	RGSIGENQVEVMVEEK	S	___1	1	109.85	3	202	0.203687	0.00266032	0.119064	FALSE	0.104295	0.0655564	0.72251	FALSE	-0.0993927	0.0950515	0.999517	FALSE	Q05682|S|202	EEKPKRGSIGENQVE	NA	NA	NA	NA	NA	NA	NA	NA	NA	Q05682	Q05682	202	Q05682	51154
UID1995	P52594	AGFG1	RIP	Arf-GAP domain and FG repeat-containing protein 1	APVGSVVSVPSQSSASSDK	S	___1	0.995876	119.27	8	362	-0.217011	0.324855	0.929461	FALSE	-0.192469	0.35183	0.997264	FALSE	0.0245418	0.909685	0.999517	FALSE	P52594|S|362	APVGSVVSVPSQSSA	0.00640243	0.994946	FALSE	0.016707	0.99978	FALSE	0.0103045	0.965486	FALSE	P52594	P52594;A0A0S2Z444;A0A0S2Z3Y3;A0A0S2Z3Z1;A0A0S2Z462;B4DHC5;A0A024R458	362;362;362;386;386;253;293	P52594	4776
UID11153	B4DZQ5	PRPF4B	NA	Serine/threonine-protein kinase PRP4 homolog	SKQSKSPSR	S	___2	0.937588	67.275	6	367	0.124156	0.345559	0.770922	FALSE	0.238158	0.0605701	0.408363	FALSE	0.114001	0.38581	0.892087	FALSE	B4DZQ5|S|367	RRSKQSKSPSRTLSP	0.0052652	0.999321	FALSE	0.021286	0.99978	FALSE	0.0160208	0.942479	FALSE	B4DZQ5	Q13523;A0A024QZY5;B4DZQ5	381;381;367	Q13523;B4DZQ5	55242
UID11152	B4DZQ5	PRPF4B	NA	Serine/threonine-protein kinase PRP4 homolog	SKQSKSPSR	S	___2	0.926877	67.275	4	365	0.124156	0.345559	0.770922	FALSE	0.238158	0.0605701	0.408363	FALSE	0.114001	0.38581	0.892087	FALSE	B4DZQ5|S|365	NDRRSKQSKSPSRTL	0.0052652	0.999321	FALSE	0.021286	0.99978	FALSE	0.0160208	0.942479	FALSE	B4DZQ5	Q13523;A0A024QZY5;B4DZQ5	379;379;365	Q13523;B4DZQ5	55242
UID3756	Q01201	RELB	RELB	Transcription factor RelB	EAAFGGGLLSPGPEAT	S	___1	0.999832	94.639	10	573	-0.281017	0.0262626	0.463259	FALSE	-0.097918	0.370601	0.997264	FALSE	0.183099	0.126877	0.999517	FALSE	Q01201|S|573	AFGGGLLSPGPEATX	-0.0136164	0.994946	FALSE	-0.00644003	0.99978	FALSE	0.00717634	0.975324	FALSE	Q01201	Q01201;A8K3H9;K7ERX9;D6R992	573;573;136;570	Q01201	12216
UID17617	P49585	PCYT1A	PCYT1A	Choline-phosphate cytidylyltransferase A	TSPPCSPANLSR	S	___2	0.980922	193.62	2	343	-0.0694745	0.00745576	0.117988	FALSE	-0.0855182	0.000777556	0.0227993	FALSE	-0.0160436	0.509154	0.923981	FALSE	P49585|S|343	WPFSGKTSPPCSPAN	0.00381471	0.99942	FALSE	0.00846711	0.99978	FALSE	0.00465241	0.98102	FALSE	P49585	P49585;C9JEJ2;B4E322;B2R8P1	343;343;304;343	P49585	62593
UID13876	Q96HP0	DOCK6	DOCK6	Dedicator of cytokinesis protein 6	SKSISSSNPDLAVAPGSVDDEVSR	S	___2	0.780562	217.4	3	880	0.208334	0.00205385	0.118613	FALSE	0.0988459	0.0757467	0.762061	FALSE	-0.109488	0.0657678	0.998845	FALSE	Q96HP0|S|880	LYLARSKSISSSNPD	-0.0148857	0.994946	FALSE	0.0046527	0.99978	FALSE	0.0195384	0.918886	FALSE	Q96HP0	Q96HP0;A0A2X0TVX1;K7EP20;B7Z9U8;K7ESB7;B4DIL4;K7EKT0	880;880;328;184;134;184;81	Q96HP0;B7Z9U8	55120;55259
UID689	P49757	NUMB	NUMB	Protein numb homolog	RTPSEADRWLEEVSK	S	___1	0.999042	183.18	4	438	0.153624	0.00108135	0.029234	TRUE	0.0714603	0.080733	0.474908	FALSE	-0.0821639	0.0603505	0.678581	FALSE	P49757|S|438	AGHRRTPSEADRWLE	0.0437502	0.994946	FALSE	-0.0030373	0.99978	FALSE	-0.0467875	0.914635	FALSE	P49757	P49757;A0A024R684;A0A024R681;B2RCI6;A0A024R6C4;A0A024R6F4;G3V3Z8;B4DUD7	438;379;390;427;427;438;294;104	P49757	52484
UID4610	B4DTX5	NA	NA	NA	SATASPQQPQAQQR	S	___1	0.986421	150.12	5	668	-0.202178	0.0461072	0.350303	FALSE	-0.139855	0.135328	0.588367	FALSE	0.0623233	0.524412	0.927064	FALSE	B4DTX5|S|668	PSRSATASPQQPQAQ	NA	NA	NA	NA	NA	NA	NA	NA	NA	B4DTX5	B4DTX5;B4DH45;B4E264;A0A0U1RQI5	668;347;415;426	B4DTX5	53148
UID25821	Q9H410	DSN1	DSN1	Kinetochore-associated protein DSN1 homolog	SISVDLAESK	S	___3	1	66.267	1	123	-0.337771	0.0253654	0.458995	FALSE	-0.0385981	0.764245	0.997359	FALSE	0.299173	0.0435709	0.999517	FALSE	Q9H410|S|123	GITELSRSISVDLAE	NA	NA	NA	NA	NA	NA	NA	NA	NA	Q9H410	Q9H410;Q5JW53;A8K3X3;Q4G1A1;Q5JW57;Q5JW54	123;123;123;107;23;51	Q9H410	55122
UID25822	Q9H410	DSN1	DSN1	Kinetochore-associated protein DSN1 homolog	SISVDLAESK	S	___3	1	66.267	3	125	-0.337771	0.0253654	0.458995	FALSE	-0.0385981	0.764245	0.997359	FALSE	0.299173	0.0435709	0.999517	FALSE	Q9H410|S|125	TELSRSISVDLAESK	NA	NA	NA	NA	NA	NA	NA	NA	NA	Q9H410	Q9H410;Q5JW53;A8K3X3;Q4G1A1;Q5JW57;Q5JW54	125;125;125;109;25;53	Q9H410	55122
UID25823	Q9H410	DSN1	DSN1	Kinetochore-associated protein DSN1 homolog	SISVDLAESK	S	___3	1	66.267	9	131	-0.337771	0.0253654	0.458995	FALSE	-0.0385981	0.764245	0.997359	FALSE	0.299173	0.0435709	0.999517	FALSE	Q9H410|S|131	ISVDLAESKRLGCLL	NA	NA	NA	NA	NA	NA	NA	NA	NA	Q9H410	Q9H410;Q5JW53;A8K3X3;Q4G1A1;Q5JW57;Q5JW54	131;131;131;115;31;59	Q9H410	55122
UID25525	A0A7S5EWL5	NA	NA	NA	VTVTTDTSTTTAYMELGSLR	S	___3	0.914498	51.841	18	84	-0.215243	0.0229082	0.444284	FALSE	-0.147406	0.0831152	0.766162	FALSE	0.0678365	0.432041	0.999517	FALSE	A0A7S5EWL5|S|84	TAYMELGSLRSDDTA	NA	NA	NA	NA	NA	NA	NA	NA	NA	A0A7S5EWL5	A0A7S5EWL5	84	A0A7S5EWL5	68461
UID11888	Q96TA1	NIBAN2	FAM129B	Niban-like protein 1	AAPEASSPPASPLQHLLPGK	S	___2	0.963428	254.11	7	692	0.0707933	0.00373029	0.0740673	FALSE	0.0759783	0.00118671	0.0319483	FALSE	0.00518502	0.817582	0.979392	FALSE	Q96TA1|S|692	KAAPEASSPPASPLQ	0.000467753	0.99992	FALSE	-0.0160985	0.99978	FALSE	-0.0165662	0.957205	FALSE	Q96TA1	Q96TA1;A0A024R872;Q9H8K1;Q2YD88;Q9H6L6	692;679;342;273;147	Q96TA1	584
UID3877	P14921	ETS1	Ets-1	Protein C-ets-1	VPSYDSFDSEDYPAALPNHKPK	S	___1	0.998594	161.04	3	282	0.116522	0.0019422	0.0472802	TRUE	0.0848088	0.0129697	0.176098	FALSE	-0.0317129	0.357589	0.877771	FALSE	P14921|S|282	NSLQRVPSYDSFDSE	-0.0779915	0.994946	FALSE	-0.0642504	0.99978	FALSE	0.0137412	0.975324	FALSE	P14921	P14921;Q6FG54;Q5U0M2;A8K725	282;282;282;282	P14921	67358
UID9644	Q9Y4B5	MTCL1	SOGA2	Microtubule cross-linking factor 1	IEQLQKENSPR	S	___1	1	126.16	9	1278	-0.0774734	0.0493524	0.365314	FALSE	-0.131053	0.000975878	0.0277538	TRUE	-0.0535799	0.165919	0.760491	FALSE	Q9Y4B5|S|1278	EQLQKENSPRRGGSF	0.0182634	0.994946	FALSE	0.0274718	0.99978	FALSE	0.00920844	0.975324	FALSE	Q9Y4B5	Q9Y4B5	1278	Q9Y4B5	28085
UID1450	Q9C0C7	AMBRA1	AMBRA1	Activating molecule in BECN1-regulated autophagy protein 1	SSQTGTEPGAAHTSSPQPSTSR	S	___1	0.822174	131.2	15	1205	-0.179629	0.194502	0.63757	FALSE	-0.187239	0.151617	0.616436	FALSE	-0.0076096	0.955454	0.991507	FALSE	Q9C0C7|S|1205	PGAAHTSSPQPSTSR	NA	NA	NA	NA	NA	NA	NA	NA	NA	Q9C0C7	Q9C0C7;A0A075B6T1;B4DZ97;H0YE34	1205;1086;1205;163	Q9C0C7	57755
UID4041	O15355	PPM1G	PPM1G	Protein phosphatase 1G	LEEVLSTEGAEENGNSDK	S	___1	0.844331	172.83	6	527	-0.124475	0.0417707	0.33478	FALSE	-0.152507	0.0096602	0.148234	FALSE	-0.0280321	0.633864	0.948999	FALSE	O15355|S|527	RKLEEVLSTEGAEEN	-0.0188753	0.994946	FALSE	-0.0246676	0.99978	FALSE	-0.0057923	0.982021	FALSE	O15355	O15355;Q6IAU5;B2R665;B4DDC8;B3KXL8;Q96IN7;Q59GB2	527;527;527;496;510;314;328	O15355	35648
UID8470	Q8WYQ5	DGCR8	DGCR8	Microprocessor complex subunit DGCR8	AECGLLLSPVSGDVHACPFGGSVGDGVGIGGESADK	S	___1	0.998998	228.31	8	153	0.0661346	0.0751463	0.450469	FALSE	0.131156	0.000578349	0.017642	TRUE	0.0650214	0.0798901	0.70235	FALSE	Q8WYQ5|S|153	AECGLLLSPVSGDVH	0.0115504	0.994946	FALSE	0.015464	0.99978	FALSE	0.00391361	0.989623	FALSE	Q8WYQ5	Q8WYQ5	153	Q8WYQ5	1491
UID5470	H0Y704	ZNF185	NA	NA	STPGSNRSSPGNKDK	S	___1	0.776097	86.748	9	66	-0.0435291	0.0759787	0.45213	FALSE	-0.0992327	0.000128152	0.00504931	FALSE	-0.0557036	0.0257247	0.591359	FALSE	H0Y704|S|66	TPGSNRSSPGNKDKE	NA	NA	NA	NA	NA	NA	NA	NA	NA	H0Y704	H0Y704	66	H0Y704	57673;58225
UID5246	E9PGM1	EIF4G1	NA	Eukaryotic translation initiation factor 4 gamma 1	SSLSRERGEK	S	___1	0.999875	85.294	4	1061	-0.161347	0.0900404	0.771882	FALSE	-0.204279	0.0281143	0.515717	FALSE	-0.0429316	0.634667	0.998845	FALSE	E9PGM1|S|1061	VVQRSSLSRERGEKA	0.00761921	0.994946	FALSE	0.000909129	0.99978	FALSE	-0.00671008	0.979505	FALSE	E9PGM1	E9PGM1;E7EX73;E7EUU4;A0A7I2Y1C3;B4DGF1;Q04637;B2RU10;B2RU06;Q4LE58;B4DSI9;Q96I65;H7C044	1061;984;1108;1125;1114;1147;1154;1154;1172;1060;193;201	E9PGM1	57613;57614
UID10375	F8WE70	SERPINB13	NA	NA	TNDVETEAQR	T	___1	0.980819	93.477	6	160	-0.317089	0.00479006	0.216734	FALSE	-0.0216194	0.810201	0.999031	FALSE	0.29547	0.00750175	0.998845	FALSE	F8WE70|T|160	SKTNDVETEAQRVXX	NA	NA	NA	NA	NA	NA	NA	NA	NA	F8WE70	F8WE70	160	F8WE70	61685
UID15973	P11387	TOP1	TOP1	DNA topoisomerase 1	SGDHLHNDSQIEADFR	S	___2	1	51.193	1	2	-0.0679332	0.533238	0.878664	FALSE	-0.260936	0.0157548	0.196675	FALSE	-0.193003	0.084309	0.709053	FALSE	P11387|S|2	XXXXXXMSGDHLHND	0.0828973	0.994946	FALSE	-0.00562216	0.99978	FALSE	-0.0885194	0.914635	FALSE	P11387	P11387;B9EG90;A0A7P0T9R7;Q6PK95;Q6NWZ5	2;2;2;2;2	P11387	54385
UID15974	P11387	TOP1	TOP1	DNA topoisomerase 1	SGDHLHNDSQIEADFR	S	___2	1	51.193	9	10	-0.0679332	0.533238	0.878664	FALSE	-0.260936	0.0157548	0.196675	FALSE	-0.193003	0.084309	0.709053	FALSE	P11387|S|10	GDHLHNDSQIEADFR	0.0828973	0.994946	FALSE	-0.00562216	0.99978	FALSE	-0.0885194	0.914635	FALSE	P11387	P11387;B9EG90;A0A7P0T9R7;Q6PK95;Q6NWZ5	10;10;10;10;10	P11387	54385
UID2758	Q5T5U3	ARHGAP21	ARHGAP21	Rho GTPase-activating protein 21	SKSYDEGLDDYREDAK	S	___1	0.821252	112.58	3	881	0.0928508	0.00750198	0.117988	FALSE	0.0996017	0.00273375	0.0634382	FALSE	0.00675086	0.83488	0.980037	FALSE	Q5T5U3|S|881	SKTERSKSYDEGLDD	NA	NA	NA	NA	NA	NA	NA	NA	NA	Q5T5U3	Q5T5U3;A0A2X0SF83;A0A7P0TAS2;E7ESW5;B7Z3A3;A0A1B0GV73;B4DM37	881;868;888;881;668;668;716	Q5T5U3	55289
UID9532	Q9ULM3	YEATS2	YEATS2	YEATS domain-containing protein 2	KFLESPSR	S	___1	0.997018	67.153	5	118	-0.101273	0.0160528	0.190062	FALSE	-0.118569	0.00351371	0.0742493	FALSE	-0.0172962	0.663991	0.951891	FALSE	Q9ULM3|S|118	AIKKFLESPSRSSSP	-0.0219028	0.994946	FALSE	-0.00923792	0.99978	FALSE	0.0126649	0.952041	FALSE	Q9ULM3	Q9ULM3;Q9H8R0	118;65	Q9ULM3	32343
UID5461	Q92622	RUBCN	rubicon	Run domain Beclin-1 interacting and cysteine-rich containing protein	QSLESYLSDYEEEPAEALALEAAVLEAT	S	___1	0.987087	55.629	8	952	0.35802	0.0363622	0.573021	FALSE	-0.0224297	0.879101	0.999031	FALSE	-0.380449	0.027618	0.998845	FALSE	Q92622|S|952	QSLESYLSDYEEEPA	NA	NA	NA	NA	NA	NA	NA	NA	NA	Q92622	Q92622;H0Y6E6;B4DIJ0	952;914;197	Q92622	49729
UID5176	D9YZV5	TPM1	NA	NA	LEKSIDDLEEK	S	___1	1	113.01	4	252	-0.157169	0.0066631	0.216792	FALSE	-0.133558	0.012104	0.335549	FALSE	0.0236102	0.63754	0.999517	FALSE	D9YZV5|S|252	SVTKLEKSIDDLEEK	-0.0129586	0.994946	FALSE	-0.0275593	0.99978	FALSE	-0.0146008	0.956981	FALSE	D9YZV5	D9YZV5;Q15657;O15513;H7BYY1;Q6ZN40;A0A024R5W6	252;215;16;216;294;252	D9YZV5;H7BYY1;Q6ZN40	35804
UID4443	B4DII5	NA	NA	Importin subunit alpha	ASPGKDNYR	S	___1	0.999999	61.161	2	3	-0.126189	0.00135212	0.0355165	TRUE	-0.0768092	0.028311	0.279234	FALSE	0.0493801	0.172644	0.761984	FALSE	B4DII5|S|3	XXXXXMASPGKDNYR	NA	NA	NA	NA	NA	NA	NA	NA	NA	B4DII5	B4DII5;B4DWX3	3;11	B4DII5	5582
UID10266	Q9Y2S7	POLDIP2	POLDIP2	Polymerase delta-interacting protein 2	IFSLSGTLETVR	T	___1	0.992056	119.62	7	292	-0.369619	0.0262333	0.463259	FALSE	-0.000247988	0.998602	0.999901	FALSE	0.369371	0.026317	0.999517	FALSE	Q9Y2S7|T|292	RIFSLSGTLETVRGR	-0.017566	0.994946	FALSE	-0.0095713	0.99978	FALSE	0.00799474	0.975324	FALSE	Q9Y2S7	Q9Y2S7;B4DEM9;Q9UG21	292;274;19	Q9Y2S7	28319
UID8304	Q8NCF5	NFATC2IP	NFATC2IP	NFATC2-interacting protein	SCLSPKPPQGQEQQGQEDEVVLVEGPTLPETPR	S	___1	0.966501	225.96	4	234	-0.137542	0.00199688	0.0481096	TRUE	-0.0836294	0.0352817	0.314008	FALSE	0.0539122	0.190307	0.778997	FALSE	Q8NCF5|S|234	QDLRSCLSPKPPQGQ	-0.0099779	0.994946	FALSE	-0.0215471	0.99978	FALSE	-0.0115692	0.965267	FALSE	Q8NCF5	Q8NCF5	234	Q8NCF5	53263
UID18731	Q9ULW0	TPX2	TPX2	Targeting protein for Xklp2	SLRLSAQK	S	___2	1	89.231	1	121	-0.110315	0.111282	0.527804	FALSE	-0.178621	0.00859446	0.136968	FALSE	-0.0683064	0.316903	0.859538	FALSE	Q9ULW0|S|121	PAQPQRRSLRLSAQK	0.0153821	0.994946	FALSE	0.024867	0.99978	FALSE	0.00948491	0.974646	FALSE	Q9ULW0	Q9ULW0;Q643R0	121;121	Q9ULW0	55911
UID18732	Q9ULW0	TPX2	TPX2	Targeting protein for Xklp2	SLRLSAQK	S	___2	1	89.231	5	125	-0.110315	0.111282	0.527804	FALSE	-0.178621	0.00859446	0.136968	FALSE	-0.0683064	0.316903	0.859538	FALSE	Q9ULW0|S|125	QRRSLRLSAQKDLEQ	0.0153821	0.994946	FALSE	0.024867	0.99978	FALSE	0.00948491	0.974646	FALSE	Q9ULW0	Q9ULW0;Q643R0	125;125	Q9ULW0	55911
UID10645	Q5SSJ5	HP1BP3	HP1BP3	Heterochromatin protein 1-binding protein 3	TVNSTRETPPKSK	T	___1	0.991578	116.06	8	51	-0.161121	0.0561319	0.392456	FALSE	-0.157514	0.0475293	0.366001	FALSE	0.00360654	0.964669	0.992075	FALSE	Q5SSJ5|T|51	TVNSTRETPPKSKLA	-0.0530687	0.994946	FALSE	-0.0512098	0.99978	FALSE	0.00185891	0.996573	FALSE	Q5SSJ5	Q5SSJ5;Q5SWC8;B0QZK9;B0QZK8;B0QZK7;B0QZK5;B0QZK6	51;13;51;51;13;13;13	Q5SSJ5	63275
UID13822	Q9P227	ARHGAP23	ARHGAP23	Rho GTPase-activating protein 23	SAEALGPGALVSPR	S	___2	1	96.848	1	361	-0.135227	0.218612	0.667786	FALSE	-0.20703	0.0500866	0.375898	FALSE	-0.071803	0.50921	0.923981	FALSE	Q9P227|S|361	YLSRATRSAEALGPG	0.035156	0.994946	FALSE	0.0491078	0.99978	FALSE	0.0139518	0.952195	FALSE	Q9P227	Q9P227;A0A2X0SFL7	361;361	Q9P227	52854
UID13823	Q9P227	ARHGAP23	ARHGAP23	Rho GTPase-activating protein 23	SAEALGPGALVSPR	S	___2	1	112.91	12	372	-0.135227	0.218612	0.667786	FALSE	-0.20703	0.0500866	0.375898	FALSE	-0.071803	0.50921	0.923981	FALSE	Q9P227|S|372	LGPGALVSPRFERCG	0.035156	0.994946	FALSE	0.0491078	0.99978	FALSE	0.0139518	0.952195	FALSE	Q9P227	Q9P227;A0A2X0SFL7	372;372	Q9P227	52854
UID868	Q96TA1	NIBAN2	FAM129B	Niban-like protein 1	QVVSVVQDEEVGLPFEASPESPPPASPDGVTEIR	S	___1	0.99943	279.69	26	646	0.103938	0.000391361	0.0122848	TRUE	0.054464	0.0320724	0.298337	FALSE	-0.049474	0.0641739	0.678581	FALSE	Q96TA1|S|646	PESPPPASPDGVTEI	0.000467753	0.99992	FALSE	-0.0160985	0.99978	FALSE	-0.0165662	0.957205	FALSE	Q96TA1	Q96TA1;A0A024R872;Q9H8K1;Q2YD88;Q9H6L6	646;633;296;227;101	Q96TA1	50192
UID17965	Q09666	AHNAK	AHNAK	Neuroblast differentiation-associated protein AHNAK	SNSFSDER	S	___2	0.992166	487.8	3	5782	0.136091	0.015373	0.185186	FALSE	0.124915	0.0176531	0.21064	FALSE	-0.011176	0.833122	0.980037	FALSE	Q09666|S|5782	KPRHRSNSFSDEREF	0.00564332	0.994946	FALSE	-0.00481628	0.99978	FALSE	-0.0104596	0.957205	FALSE	Q09666	Q09666	5782	Q09666	26781;26782;56399;56400
UID2935	P02545	LMNA	lamin A/C	Prelamin-A/C;Lamin-A/C	ASSHSSQTQGGGSVTK	S	___1	0.999214	346.19	3	404	0.0387358	0.0611253	0.411766	FALSE	0.0850491	0.000101078	0.00404579	FALSE	0.0463134	0.027187	0.591359	FALSE	P02545|S|404	RSRGRASSHSSQTQG	-0.0275693	0.994946	FALSE	-0.0198712	0.99978	FALSE	0.0076981	0.975324	FALSE	P02545	P02545;A0A384MQX1;A0A6Q8PFJ0;Q5I6Y5;A0A6Q8PHQ9;Q8N519;W8QEH3	404;404;404;404;404;404;404	P02545;W8QEH3	5660;5661;24581;24582
UID4374	P53814	SMTN	smoothelin	Smoothelin	VNSPGTLAR	S	___1	0.981656	118.77	3	514	-0.1562	0.00215708	0.102708	FALSE	-0.106012	0.0166177	0.397019	FALSE	0.0501877	0.244298	0.999517	FALSE	P53814|S|514	STITRVNSPGTLARL	0.0111261	0.994946	FALSE	-0.0248662	0.99978	FALSE	-0.0359923	0.914635	FALSE	P53814	B3KY54;Q59F18;P53814;A0A087X1R1;A0A087WVP4;B4DI56;B3KY41;B4E229;B3KUD6	470;452;514;568;570;570;506;568;426	B3KY54;P53814	67141
UID31494	Q9UK58	CCNL1	CCNL1	Cyclin-L1	GLNPDGTPALSTLGGFSPASKPSSPR	S	___3	0.912501	121.1	20	338	0.109781	0.0140914	0.379632	FALSE	0.143648	0.0016434	0.0885655	FALSE	0.0338661	0.399379	0.998845	FALSE	Q9UK58|S|338	LGGFSPASKPSSPRE	NA	NA	NA	NA	NA	NA	NA	NA	NA	Q9UK58	Q9UK58	338	Q9UK58	23711
UID31495	Q9UK58	CCNL1	CCNL1	Cyclin-L1	GLNPDGTPALSTLGGFSPASKPSSPR	S	___3	0.777736	201.28	23	341	0.109781	0.0140914	0.379632	FALSE	0.143648	0.0016434	0.0885655	FALSE	0.0338661	0.399379	0.998845	FALSE	Q9UK58|S|341	FSPASKPSSPREVKA	NA	NA	NA	NA	NA	NA	NA	NA	NA	Q9UK58	Q9UK58	341	Q9UK58	23711
UID2990	P51858	HDGF	HDGF	Hepatoma-derived growth factor	ASGYQSSQKK	S	___1	0.861536	72.705	7	103	-0.161694	0.0388227	0.584801	FALSE	-0.17862	0.0180822	0.426318	FALSE	-0.0169256	0.814134	0.998845	FALSE	P51858|S|103	KASGYQSSQKKSCVE	0.00829002	0.995167	FALSE	-0.00524403	0.99978	FALSE	-0.0135341	0.974646	FALSE	P51858	P51858;A0A384NPW1;B2RDE8;A8K8G0	103;103;103;71	P51858	5434
UID9862	Q9UBH6	XPR1	XPR1	Xenotropic and polytropic retrovirus receptor 1	VLIEDTDDEANT	T	___1	1	185.08	6	690	-0.0926782	0.0102191	0.14211	FALSE	-0.103857	0.00278067	0.0641687	FALSE	-0.0111786	0.741297	0.966293	FALSE	Q9UBH6|T|690	TKVLIEDTDDEANTX	-0.000982478	0.99992	FALSE	-0.0108455	0.99978	FALSE	-0.00986303	0.958772	FALSE	Q9UBH6	Q9UBH6;A0A024R911	690;690	Q9UBH6	66468
UID7489	Q5JRA6	MIA3	MIA3	Melanoma inhibitory activity protein 3	RGPLSQNGSFGPSPVSGGECSPPLTVEPPVRPLSATLNR	S	___1	0.935975	130.5	21	1678	-0.129282	0.0236268	0.450271	FALSE	-0.160879	0.00475496	0.178149	FALSE	-0.0315979	0.542916	0.999517	FALSE	Q5JRA6|S|1678	PVSGGECSPPLTVEP	-0.0170762	0.994946	FALSE	-0.00416628	0.99978	FALSE	0.0129099	0.968924	FALSE	Q5JRA6	Q5JRA6	1678	Q5JRA6	51116
UID7546	Q5T1M5	FKBP15	FKBP15	FK506-binding protein 15	ERPESPMVPSEQVVEEAVPLPPQALTTSQDGHR	S	___1	0.998683	138.69	5	979	0.100185	0.0403192	0.328979	FALSE	0.139318	0.00363707	0.0760068	FALSE	0.0391325	0.407181	0.902791	FALSE	Q5T1M5|S|979	LNRERPESPMVPSEQ	0.0228487	0.994946	FALSE	0.0314575	0.99978	FALSE	0.00860878	0.975324	FALSE	Q5T1M5	Q5T1M5;B4DVS2	979;560	Q5T1M5	17001
UID10517	P46013	MKI67	KI-67	Antigen KI-67	AQPLEDLAGLKELFQTPICTDKPTTHEK	T	___1	0.994701	115.84	16	2203	-0.141376	0.174367	0.844952	FALSE	-0.224351	0.0303286	0.5419	FALSE	-0.0829747	0.414546	0.999517	FALSE	P46013|T|2203	GLKELFQTPICTDKP	-0.00783495	0.99992	FALSE	-0.0562091	0.99978	FALSE	-0.0483742	0.949003	FALSE	P46013	P46013	2203	P46013	5055
UID15627	Q86VM9	ZC3H18	ZC3H18	Zinc finger CCCH domain-containing protein 18	MDVAESPERDPHSPEDEEQPQGLSDDDILR	S	___2	0.999142	41.734	13	13	-0.255448	0.218145	0.884748	FALSE	-0.138296	0.469423	0.997264	FALSE	0.117152	0.563255	0.999517	FALSE	Q86VM9|S|13	SPERDPHSPEDEEQP	-0.0460844	0.994946	FALSE	-0.0213308	0.99978	FALSE	0.0247536	0.918886	FALSE	Q86VM9	Q86VM9;E7ERS3;B4DTK7;H3BPD0	13;13;13;13	Q86VM9	42629
UID15626	Q86VM9	ZC3H18	ZC3H18	Zinc finger CCCH domain-containing protein 18	MDVAESPERDPHSPEDEEQPQGLSDDDILR	S	___2	0.999808	100.95	6	6	-0.255448	0.218145	0.884748	FALSE	-0.138296	0.469423	0.997264	FALSE	0.117152	0.563255	0.999517	FALSE	Q86VM9|S|6	XXMDVAESPERDPHS	-0.0460844	0.994946	FALSE	-0.0213308	0.99978	FALSE	0.0247536	0.918886	FALSE	Q86VM9	Q86VM9;E7ERS3;B4DTK7;H3BPD0	6;6;6;6	Q86VM9	42629
UID2690	Q9P2P5	HECW2	HECW2	E3 ubiquitin-protein ligase HECW2	QRSHSAGEVGEDSR	S	___1	0.995842	72.383	3	1040	0.21124	0.0213556	0.423303	FALSE	0.139872	0.0885826	0.784396	FALSE	-0.071368	0.393952	0.999517	FALSE	Q9P2P5|S|1040	QHLTRQRSHSAGEVG	0.034781	0.994946	FALSE	-0.0423268	0.99978	FALSE	-0.0771078	0.914635	FALSE	Q9P2P5	Q9P2P5;A0A2R8Y6F3;A0A2R8YE75	1040;1047;310	Q9P2P5	49651;54811
UID11889	Q96TA1	NIBAN2	FAM129B	Niban-like protein 1	AAPEASSPPASPLQHLLPGK	S	___2	1	179.92	11	696	0.0695084	0.00393677	0.0769552	FALSE	0.0736763	0.0014186	0.0372628	FALSE	0.00416793	0.851204	0.980691	FALSE	Q96TA1|S|696	EASSPPASPLQHLLP	0.000467753	0.99992	FALSE	-0.0160985	0.99978	FALSE	-0.0165662	0.957205	FALSE	Q96TA1	Q96TA1;A0A024R872;Q9H8K1;Q2YD88;Q9H6L6	696;683;346;277;151	Q96TA1	584
UID14549	P62753	RPS6	S6	40S ribosomal protein S6	RLSSLRASTSK	S	___2	0.998502	128.22	4	236	-0.0948169	0.193457	0.637485	FALSE	-0.19334	0.00750221	0.12711	FALSE	-0.0985234	0.177161	0.764969	FALSE	P62753|S|236	AKRRRLSSLRASTSK	0.000904185	0.99992	FALSE	-0.0399162	0.99978	FALSE	-0.0408204	0.952041	FALSE	P62753	P62753;Q96DV6;A2A3R6;A2A3R5	236;236;236;205	P62753	40916;40917;51701
UID7679	Q5VZ89	DENND4C	DENND4C	DENN domain-containing protein 4C	NLADEIESYMNLKSPLGSK	S	___1	0.999698	152.13	14	1244	-0.15518	0.0217696	0.457151	FALSE	-0.162917	0.0121035	0.3577	FALSE	-0.00773699	0.898937	0.998845	FALSE	Q5VZ89|S|1244	ESYMNLKSPLGSKSS	-0.00719692	0.994946	FALSE	0.000565075	0.99978	FALSE	0.00776199	0.975324	FALSE	Q5VZ89	Q5VZ89;B3KXP9;B7Z660;B7Z850;X6RAE7;X6R5W5	1244;690;338;296;280;31	Q5VZ89	45231
UID8623	Q96JB2	COG3	COG3	Conserved oligomeric Golgi complex subunit 3	LNSNNALIEFLLEGTPEIR	S	___1	1	185.62	3	663	0.115653	0.173435	0.613459	FALSE	0.193741	0.0192041	0.218793	FALSE	0.0780882	0.353415	0.87537	FALSE	Q96JB2|S|663	PRFFRLNSNNALIEF	-0.0395224	0.994946	FALSE	-0.0305991	0.99978	FALSE	0.00892329	0.977774	FALSE	Q96JB2	Q96JB2;B4E2F3	663;500	Q96JB2	39318
UID13877	Q96HP0	DOCK6	DOCK6	Dedicator of cytokinesis protein 6	SKSISSSNPDLAVAPGSVDDEVSR	S	___2	0.836181	332.2	5	882	0.150235	0.00534598	0.093326	FALSE	0.0982019	0.044377	0.356077	FALSE	-0.0520336	0.302705	0.851904	FALSE	Q96HP0|S|882	LARSKSISSSNPDLA	-0.0148857	0.994946	FALSE	0.0046527	0.99978	FALSE	0.0195384	0.918886	FALSE	Q96HP0	Q96HP0;A0A2X0TVX1;K7EP20;B7Z9U8;K7ESB7;B4DIL4;K7EKT0	882;882;330;186;136;186;83	Q96HP0;B7Z9U8	55120;55259
UID6324	P22466	GAL	Galanin	Galanin peptides;Galanin;Galanin message-associated peptide	LLDLPAAASSEDIERS	S	___1	0.972349	197.69	9	116	-0.133828	0.000397734	0.0124333	TRUE	-0.0482943	0.131582	0.582797	FALSE	0.0855341	0.0154185	0.557749	FALSE	P22466|S|116	LDLPAAASSEDIERS	NA	NA	NA	NA	NA	NA	NA	NA	NA	P22466	P22466	116	P22466	38015
UID2641	A0A2R8Y4Z8	CCDC9	NA	Coiled-coil domain-containing protein 9	SGPLEESER	S	___1	0.999999	125.3	1	202	-0.132951	0.00194371	0.0472802	TRUE	-0.0803235	0.0358396	0.317929	FALSE	0.0526272	0.184794	0.771536	FALSE	A0A2R8Y4Z8|S|202	LDDPRRRSGPLEESE	0.0269647	0.994946	FALSE	-0.00289478	0.99978	FALSE	-0.0298595	0.914635	FALSE	A0A2R8Y4Z8	A0A2R8Y4Z8;Q9Y3X0;B4DXW2	202;202;184	A0A2R8Y4Z8;Q9Y3X0	54585
UID32710	Q5U0R0	NA	NA	Neurogenic differentiation factor	GEEGTEATLTEVK	T	___3	1	62.528	5	66	-0.252297	0.00410619	0.0778529	FALSE	-0.0300858	0.693307	0.951226	FALSE	0.222211	0.0101839	0.539604	FALSE	Q5U0R0|T|66	PLRGEEGTEATLTEV	NA	NA	NA	NA	NA	NA	NA	NA	NA	Q5U0R0	Q5U0R0	66	Q5U0R0	22096
UID32711	Q5U0R0	NA	NA	Neurogenic differentiation factor	GEEGTEATLTEVK	T	___3	1	62.528	8	69	-0.252297	0.00410619	0.0778529	FALSE	-0.0300858	0.693307	0.951226	FALSE	0.222211	0.0101839	0.539604	FALSE	Q5U0R0|T|69	GEEGTEATLTEVKEE	NA	NA	NA	NA	NA	NA	NA	NA	NA	Q5U0R0	Q5U0R0	69	Q5U0R0	22096
UID32712	Q5U0R0	NA	NA	Neurogenic differentiation factor	GEEGTEATLTEVK	T	___3	1	62.528	10	71	-0.252297	0.00410619	0.0778529	FALSE	-0.0300858	0.693307	0.951226	FALSE	0.222211	0.0101839	0.539604	FALSE	Q5U0R0|T|71	EGTEATLTEVKEEGE	NA	NA	NA	NA	NA	NA	NA	NA	NA	Q5U0R0	Q5U0R0	71	Q5U0R0	22096
UID2968	A0A384N6B9	PCBP2	NA	Poly(rC)-binding protein 2	LHQLAMQQSHFPMTHGNTGFSGIESSSPEVK	S	___1	0.903564	258.02	27	272	-0.0685699	0.0522768	0.378082	FALSE	-0.120408	0.00077419	0.0227993	TRUE	-0.0518381	0.136315	0.738734	FALSE	A0A384N6B9|S|272	FSGIESSSPEVKGYW	-0.0100533	0.994946	FALSE	-0.0164978	0.99978	FALSE	-0.00644451	0.975324	FALSE	A0A384N6B9	A0A384N6B9;F8VZX2;Q15366	272;227;272	A0A384N6B9;F8VZX2;Q15366	37195
UID15875	Q96PD2	DCBLD2	DCBLD2	Discoidin, CUB and LCCL domain-containing protein 2	TDSCSSAQAQYDTPK	S	___2	0.872498	98.391	3	724	0.189235	0.0077403	0.281538	FALSE	0.128508	0.0409645	0.597214	FALSE	-0.0607274	0.332976	0.998845	FALSE	Q96PD2|S|724	TLLSRTDSCSSAQAQ	-0.038865	0.994946	FALSE	0.0101064	0.99978	FALSE	0.0489714	0.914635	FALSE	Q96PD2	Q96PD2;B7Z7Y3	724;618	Q96PD2	59669
UID15876	Q96PD2	DCBLD2	DCBLD2	Discoidin, CUB and LCCL domain-containing protein 2	TDSCSSAQAQYDTPK	S	___2	0.801055	98.391	6	727	0.189235	0.0077403	0.281538	FALSE	0.128508	0.0409645	0.597214	FALSE	-0.0607274	0.332976	0.998845	FALSE	Q96PD2|S|727	SRTDSCSSAQAQYDT	-0.038865	0.994946	FALSE	0.0101064	0.99978	FALSE	0.0489714	0.914635	FALSE	Q96PD2	Q96PD2;B7Z7Y3	727;621	Q96PD2	59669
UID5721	O00418	EEF2K	EEF2K	Eukaryotic elongation factor 2 kinase	YSSSGSPANSFHFK	S	___1	0.996975	113.8	6	74	0.130573	0.0448313	0.614903	FALSE	0.180029	0.00615841	0.233266	FALSE	0.0494556	0.416572	0.998845	FALSE	O00418|S|74	ERYSSSGSPANSFHF	-0.00307134	0.99992	FALSE	-0.00121098	0.99978	FALSE	0.00186036	0.99437	FALSE	O00418	O00418;H3BRH4	74;74	O00418	71434
UID5853	O43294	TGFB1I1	Hic-5	Transforming growth factor beta-1-induced transcript 1 protein	RPSLPSSPSPGLPK	S	___1	0.999543	171.3	3	137	0.0938546	0.00992225	0.13952	FALSE	0.101887	0.00347219	0.0739918	FALSE	0.00803287	0.813871	0.979392	FALSE	O43294|S|137	SEDKKRPSLPSSPSP	0.00188103	0.99992	FALSE	-0.017725	0.99978	FALSE	-0.019606	0.918886	FALSE	O43294	O43294;A0A024QZE7;H3BQC4;H3BSN4	137;120;115;120	O43294	33527;51992
UID1712	Q8N2M8	CLASRP	SFRS16	CLK4-associating serine/arginine rich protein	LTRPAASPAVGEK	S	___1	0.9993	99.044	7	547	-0.125081	0.000690207	0.0199291	TRUE	-0.0599962	0.0605092	0.408363	FALSE	0.0650851	0.0559847	0.665919	FALSE	Q8N2M8|S|547	KLTRPAASPAVGEKL	NA	NA	NA	NA	NA	NA	NA	NA	NA	Q8N2M8	Q8N2M8;F5H0Q6;B3KSZ8;A0A0A0MQS2	547;547;547;547	Q8N2M8	41404
UID8446	Q8WXH0	SYNE2	SYNE2	Nesprin-2	QQSVESLAEEVK	S	___1	0.998274	89.911	3	2781	-0.271174	0.0960984	0.741239	FALSE	-0.109661	0.454412	0.997264	FALSE	0.161513	0.305133	0.999517	FALSE	Q8WXH0|S|2781	GILARQQSVESLAEE	-0.0224251	0.994946	FALSE	0.00259207	0.99978	FALSE	0.0250171	0.937391	FALSE	Q8WXH0	Q8WXH0;G3V5X4;A0A0A0MRE3;D4YW74	2781;2814;2814;2815	Q8WXH0	49598
UID5800	O15031	PLXNB2	PLXNB2	Plexin-B2	RGSVKEK	S	___1	1	66.664	3	1607	-0.101298	0.029732	0.278015	FALSE	-0.129758	0.00420996	0.084703	FALSE	-0.0284608	0.524121	0.927045	FALSE	O15031|S|1607	EGKSKRGSVKEKERT	0.00602599	0.994946	FALSE	0.0221031	0.99978	FALSE	0.0160772	0.938786	FALSE	O15031	O15031;Q3LIB1;Q2TBE4;A6QRG9	1607;674;50;159	O15031	51179
UID6346	P24386	CHM	CHM	Rab proteins geranylgeranyltransferase component A 1	ESTNLGNLEESSE	S	___1	0.897557	81.431	12	652	0.176512	0.0559959	0.652537	FALSE	0.177149	0.0430874	0.612068	FALSE	0.000636013	0.994095	0.998845	FALSE	P24386|S|652	LGNLEESSEXXXXXX	-0.0142013	0.994946	FALSE	0.0055578	0.99978	FALSE	0.0197591	0.946803	FALSE	P24386	P24386;B4DRL9;A8K545	652;504;652	P24386	17414
UID19882	Q9BU76	MMTAG2	MMTAG2	Multiple myeloma tumor-associated protein 2	HHHHDSDSNSPCCK	S	___2	0.936534	52.887	10	235	-0.0997266	0.36269	0.970536	FALSE	-0.258286	0.0217187	0.455874	FALSE	-0.15856	0.157264	0.998845	FALSE	Q9BU76|S|235	HHDSDSNSPCCKRRK	0.0153302	0.994946	FALSE	0.00555773	0.99978	FALSE	-0.00977251	0.978313	FALSE	Q9BU76	Q9BU76	235	Q9BU76	26198
UID10533	P49792	RANBP2	RANBP2	E3 SUMO-protein ligase RanBP2	SVFGTPTLETANK	T	___1	0.811024	158.52	5	1144	-0.145516	0.0480431	0.626392	FALSE	-0.182148	0.0121481	0.3577	FALSE	-0.0366318	0.592868	0.998845	FALSE	P49792|T|1144	PGKSVFGTPTLETAN	-0.00970452	0.994946	FALSE	-0.00155789	0.99978	FALSE	0.00814663	0.974646	FALSE	P49792	P49792	1144	P49792	58491
UID842	P49796	RGS3	RGS3	Regulator of G-protein signaling 3	DLPAIQESPTR	S	___1	0.925535	92.747	8	806	-0.189349	0.00584982	0.203734	FALSE	-0.115876	0.0520273	0.663148	FALSE	0.0734728	0.225375	0.999517	FALSE	P49796|S|806	DLPAIQESPTRDLPP	-0.0129194	0.994946	FALSE	-0.00620561	0.99978	FALSE	0.00671379	0.975324	FALSE	P49796	P49796;A0A024R841;B3KWG8;B3KVT7;A0A024R831;Q6ZV17;B4DWF9	806;525;696;127;127;127;145	P49796	10209
UID22380	Q9UDY2	TJP2	ZO2	Tight junction protein ZO-2	DSQQTLINIPSLNDSDSEIEDISEIESNR	S	___3	0.892547	147.76	11	394	0.244786	0.135731	0.831839	FALSE	0.139188	0.353791	0.999031	FALSE	-0.105599	0.505111	0.998845	FALSE	Q9UDY2|S|394	QTLINIPSLNDSDSE	-0.000186685	0.99992	FALSE	-0.0032115	0.99978	FALSE	-0.00302482	0.984989	FALSE	Q9UDY2	Q9UDY2;A0A024R233;A0A3B3ITE1;A0A1B0GTW1;A0A2R8YDH4;A0A3B3ISZ5;A0A024R225;A0A3B3IU51;A0A3B3ISF1;A0A3B3IT83;A0A3B3IRI3;A0A3B3IRV6	394;394;395;453;523;394;394;398;394;152;371;371	Q9UDY2;A0A3B3IRI3	11317
UID22381	Q9UDY2	TJP2	ZO2	Tight junction protein ZO-2	DSQQTLINIPSLNDSDSEIEDISEIESNR	S	___3	0.999999	251.11	15	398	0.244786	0.135731	0.831839	FALSE	0.139188	0.353791	0.999031	FALSE	-0.105599	0.505111	0.998845	FALSE	Q9UDY2|S|398	NIPSLNDSDSEIEDI	-0.000186685	0.99992	FALSE	-0.0032115	0.99978	FALSE	-0.00302482	0.984989	FALSE	Q9UDY2	Q9UDY2;A0A024R233;A0A3B3ITE1;A0A1B0GTW1;A0A2R8YDH4;A0A3B3ISZ5;A0A024R225;A0A3B3IU51;A0A3B3ISF1;A0A3B3IT83;A0A3B3IRI3;A0A3B3IRV6	398;398;399;457;527;398;398;402;398;156;375;375	Q9UDY2;A0A3B3IRI3	11317
UID22382	Q9UDY2	TJP2	ZO2	Tight junction protein ZO-2	DSQQTLINIPSLNDSDSEIEDISEIESNR	S	___3	0.999998	251.11	17	400	0.244786	0.135731	0.831839	FALSE	0.139188	0.353791	0.999031	FALSE	-0.105599	0.505111	0.998845	FALSE	Q9UDY2|S|400	PSLNDSDSEIEDISE	-0.000186685	0.99992	FALSE	-0.0032115	0.99978	FALSE	-0.00302482	0.984989	FALSE	Q9UDY2	Q9UDY2;A0A024R233;A0A3B3ITE1;A0A1B0GTW1;A0A2R8YDH4;A0A3B3ISZ5;A0A024R225;A0A3B3IU51;A0A3B3ISF1;A0A3B3IT83;A0A3B3IRI3;A0A3B3IRV6	400;400;401;459;529;400;400;404;400;158;377;377	Q9UDY2;A0A3B3IRI3	11317
UID22383	Q9UDY2	TJP2	ZO2	Tight junction protein ZO-2	DSQQTLINIPSLNDSDSEIEDISEIESNR	S	___3	0.93143	46.128	23	406	0.244786	0.135731	0.831839	FALSE	0.139188	0.353791	0.999031	FALSE	-0.105599	0.505111	0.998845	FALSE	Q9UDY2|S|406	DSEIEDISEIESNRS	-0.000186685	0.99992	FALSE	-0.0032115	0.99978	FALSE	-0.00302482	0.984989	FALSE	Q9UDY2	Q9UDY2;A0A024R233;A0A3B3ITE1;A0A1B0GTW1;A0A2R8YDH4;A0A3B3ISZ5;A0A024R225;A0A3B3IU51;A0A3B3ISF1;A0A3B3IT83;A0A3B3IRI3;A0A3B3IRV6	406;406;407;465;535;406;406;410;406;164;383;383	Q9UDY2;A0A3B3IRI3	11317
UID887	P35658	NUP214	NUP214	Nuclear pore complex protein Nup214	YYEDLDEVSSTSSVSQSLESEDAR	S	___1	0.951372	137.9	10	986	0.122185	0.286619	0.944905	FALSE	0.24247	0.035153	0.573252	FALSE	0.120285	0.293864	0.998845	FALSE	P35658|S|986	EDLDEVSSTSSVSQS	0.00898563	0.994946	FALSE	-0.00602483	0.99978	FALSE	-0.0150105	0.922254	FALSE	P35658	P35658;A0A024R8B6;A0A494C1F2;A0A0A0MSW3;Q7Z3C4	986;1027;974;415;415	P35658	71727
UID6478	P41236	PPP1R2	PPP1R2	Protein phosphatase inhibitor 2;Protein phosphatase inhibitor 2-like protein 3	IQEQESSGEEDSDLSPEER	S	___1	0.999977	198.47	6	121	-0.190928	0.0031219	0.134281	FALSE	-0.0991721	0.0675682	0.729199	FALSE	0.0917555	0.106732	0.999517	FALSE	P41236|S|121	YRIQEQESSGEEDSD	0.00536748	0.998485	FALSE	-0.0103155	0.99978	FALSE	-0.015683	0.942479	FALSE	P41236	P41236;E7EMN6;Q6NXS1	121;95;121	P41236	30164;30165
UID5000	Q9UPW0	FOXJ3	FOXJ3	Forkhead box protein J3	VTLYNTDQDGSDSPR	S	___1	0.913131	141.22	13	223	-0.16736	0.00098622	0.0616169	FALSE	-0.0822747	0.0462086	0.626953	FALSE	0.0850855	0.051786	0.999517	FALSE	Q9UPW0|S|223	TDQDGSDSPRSSLNN	-0.00646939	0.994946	FALSE	-0.0174093	0.99978	FALSE	-0.0109399	0.973907	FALSE	Q9UPW0	Q9UPW0;C9JVP0;C9JXI1	223;189;34	Q9UPW0	68326
UID5969	O75182	SIN3B	SIN3B	Paired amphipathic helix protein Sin3b	SLLNEIESVYDEHQEQHSEGR	S	___1	1	98	18	640	-0.335929	0.0504102	0.604373	FALSE	-0.0320396	0.830513	0.997359	FALSE	0.303889	0.0731217	0.999517	FALSE	O75182|S|640	DEHQEQHSEGRSAPS	0.0225167	0.994946	FALSE	-0.0114815	0.99978	FALSE	-0.0339981	0.914635	FALSE	O75182	O75182;M0QYC5;B7Z392	640;198;198	O75182	55735
UID1292	Q9P1Y6	PHRF1	PHRF1	PHD and RING finger domain-containing protein 1	TISINSPK	S	___1	0.999974	121.61	6	867	-0.103508	0.0147168	0.179858	FALSE	-0.112643	0.00551069	0.103189	FALSE	-0.00913466	0.819601	0.979392	FALSE	Q9P1Y6|S|867	TRTISINSPKAQTVQ	0.0246469	0.994946	FALSE	0.0153319	0.99978	FALSE	-0.00931498	0.978688	FALSE	Q9P1Y6	Q9P1Y6;A0A0J9YX88;E9PJ24;B7ZM65;A0A024RCA1;F8WEF5;B7ZM66;A0A0J9YYB5;A0A0J9YWD5	867;867;863;863;867;865;865;865;866	Q9P1Y6	60890
UID6604	P49756	RBM25	RBM25	RNA-binding protein 25	LGASNSPGQPNSVK	S	___1	0.999998	355.35	6	677	-0.041096	0.0365288	0.310146	FALSE	-0.0768114	0.000166876	0.00624959	FALSE	-0.0357154	0.0664659	0.678581	FALSE	P49756|S|677	LKLGASNSPGQPNSV	0.00319606	0.99992	FALSE	-0.00721437	0.99978	FALSE	-0.0104104	0.975324	FALSE	P49756	P49756	677	P49756	36549;36550
UID10525	P49006	MARCKSL1	MLP	MARCKS-related protein	GDVTAEEAAGASPAK	T	___1	0.999999	156.67	4	14	-0.131275	0.00159458	0.0406813	TRUE	-0.073927	0.0446651	0.357179	FALSE	0.0573483	0.136256	0.738734	FALSE	P49006|T|14	KAPRGDVTAEEAAGA	NA	NA	NA	NA	NA	NA	NA	NA	NA	P49006	P49006	14	P49006	22013;22014
UID6554	P46937	YAP1	YAP1	Transcriptional coactivator YAP1	GDSETDLEALFNAVMNPK	S	___1	0.998185	277.98	3	61	0.0950635	0.005054	0.089995	FALSE	0.0889571	0.00521699	0.0991622	FALSE	-0.00610633	0.845784	0.980691	FALSE	P46937|S|61	IVHVRGDSETDLEAL	0.0333248	0.994946	FALSE	0.0236228	0.99978	FALSE	-0.00970208	0.975324	FALSE	P46937	P46937;A0A024R3E4	61;61	P46937	21946
UID3830	Q7L2J0	MEPCE	BCDIN3	7SK snRNA methylphosphate capping enzyme	RVNSDCDSVLPSNFLLGGNIFDPLNLNSLLDEEVSR	S	___1	0.998958	250.43	4	175	0.173846	0.0291068	0.275309	FALSE	0.127424	0.0833275	0.482305	FALSE	-0.0464218	0.543065	0.931052	FALSE	Q7L2J0|S|175	KRRRRVNSDCDSVLP	0.0134557	0.994946	FALSE	-0.0419591	0.99978	FALSE	-0.0554147	0.914635	FALSE	Q7L2J0	Q7L2J0;A8K5Q1	175;175	Q7L2J0	52607
UID20654	Q9Y3T9	NOC2L	NOC2L	Nucleolar complex protein 2 homolog	EAARSPDKPGGSPSASR	S	___2	0.992792	141.36	12	56	-0.0658349	0.00646835	0.106841	FALSE	-0.0760192	0.00118546	0.0319483	FALSE	-0.0101843	0.651124	0.951633	FALSE	Q9Y3T9|S|56	SPDKPGGSPSASRRK	-0.000994618	0.99992	FALSE	-0.0147245	0.99978	FALSE	-0.0137299	0.96351	FALSE	Q9Y3T9	Q9Y3T9;B3KNC3	56;56	Q9Y3T9	12251;56520
UID20653	Q9Y3T9	NOC2L	NOC2L	Nucleolar complex protein 2 homolog	EAARSPDKPGGSPSASR	S	___2	1	144.33	5	49	-0.0658349	0.00646835	0.106841	FALSE	-0.0760192	0.00118546	0.0319483	FALSE	-0.0101843	0.651124	0.951633	FALSE	Q9Y3T9|S|49	EAREAARSPDKPGGS	-0.000994618	0.99992	FALSE	-0.0147245	0.99978	FALSE	-0.0137299	0.96351	FALSE	Q9Y3T9	Q9Y3T9;B3KNC3	49;49	Q9Y3T9	12251;56520
UID6512	P46013	MKI67	KI-67	Antigen KI-67	LDLTENLTGSK	S	___1	0.999883	131.35	10	1329	-0.166616	0.185457	0.849568	FALSE	-0.204606	0.0905678	0.790857	FALSE	-0.0379895	0.755137	0.999517	FALSE	P46013|S|1329	LTENLTGSKRRPQTP	-0.00783495	0.99992	FALSE	-0.0562091	0.99978	FALSE	-0.0483742	0.949003	FALSE	P46013	P46013	1329	P46013	35143
UID215	Q9BUQ8	DDX23	DDX23	Probable ATP-dependent RNA helicase DDX23	SSPSKDRK	S	___1	0.922846	146.71	2	39	0.101247	0.16911	0.609778	FALSE	0.185053	0.0106214	0.158393	FALSE	0.0838065	0.252359	0.830677	FALSE	Q9BUQ8|S|39	RDRDRKSSPSKDRKR	0.0174545	0.994946	FALSE	0.0118868	0.99978	FALSE	-0.00556777	0.98102	FALSE	Q9BUQ8	Q9BUQ8;A8KA56;A0A024R0Z3;B3KY11;F8VVA2;F8W1J5	39;39;39;39;39;39	Q9BUQ8	57705
UID21206	P10412	H1-4	H1E	Histone H1.4	SETAPAAPAAPAPAEKTPVKK	T	___2	0.874637	88.264	3	4	-0.282631	0.0612591	0.652047	FALSE	-0.086289	0.517979	0.997264	FALSE	0.196342	0.178608	0.999517	FALSE	P10412|T|4	XXXXMSETAPAAPAA	-0.435459	0.994946	FALSE	-0.0930691	0.99978	FALSE	0.342389	0.914635	FALSE	P10412	P10412;Q4VB24;A3R0T8;A3R0T7;B2R984	4;4;4;4;4	P10412	54050
UID21207	P10412	H1-4	H1E	Histone H1.4	SETAPAAPAAPAPAEKTPVKK	T	___2	1	105.17	17	18	-0.282631	0.0612591	0.652047	FALSE	-0.086289	0.517979	0.997264	FALSE	0.196342	0.178608	0.999517	FALSE	P10412|T|18	APAPAEKTPVKKKAR	-0.435459	0.994946	FALSE	-0.0930691	0.99978	FALSE	0.342389	0.914635	FALSE	P10412	P10412;Q4VB24;A3R0T8;A3R0T7;B2R984	18;18;18;18;18	P10412	54050
UID3167	P55201	BRPF1	peregrin	Peregrin	TEGVSPIPQEIFEYLMDR	S	___1	0.992315	72.145	5	238	-0.163408	0.197666	0.643434	FALSE	-0.181455	0.130294	0.581109	FALSE	-0.0180473	0.88507	0.980691	FALSE	P55201|S|238	RRKTEGVSPIPQEIF	NA	NA	NA	NA	NA	NA	NA	NA	NA	P55201	P55201;A0A5F9ZH11;A0A5F9ZHX4;A0A5F9ZHW9	238;236;238;238	P55201	59881
UID19040	Q7Z7G8	VPS13B	VPS13B	Vacuolar protein sorting-associated protein 13B	EDEVSIGSAPLAK	S	___2	1	61.641	5	999	0.154083	0.0356141	0.305466	FALSE	-0.137142	0.045664	0.359842	FALSE	-0.291224	0.000279941	0.251563	FALSE	Q7Z7G8|S|999	RRKEDEVSIGSAPLA	NA	NA	NA	NA	NA	NA	NA	NA	NA	Q7Z7G8	Q7Z7G8	999	Q7Z7G8	13017
UID19041	Q7Z7G8	VPS13B	VPS13B	Vacuolar protein sorting-associated protein 13B	EDEVSIGSAPLAK	S	___2	1	61.641	8	1002	0.154083	0.0356141	0.305466	FALSE	-0.137142	0.045664	0.359842	FALSE	-0.291224	0.000279941	0.251563	FALSE	Q7Z7G8|S|1002	EDEVSIGSAPLAKQQ	NA	NA	NA	NA	NA	NA	NA	NA	NA	Q7Z7G8	Q7Z7G8	1002	Q7Z7G8	13017
UID15935	Q12802	AKAP13	AKAP13	A-kinase anchor protein 13	SGSLDSELSVSPK	S	___2	0.883622	83.37	3	2720	-0.130134	0.336721	0.933367	FALSE	0.240548	0.0712299	0.73426	FALSE	0.370682	0.0136842	0.999517	FALSE	Q12802|S|2720	PSIAKSGSLDSELSV	0.0114614	0.994946	FALSE	0.0116299	0.99978	FALSE	0.000168488	0.998016	FALSE	Q12802	B7ZW05;Q12802;A0A2X0SF55;A0A087WTD7;A8MYJ1	992;2720;2720;1336;1341	B7ZW05;Q12802	54638
UID15937	Q12802	AKAP13	AKAP13	A-kinase anchor protein 13	SGSLDSELSVSPK	S	___2	0.999961	174.59	11	2728	-0.130134	0.336721	0.933367	FALSE	0.240548	0.0712299	0.73426	FALSE	0.370682	0.0136842	0.999517	FALSE	Q12802|S|2728	LDSELSVSPKRNSIS	0.0114614	0.994946	FALSE	0.0116299	0.99978	FALSE	0.000168488	0.998016	FALSE	Q12802	B7ZW05;Q12802;A0A2X0SF55;A0A087WTD7;A8MYJ1	1000;2728;2728;1344;1349	B7ZW05;Q12802	54638
UID8246	Q8N4C8	MINK1	MINK	Misshapen-like kinase 1	SQSLQDQPTR	S	___1	0.985042	75.589	3	601	0.0821943	0.113487	0.810856	FALSE	0.184038	0.00134109	0.0783152	FALSE	0.101844	0.0553878	0.998845	FALSE	Q8N4C8|S|601	APVPRSQSLQDQPTR	-0.0220705	0.994946	FALSE	-0.0262637	0.99978	FALSE	-0.00419322	0.988169	FALSE	Q8N4C8	Q8N4C8	601	Q8N4C8	57124
UID2113	P04049	RAF1	RAF1	RAF proto-oncogene serine/threonine-protein kinase	DAVFDGSSCISPTIVQQFGYQR	S	___1	0.991015	154.13	11	29	0.21121	0.0929449	0.734984	FALSE	0.157588	0.173816	0.917403	FALSE	-0.0536219	0.653297	0.999517	FALSE	P04049|S|29	FDGSSCISPTIVQQF	NA	NA	NA	NA	NA	NA	NA	NA	NA	P04049	P04049;L7RRS6;A0A0S2Z559;A0A0S2Z4L5;A0A0B4J1W9	29;29;29;29;29	P04049	8064
UID5214	E7EQL5	DYNC1I2	NA	NA	EAEALLQSMGLTPESPIVPPPMSPSSK	S	___1	0.856073	67.871	15	73	0.149864	0.424947	0.985587	FALSE	0.233207	0.195461	0.959794	FALSE	0.0833432	0.654524	0.998845	FALSE	E7EQL5|S|73	SMGLTPESPIVPPPM	NA	NA	NA	NA	NA	NA	NA	NA	NA	E7EQL5	E7EQL5;E7EV09;E7EQU2;E7ETL8;E9PGG1	73;73;73;73;73	E7EQL5	12321
UID7228	Q15051	IQCB1	IQCB1	IQ calmodulin-binding motif-containing protein 1	LGEESGDEIDVPKDELSIELENLFIGGTKPP	S	___1	1	133.13	5	572	0.290241	0.0200869	0.451545	FALSE	0.059782	0.572728	0.999031	FALSE	-0.230459	0.0557801	0.998845	FALSE	Q15051|S|572	WKKLGEESGDEIDVP	NA	NA	NA	NA	NA	NA	NA	NA	NA	Q15051	Q15051	572	Q15051	36625
UID8554	Q96B23	C18orf25	C18orf25	Uncharacterized protein C18orf25	RDSSESQLASTESDKPTTGR	S	___1	0.991613	259.72	3	66	0.127843	0.0156409	0.355641	FALSE	0.142533	0.00574268	0.203587	FALSE	0.0146899	0.755233	0.999517	FALSE	Q96B23|S|66	LMELRRDSSESQLAS	-0.039234	0.994946	FALSE	0.020169	0.99978	FALSE	0.059403	0.914635	FALSE	Q96B23	Q96B23;A0A087WVF1;K7EQH1	66;66;66	Q96B23	50645
UID7005	Q12802	AKAP13	AKAP13	A-kinase anchor protein 13	VDSLVSLSEEDLESDQREHR	S	___1	0.999996	136.56	8	1647	-0.267888	0.149953	0.809267	FALSE	-0.107084	0.526808	0.997264	FALSE	0.160803	0.375393	0.999517	FALSE	Q12802|S|1647	VDSLVSLSEEDLESD	0.0114614	0.994946	FALSE	0.0116299	0.99978	FALSE	0.000168488	0.998016	FALSE	Q12802	Q12802;A0A2X0SF55;A0A087WTD7;A8MYJ1;H0YMW2;A0A087WY36;H0YLH1	1647;1647;263;269;1629;269;223	Q12802	64480;64481
UID4853	O60318	MCM3AP	GANP	Germinal-center associated nuclear protein	KPGDGEVSPSTEDAPFQHSPLGK	S	___1	0.924726	270.28	8	527	0.185311	0.00515166	0.0910567	FALSE	0.0761141	0.193872	0.670313	FALSE	-0.109197	0.0837227	0.709053	FALSE	O60318|S|527	KPGDGEVSPSTEDAP	-0.0210338	0.994946	FALSE	0.000505363	0.99978	FALSE	0.0215391	0.932246	FALSE	O60318	O60318;B7Z8Z8	527;153	O60318	15159;33200
UID3004	Q5T5Y3	CAMSAP1	CAMSAP1	Calmodulin-regulated spectrin-associated protein 1	SVHREESCSDSGTK	S	___1	0.999524	187.75	1	1372	0.191974	0.00661201	0.2568	FALSE	0.116661	0.0576745	0.705278	FALSE	-0.075313	0.229327	0.998845	FALSE	Q5T5Y3|S|1372	PKKPRPKSVHREESC	0.00733073	0.994946	FALSE	0.0774929	0.99978	FALSE	0.0701622	0.914635	FALSE	Q5T5Y3	Q5T5Y3;A0A384NY94;B7ZLW1	1372;1372;1237	Q5T5Y3	58519
UID595	Q12851	MAP4K2	GCK	Mitogen-activated protein kinase kinase kinase kinase 2;Mitogen-activated protein kinase kinase kinase kinase	SASEFQELDSPDDTMGTIK	S	___1	0.998372	88.79	10	394	0.114369	0.0179462	0.381732	FALSE	0.141405	0.00343817	0.141108	FALSE	0.0270361	0.534385	0.999517	FALSE	Q12851|S|394	SEFQELDSPDDTMGT	-0.0463653	0.994946	FALSE	-0.022803	0.99978	FALSE	0.0235622	0.918886	FALSE	Q12851	Q12851;A0A024R567;B4DPK7	394;394;394	Q12851	53087
UID6178	P08670	VIM	Vimentin	Vimentin	LLQDSVDFSLADAINTEFK	S	___1	0.999998	303.07	5	83	0.0658125	0.00386232	0.0758921	FALSE	0.0681168	0.00172046	0.0435294	FALSE	0.00230433	0.912549	0.9847	FALSE	P08670|S|83	GVRLLQDSVDFSLAD	0.00268987	0.99992	FALSE	-0.0102889	0.99978	FALSE	-0.0129787	0.944273	FALSE	P08670	P08670;V9HWE1;B0YJC4;Q53HU8;B3KRK8;A0A1B0GTT5;A0A1B0GVG8	83;83;83;83;70;83;83	P08670	38655
UID7818	Q6PCB5	RSBN1L	RSBN1L	Round spermatid basic protein 1-like protein	AEPPSPVHCVAAAAPTATVSEKEPFGK	S	___1	1	135.01	5	6	0.107531	0.000380662	0.0119988	TRUE	0.0468635	0.0701888	0.442482	FALSE	-0.0606673	0.0298699	0.591359	FALSE	Q6PCB5|S|6	XXMAEPPSPVHCVAA	0.00623604	0.994946	FALSE	-0.00498369	0.99978	FALSE	-0.0112197	0.968924	FALSE	Q6PCB5	Q6PCB5	6	Q6PCB5	1887
UID3646	Q63HR2	TNS2	tensin 2	Tensin-2	VPHSCGSPGEGR	S	___1	0.999815	181.87	7	811	-0.134417	0.012248	0.161804	FALSE	-0.110682	0.0261455	0.267626	FALSE	0.023735	0.638816	0.950389	FALSE	Q63HR2|S|811	RVPHSCGSPGEGRGY	-0.0226191	0.994946	FALSE	-0.0132563	0.99978	FALSE	0.00936285	0.981035	FALSE	Q63HR2	Q63HR2;A7E2A6;A0A024RB48	811;811;687	Q63HR2	67268
UID5776	O15014	ZNF609	ZNF609	Zinc finger protein 609	RGSQNSSEHRPPASSTSEDVK	S	___1	0.978371	84.318	3	413	0.188836	0.0256004	0.496513	FALSE	0.146903	0.0574144	0.705278	FALSE	-0.0419334	0.586292	0.998845	FALSE	O15014|S|413	NSKGRRGSQNSSEHR	-0.0290719	0.994946	FALSE	0.0177295	0.99978	FALSE	0.0468014	0.914635	FALSE	O15014	O15014	413	O15014	51169
UID5653	Q9UK76	JPT1	HN1	Hematological and neurological expressed 1 protein;Hematological and neurological expressed 1 protein, N-terminally processed	RNSSEASSGDFLDLK	S	___1	0.999128	284.96	3	87	0.104213	0.0745431	0.448623	FALSE	0.152683	0.00751781	0.12711	FALSE	0.0484698	0.395621	0.896904	FALSE	Q9UK76|S|87	SGLQRRNSSEASSGD	0.0962581	0.994946	FALSE	0.250359	0.99978	FALSE	0.154101	0.914635	FALSE	Q9UK76	Q9UK76;J3KT51;J3KSH8	87;87;41	Q9UK76	46424;51821
UID8547	Q96AT1	KIAA1143	KIAA1143	Uncharacterized protein KIAA1143	YSGLTASSKK	S	___1	0.872783	65.563	7	115	-0.154826	0.0172667	0.415794	FALSE	-0.148097	0.0157224	0.399869	FALSE	0.00672928	0.907761	0.998845	FALSE	Q96AT1|S|115	KYSGLTASSKKKKPN	0.0116898	0.994946	FALSE	-0.0159249	0.99978	FALSE	-0.0276147	0.942209	FALSE	Q96AT1	Q96AT1	115	Q96AT1	71351
UID11223	P18887	XRCC1	XRCC1	DNA repair protein XRCC1	KTPSKPPAQLSPSVPK	S	___2	0.999042	113.17	11	266	-0.0884249	0.0199428	0.220245	FALSE	-0.109468	0.00303561	0.0673442	FALSE	-0.0210427	0.560526	0.932989	FALSE	P18887|S|266	SKPPAQLSPSVPKRP	0.0148105	0.994946	FALSE	0.0281955	0.99978	FALSE	0.013385	0.952041	FALSE	P18887	P18887;F5H8D7;B4DTD3;B2RCY5;A0A024R0S8;Q59HH7;B4DEB2;M0QYS5	266;235;235;266;266;280;266;273	P18887	33754
UID28532	P41236	PPP1R2	PPP1R2	Protein phosphatase inhibitor 2;Protein phosphatase inhibitor 2-like protein 3	IQEQESSGEEDSDLSPEER	S	___3	0.999977	198.47	6	121	-0.285139	0.0188847	0.44063	FALSE	-0.0597874	0.561271	0.999031	FALSE	0.225351	0.0542104	0.998845	FALSE	P41236|S|121	YRIQEQESSGEEDSD	0.00536748	0.998485	FALSE	-0.0103155	0.99978	FALSE	-0.015683	0.942479	FALSE	P41236	P41236;E7EMN6;Q6NXS1	121;95;121	P41236	30164;30165
UID28533	P41236	PPP1R2	PPP1R2	Protein phosphatase inhibitor 2;Protein phosphatase inhibitor 2-like protein 3	IQEQESSGEEDSDLSPEER	S	___3	0.999964	230.67	7	122	-0.285139	0.0188847	0.44063	FALSE	-0.0597874	0.561271	0.999031	FALSE	0.225351	0.0542104	0.998845	FALSE	P41236|S|122	RIQEQESSGEEDSDL	0.00536748	0.998485	FALSE	-0.0103155	0.99978	FALSE	-0.015683	0.942479	FALSE	P41236	P41236;E7EMN6;Q6NXS1	122;96;122	P41236	30164;30165
UID28534	P41236	PPP1R2	PPP1R2	Protein phosphatase inhibitor 2;Protein phosphatase inhibitor 2-like protein 3	IQEQESSGEEDSDLSPEER	S	___3	0.944668	57.432	12	127	-0.285139	0.0188847	0.44063	FALSE	-0.0597874	0.561271	0.999031	FALSE	0.225351	0.0542104	0.998845	FALSE	P41236|S|127	ESSGEEDSDLSPEER	0.00536748	0.998485	FALSE	-0.0103155	0.99978	FALSE	-0.015683	0.942479	FALSE	P41236	P41236;E7EMN6;Q6NXS1	127;101;127	P41236	30164;30165
UID7996	Q7Z5L9	IRF2BP2	IRF2BP2	Interferon regulatory factor 2-binding protein 2	RPASVSSSAAVEHEQR	S	___1	0.999549	220.74	4	240	0.139937	0.000486796	0.0148492	TRUE	0.0417019	0.218464	0.706274	FALSE	-0.0982351	0.00963894	0.539604	FALSE	Q7Z5L9|S|240	GAHKRPASVSSSAAV	-0.0214447	0.994946	FALSE	0.0178475	0.99978	FALSE	0.0392922	0.914635	FALSE	Q7Z5L9	Q7Z5L9	240	Q7Z5L9	51855
UID5526	Q15554	TERF2	TRF2	Telomeric repeat-binding factor 2	DLVLPTQALPASPALK	S	___1	0.999999	95.429	12	365	-0.11638	0.00918457	0.135441	FALSE	-0.102342	0.0140419	0.183783	FALSE	0.0140382	0.73724	0.966265	FALSE	Q15554|S|365	PTQALPASPALKNKR	0.00188909	0.99992	FALSE	-0.01843	0.99978	FALSE	-0.0203191	0.942479	FALSE	Q15554	Q15554;J3KSZ6;U3KQ35;H3BR06	365;109;139;244	Q15554	10414
UID8532	Q969G5	CAVIN3	PRKCDBP	Protein kinase C delta-binding protein	APEPLGPADQSELGPEQLEAEVGESSDEEPVESR	S	___1	0.999996	165.36	25	165	-0.176872	0.091411	0.732241	FALSE	0.17534	0.076645	0.74534	FALSE	0.352211	0.00298517	0.999517	FALSE	Q969G5|S|165	LEAEVGESSDEEPVE	0.00534951	0.994946	FALSE	-0.000154646	0.99978	FALSE	-0.00550416	0.98102	FALSE	Q969G5	Q969G5;E9PIE3	165;197	Q969G5	4578
UID5356	Q8IZ69	TRMT2A	HTF9C	tRNA (uracil-5-)-methyltransferase homolog A	VEHPNGTGVLGPHSPPAQPTPGPPDNTLQETGTFPSS	S	___1	0.99694	89.464	14	602	0.162374	0.0102574	0.282078	FALSE	0.129093	0.0248842	0.487785	FALSE	-0.0332813	0.550622	0.999517	FALSE	Q8IZ69|S|602	TGVLGPHSPPAQPTP	-0.00288985	0.99992	FALSE	0.000591691	0.99978	FALSE	0.00348154	0.989623	FALSE	Q8IZ69	Q8IZ69;F2Z2W7;H7C100	602;620;135	Q8IZ69	64789
UID6748	P78347	GTF2I	GTF2I	General transcription factor II-I	ALQSPKRPR	S	___1	1	57.836	4	668	-0.206479	0.130908	0.831839	FALSE	-0.161381	0.203075	0.962886	FALSE	0.0450986	0.730695	0.998845	FALSE	P78347|S|668	INTKALQSPKRPRSP	-0.0162485	0.994946	FALSE	0.00798115	0.99978	FALSE	0.0242297	0.914635	FALSE	P78347	P78347;X5D2J9;X5DR09;X5DNP5;X5D939;Q499G6;A0A494C1K3;A8K9W7;B4DH52;B4DRA9	668;627;668;648;647;646;829;648;663;200	P78347	4011
UID9464	Q9UKJ3	GPATCH8	GPATCH8	G patch domain-containing protein 8	VERKPSVSEEVQATPNK	S	___1	0.999754	201.27	6	1107	0.101808	0.00358722	0.0726589	FALSE	0.0820716	0.0108124	0.159779	FALSE	-0.0197366	0.540774	0.92996	FALSE	Q9UKJ3|S|1107	RKVERKPSVSEEVQA	-0.0166055	0.994946	FALSE	-0.0109984	0.99978	FALSE	0.00560705	0.98102	FALSE	Q9UKJ3	Q9UKJ3	1107	Q9UKJ3	33320;64955
UID2460	P78312	FAM193A	FAM193A	Protein FAM193A	EDGVLGSRSPR	S	___1	0.992947	128.95	9	383	-0.20062	0.00193959	0.096476	FALSE	-0.0712302	0.169293	0.915269	FALSE	0.12939	0.0271876	0.999517	FALSE	P78312|S|383	DGVLGSRSPRTEESK	NA	NA	NA	NA	NA	NA	NA	NA	NA	P78312	P78312;E7EUR8;B7Z8P8;A0A1B0GVL4;D6RFZ4	383;237;237;674;383	P78312	13063
UID10147	A0A7I2V3F3	NCL	NA	Nucleolin	VAVATPAK	T	___1	1	99.973	5	76	-0.0637716	0.122087	0.54994	FALSE	-0.13679	0.00114701	0.0312126	TRUE	-0.0730182	0.0787195	0.698166	FALSE	A0A7I2V3F3|T|76	TKKVAVATPAKKAAV	0.00156081	0.99992	FALSE	-0.0041416	0.99978	FALSE	-0.0057024	0.983797	FALSE	A0A7I2V3F3	A0A7I2V3F3;P19338;A0A7I2V428;H7BY16;C9JLB1;A0A7I2V5M5;A0A7I2V2U7;A0A7I2V506;A0A7I2V699;Q9BQ02;A0A7I2V349;A0A7I2V2S8	76;76;76;76;60;76;76;76;76;76;76;76	A0A7I2V3F3	64021
UID2639	Q12929	EPS8	EPS8	Epidermal growth factor receptor kinase substrate 8	SQMEEVQDELIHR	S	___1	1	124.29	1	685	0.064674	0.710814	0.988011	FALSE	-0.300043	0.083634	0.768081	FALSE	-0.364717	0.0517886	0.999517	FALSE	Q12929|S|685	LPVDRRKSQMEEVQD	0.0654476	0.994946	FALSE	0.0212605	0.99978	FALSE	-0.0441871	0.914635	FALSE	Q12929	Q12929;A0A2R8Y4W2;A0A2R8YE63	685;693;702	Q12929	57056
UID4127	Q9H6U6	BCAS3	BCAS3	Breast carcinoma-amplified sequence 3	VKPPPQISPSK	S	___1	0.999761	110.98	8	570	-0.0998682	0.0173815	0.201056	FALSE	-0.110639	0.00594244	0.108533	FALSE	-0.0107708	0.786452	0.978251	FALSE	Q9H6U6|S|570	VKPPPQISPSKSMGG	-0.00988426	0.994946	FALSE	-0.00346932	0.99978	FALSE	0.00641495	0.983162	FALSE	Q9H6U6	Q9H6U6;B4E3M9;K7ESE9;B7ZKU7;B2RBN7	570;346;341;555;555	Q9H6U6	66111
UID5888	O43752	STX6	STX6	Syntaxin-6	SMEDPFFVVK	S	___1	1	54.405	1	2	0.243196	0.0696381	0.674259	FALSE	0.11604	0.334328	0.997264	FALSE	-0.127156	0.320654	0.999517	FALSE	O43752|S|2	XXXXXXMSMEDPFFV	-0.0150749	0.994946	FALSE	0.0225392	0.99978	FALSE	0.0376141	0.918886	FALSE	O43752	O43752	2	O43752	56164
UID10592	Q13541	EIF4EBP1	4E-BP1	Eukaryotic translation initiation factor 4E-binding protein 1	FLMECRNSPVTKTPPR	T	___1	0.772757	168.04	11	68	0.208334	0.0454027	0.616054	FALSE	0.140414	0.136884	0.887555	FALSE	-0.0679197	0.484293	0.998845	FALSE	Q13541|T|68	ECRNSPVTKTPPRDL	0.00206923	0.99992	FALSE	0.0376112	0.99978	FALSE	0.035542	0.914635	FALSE	Q13541	Q13541	68	Q13541	20015;20016;46407;46408
UID7336	Q96QC0	PPP1R10	PNUTS	Serine/threonine-protein phosphatase 1 regulatory subunit 10	VLSPTAAKPSPFEGK	S	___1	0.969102	166.3	3	313	0.140168	0.00288255	0.0617748	FALSE	0.0769839	0.0657999	0.428785	FALSE	-0.0631843	0.150602	0.754022	FALSE	Q96QC0|S|313	KKKKKVLSPTAAKPS	0.0212517	0.994946	FALSE	-0.00563683	0.99978	FALSE	-0.0268885	0.914635	FALSE	Q96QC0	Q96QC0;Q2L6I0	313;313	Q96QC0	33868;66745
UID6420	P35251	RFC1	RFC1	Replication factor C subunit 1	NKPLSPIK	S	___1	1	129.16	5	156	0.165279	0.00374514	0.0741675	FALSE	0.0736529	0.143519	0.603059	FALSE	-0.0916257	0.0895512	0.717643	FALSE	P35251|S|156	KTKNKPLSPIKLTPT	0.0781744	0.994946	FALSE	0.0195861	0.99978	FALSE	-0.0585883	0.915137	FALSE	P35251	P35251;Q14756;A0A1W2PP02;D6RAD2	156;45;46;128	P35251	45203
UID4720	Q9Y2D5	AKAP2	AKAP2	A-kinase anchor protein 2	TLSMIEEEIR	S	___1	0.999863	217.74	3	720	0.0327678	0.326978	0.75125	FALSE	-0.128713	0.000288096	0.0100435	TRUE	-0.161481	3.96017e-05	0.149794	FALSE	Q9Y2D5|S|720	SRKQRTLSMIEEEIR	0.00634578	0.994946	FALSE	-0.0226174	0.99978	FALSE	-0.0289632	0.914635	FALSE	Q9Y2D5	B4E2K2;Q9Y2D5;A0A024R167;A0A024R152;C9JVY5	803;720;771;1185;769	B4E2K2;Q9Y2D5	61473;61474
UID19189	Q8IXM2	BAP18	C17orf49	Chromatin complexes subunit BAP18	ADVTLSALNDSDANSDVVDIEGLGETPPAK	S	___2	0.958602	112.39	11	146	-0.220184	0.0231006	0.468681	FALSE	-0.11735	0.168809	0.929372	FALSE	0.102834	0.251722	0.998845	FALSE	Q8IXM2|S|146	TLSALNDSDANSDVV	0.0280627	0.994946	FALSE	-0.0167847	0.99978	FALSE	-0.0448473	0.914635	FALSE	Q8IXM2	Q8IXM2;F8W1H0;H0YIS7	146;120;187	Q8IXM2	1394;1395
UID19190	Q8IXM2	BAP18	C17orf49	Chromatin complexes subunit BAP18	ADVTLSALNDSDANSDVVDIEGLGETPPAK	S	___2	0.99795	112.39	15	150	-0.220184	0.0231006	0.468681	FALSE	-0.11735	0.168809	0.929372	FALSE	0.102834	0.251722	0.998845	FALSE	Q8IXM2|S|150	LNDSDANSDVVDIEG	0.0280627	0.994946	FALSE	-0.0167847	0.99978	FALSE	-0.0448473	0.914635	FALSE	Q8IXM2	Q8IXM2;F8W1H0;H0YIS7	150;124;191	Q8IXM2	1394;1395
UID1137	Q9Y2W2	WBP11	WBP11	WW domain-binding protein 11	GATAAPQRKSEDDSAVPLAK	S	___1	0.921123	89.272	10	600	0.104127	0.0103827	0.143856	FALSE	0.0999441	0.00902591	0.141076	FALSE	-0.00418242	0.912589	0.9847	FALSE	Q9Y2W2|S|600	TAAPQRKSEDDSAVP	-0.0429123	0.994946	FALSE	-0.023571	0.99978	FALSE	0.0193413	0.938786	FALSE	Q9Y2W2	Q9Y2W2;B4DMD3;B4DY34;A0A024RAW9	600;548;566;600	Q9Y2W2	21571
UID513	Q6Y7W6	GIGYF2	TNRC15	PERQ amino acid-rich with GYF domain-containing protein 2	ADPSLLGFSVNASSER	S	___1	0.860168	135.26	13	1284	-0.231638	0.0153043	0.350404	FALSE	-0.0943136	0.249234	0.964997	FALSE	0.137325	0.12261	0.999517	FALSE	Q6Y7W6|S|1284	LGFSVNASSERLNMG	-0.00777497	0.994946	FALSE	-0.00410238	0.99978	FALSE	0.0036726	0.982021	FALSE	Q6Y7W6	Q6Y7W6;A0A024R4A5;I1E4Y6;A0A7I2V516;A0A7I2V3H0;A0A7I2V361;A0A7I2V3H7	1284;1283;1306;1115;1111;1066;1036	Q6Y7W6	1279
UID1145	Q6VMQ6	ATF7IP	ATF7IP	Activating transcription factor 7-interacting protein 1	SEDMDNVQSK	S	___1	1	142.4	1	559	0.106196	0.0497381	0.366376	FALSE	0.137223	0.00882675	0.139102	FALSE	0.0310264	0.553091	0.932989	FALSE	Q6VMQ6|S|559	SRRKRSKSEDMDNVQ	0.00307142	0.99992	FALSE	0.0166874	0.99978	FALSE	0.013616	0.968924	FALSE	Q6VMQ6	Q6VMQ6;A0A024RAY1;B4E2A2;B4DRL6	559;559;567;558	Q6VMQ6	52273;53701;55252
UID8039	Q86TB9	PATL1	PATL1	Protein PAT1 homolog 1	STSPIIGSPPVR	S	___1	0.839496	127.85	3	179	0.0988723	0.0209274	0.457151	FALSE	0.137868	0.00179669	0.0958202	FALSE	0.0389953	0.320364	0.998845	FALSE	Q86TB9|S|179	ALPRRSTSPIIGSPP	0.00150309	0.99992	FALSE	0.0167031	0.99978	FALSE	0.0152001	0.959024	FALSE	Q86TB9	Q86TB9	179	Q86TB9	52392;58291
UID21628	Q14684	RRP1B	RRP1B	Ribosomal RNA processing protein 1 homolog B	VAFDPEQKPLHGVLKTPTSSPASSPLVAK	T	___2	0.993786	114.76	16	728	0.202798	0.00736992	0.274156	FALSE	0.10522	0.10444	0.826672	FALSE	-0.097577	0.152257	0.998845	FALSE	Q14684|T|728	PLHGVLKTPTSSPAS	0.0143677	0.994946	FALSE	-0.0341277	0.99978	FALSE	-0.0484954	0.914635	FALSE	Q14684	Q14684	728	Q14684	62064;63772
UID1790	Q8WUA7	TBC1D22A	TBC1D22A	TBC1 domain family member 22A	SQSLPHSATVTLGGTSDPSTLSSSALSER	S	___1	0.818642	263.09	3	167	0.139424	0.00466285	0.0847944	FALSE	0.0851875	0.0547992	0.3922	FALSE	-0.0542361	0.239921	0.825841	FALSE	Q8WUA7|S|167	APLQRSQSLPHSATV	-0.0051781	0.99992	FALSE	0.00320387	0.99978	FALSE	0.00838196	0.98102	FALSE	Q8WUA7	Q8WUA7;A0A0A0MRY0;B3KP29;B2RE30;F8WDP1	167;137;167;167;167	Q8WUA7	57121
UID8340	Q8NFW9	MYRIP	MYRIP	Rab effector MyRIP	DLDTHQVSDDLSETDISNEARDPQTLTDTTEEK	S	___1	0.985866	142.83	12	561	-0.264948	0.0119342	0.347487	FALSE	-0.0614589	0.485287	0.999031	FALSE	0.203489	0.0432205	0.998845	FALSE	Q8NFW9|S|561	HQVSDDLSETDISNE	0.00458253	0.995167	FALSE	-0.00183113	0.99978	FALSE	-0.00641366	0.975324	FALSE	Q8NFW9	Q8NFW9	561	Q8NFW9	9862;9863
UID6216	P11717	IGF2R	IGF2R	Cation-independent mannose-6-phosphate receptor	ALSSLHGDDQDSEDEVLTIPEVK	S	___1	1	253.69	12	2409	0.0549112	0.0252141	0.254326	FALSE	0.0845148	0.000615281	0.0186184	FALSE	0.0296035	0.211986	0.802006	FALSE	P11717|S|2409	LHGDDQDSEDEVLTI	-0.00402936	0.99942	FALSE	0.00381211	0.99978	FALSE	0.00784147	0.975324	FALSE	P11717	P11717;Q59EZ3;A0A7I2V657	2409;2332;115	P11717	4079
UID7227	Q15032	R3HDM1	R3HDM1	R3H domain-containing protein 1	LEQEILDFIGNNESPRK	S	___1	1	161.02	14	187	-0.139899	0.192607	0.63711	FALSE	-0.1797	0.078931	0.470909	FALSE	-0.0398002	0.706709	0.960348	FALSE	Q15032|S|187	DFIGNNESPRKKFPP	-0.00817109	0.994946	FALSE	-0.00827255	0.99978	FALSE	-0.000101464	0.999015	FALSE	Q15032	Q15032;H7C2F9;Q53SQ1	187;170;187	Q15032	35965
UID2540	P18615	NELFE	RDBP	Negative elongation factor E	SVWGSLAVQNSPK	S	___1	1	136.02	11	353	-0.109095	0.029114	0.275309	FALSE	-0.123896	0.0096904	0.148397	FALSE	-0.0148009	0.756713	0.971354	FALSE	P18615|S|353	GSLAVQNSPKGCHRD	0.0227807	0.994946	FALSE	-0.0129054	0.99978	FALSE	-0.035686	0.914635	FALSE	P18615	P18615;A0A1U9X839;A0A1U9X830;H9ZYJ1	353;351;353;353	P18615	58790
UID18297	Q15648	MED1	MED1	Mediator of RNA polymerase II transcription subunit 1	LSSSDSIGPDVTDILSDIAEEASK	S	___2	0.812607	77.984	6	774	0.162824	0.0724824	0.444115	FALSE	0.143376	0.0911978	0.501335	FALSE	-0.019448	0.824903	0.979392	FALSE	Q15648|S|774	VRLSSSDSIGPDVTD	-0.0201857	0.994946	FALSE	-0.0335753	0.99978	FALSE	-0.0133896	0.956981	FALSE	Q15648	Q15648;B4DSK7;B2RAG9	774;602;759	Q15648	40937
UID21957	B3KRB1	NA	NA	NA	RNPAIQNDFSYYR	Y	___2	0.995921	51.013	12	13	-0.217074	0.0878867	0.7214	FALSE	-0.137689	0.235255	0.951653	FALSE	0.0793853	0.51211	0.999517	FALSE	B3KRB1|Y|13	IQNDFSYYRRTISRN	NA	NA	NA	NA	NA	NA	NA	NA	NA	B3KRB1	B3KRB1	13	B3KRB1	51794
UID3016	Q15058	KIF14	KIF14	Kinesin-like protein KIF14	SAENTILPEEETVVQNTSAGKDPLK	S	___1	0.861306	126.36	18	346	-0.157461	0.0429712	0.606974	FALSE	-0.162903	0.0281219	0.515717	FALSE	-0.00544118	0.939549	0.998845	FALSE	Q15058|S|346	ETVVQNTSAGKDPLK	0.0126408	0.994946	FALSE	0.0471652	0.99978	FALSE	0.0345244	0.915137	FALSE	Q15058	Q15058;A0A384P5W4	346;346	Q15058	52872
UID21562	P52926	HMGA2	HMGA2	High mobility group protein HMGI-C	KPAQEETEETSSQESAEED	T	___2	0.998977	149.36	10	100	0.166394	0.0516099	0.63895	FALSE	0.163421	0.0431896	0.612068	FALSE	-0.00297305	0.970104	0.998845	FALSE	P52926|T|100	AQEETEETSSQESAE	0.0925689	0.994946	FALSE	0.081292	0.99978	FALSE	-0.011277	0.98721	FALSE	P52926	P52926;B2KX87;Q86U91	100;47;32	P52926	33152
UID10286	P24385	CCND1	CCND1	G1/S-specific cyclin-D1	AAEEEEEEEEEVDLACTPTDVRDVDI	T	___1	0.861461	119.18	17	286	0.100641	0.324061	0.929461	FALSE	0.235034	0.0240738	0.484957	FALSE	0.134393	0.194118	0.999517	FALSE	P24385|T|286	EEVDLACTPTDVRDV	0.00475618	0.999358	FALSE	0.00336213	0.99978	FALSE	-0.00139405	0.996573	FALSE	P24385	P24385;Q9H014;B4DR06;Q6FI00	286;116;152;286	P24385	236
UID7171	Q14566	MCM6	MCM6	DNA replication licensing factor MCM6	MDLAAAAEPGAGSQHLEVRDEVAEK	S	___1	1	95.741	13	13	-0.12237	0.0302259	0.505007	FALSE	-0.151903	0.00674365	0.221613	FALSE	-0.0295335	0.568157	0.999517	FALSE	Q14566|S|13	AAEPGAGSQHLEVRD	-0.0096557	0.994946	FALSE	0.00116401	0.99978	FALSE	0.0108197	0.971251	FALSE	Q14566	Q14566;B4E0N7;Q53T61	13;13;13	Q14566	42561
UID14544	P62753	RPS6	S6	40S ribosomal protein S6	LSSLRASTSKSESSQK	S	___2	0.974636	128.22	7	240	-0.0855824	0.274723	0.713394	FALSE	-0.19316	0.0125424	0.1741	FALSE	-0.107578	0.172534	0.761984	FALSE	P62753|S|240	RLSSLRASTSKSESS	0.000904185	0.99992	FALSE	-0.0399162	0.99978	FALSE	-0.0408204	0.952041	FALSE	P62753	P62753;Q96DV6;A2A3R6;A2A3R5	240;240;240;209	P62753	5740;40916;40917;51701
UID4141	P41743	PRKCI	PKCI	Protein kinase C iota type;Protein kinase C	IDQSEFEGFEYINPLLMSAEECV	S	___1	0.851958	53.779	18	591	0.156434	0.237553	0.894215	FALSE	0.201141	0.113875	0.854278	FALSE	0.0447075	0.72928	0.999517	FALSE	P41743|S|591	YINPLLMSAEECVXX	0.00853884	0.994946	FALSE	-0.00538419	0.99978	FALSE	-0.013923	0.938786	FALSE	P41743	P41743;B2RCZ4;B5BUK7	591;582;582	P41743	27741
UID2954	B2R7T8	CAPZB	NA	F-actin-capping protein subunit beta	SDQQLDCALDLMR	S	___1	1	60.434	1	2	0.208098	0.123404	0.826228	FALSE	0.151743	0.223705	0.976491	FALSE	-0.0563548	0.663223	0.998845	FALSE	B2R7T8|S|2	XXXXXXMSDQQLDCA	0.0045867	0.994946	FALSE	-9.30685e-05	0.99978	FALSE	-0.00467976	0.98102	FALSE	B2R7T8	B2R7T8;A0A384MR50;B1AK87;B1AK88;B4DWA6;B1AK85;A0A6I8PIN8;P47756	2;2;2;31;65;28;2;2	B2R7T8;P47756	53535
UID2018	P25205	MCM3	MCM3	DNA replication licensing factor MCM3;DNA helicase	DGDSYDPYDFSDTEEEMPQVHTPK	S	___1	0.999795	333.99	11	711	0.0441314	0.0530953	0.381136	FALSE	0.0850685	0.000304733	0.0105748	FALSE	0.0409371	0.0714179	0.691406	FALSE	P25205|S|711	SYDPYDFSDTEEEMP	0.0096288	0.994946	FALSE	0.000816799	0.99978	FALSE	-0.008812	0.975324	FALSE	P25205	P25205;B2R7C5;A0A0S2Z4T1;Q53HJ4;A0A0S2Z492;J3KQ69;A0A499FHX9;B4DUQ9;B4DS46;Q7Z6P5	711;711;711;711;711;665;721;665;652;206	P25205	8932
UID22552	P11137	MAP2	MAP2	Microtubule-associated protein 2;Microtubule-associated protein	RLSNVSSSGSINLLESPQLATLAEDVTAALAK	S	___3	0.875492	149.03	3	1795	0.138575	0.0558859	0.652407	FALSE	0.171769	0.0158345	0.400771	FALSE	0.0331939	0.624167	0.998845	FALSE	P11137|S|1795	VASPRRLSNVSSSGS	0.0362727	0.994946	FALSE	0.0181117	0.99978	FALSE	-0.0181609	0.944925	FALSE	P11137	P11137;A0A024R3Z1;A0A669KB77;A8K5Y1;A0A024R409;Q59FX9;A0A024R3Y8	1795;1826;1958;439;439;440;470	P11137	51686
UID22553	P11137	MAP2	MAP2	Microtubule-associated protein 2;Microtubule-associated protein	RLSNVSSSGSINLLESPQLATLAEDVTAALAK	S	___3	0.768446	114.22	6	1798	0.138575	0.0558859	0.652407	FALSE	0.171769	0.0158345	0.400771	FALSE	0.0331939	0.624167	0.998845	FALSE	P11137|S|1798	PRRLSNVSSSGSINL	0.0362727	0.994946	FALSE	0.0181117	0.99978	FALSE	-0.0181609	0.944925	FALSE	P11137	P11137;A0A024R3Z1;A0A669KB77;A8K5Y1;A0A024R409;Q59FX9;A0A024R3Y8	1798;1829;1961;442;442;443;473	P11137	51686
UID5701	O00116	AGPS	AGPS	Alkyldihydroxyacetonephosphate synthase, peroxisomal	GISDPLTVFEQTEAAAR	S	___1	0.999835	83.063	3	589	0.283188	0.0493668	0.60208	FALSE	0.06319	0.616083	0.997359	FALSE	-0.219998	0.116317	0.999517	FALSE	O00116|S|589	AFNYRGISDPLTVFE	-0.000440341	0.99992	FALSE	0.00901525	0.99978	FALSE	0.00945559	0.975324	FALSE	O00116	O00116;B7Z3Q4;A0A7P0T984;A0A1B0GWA2;A0A7P0TAL3;A0A2R8YEL0;B8ZZ81;Q53S12	589;499;589;589;589;589;120;74	O00116	23246
UID5353	Q9H063	MAF1	MAF1	Repressor of RNA polymerase III transcription MAF1 homolog	SQGGEEEGPLSDK	S	___1	1	185.33	1	75	-0.0982557	0.0011253	0.0301876	FALSE	-0.059899	0.0253608	0.262096	FALSE	0.0383567	0.165528	0.760491	FALSE	Q9H063|S|75	SPSRLSKSQGGEEEG	0.0696585	0.994946	FALSE	0.0597873	0.99978	FALSE	-0.0098712	0.98102	FALSE	Q9H063	Q9H063;E9PSH4;E9PR76	75;75;75	Q9H063	40694;56994
UID7322	Q16629	SRSF7	SFRS7	Serine/arginine-rich splicing factor 7	SGSIKGSR	S	___1	0.999674	87.942	3	183	-0.124104	0.0204621	0.222728	FALSE	-0.115641	0.0214452	0.236836	FALSE	0.00846324	0.86774	0.980691	FALSE	Q16629|S|183	LRRSRSGSIKGSRYF	-0.0381652	0.994946	FALSE	-0.00853892	0.99978	FALSE	0.0296263	0.918886	FALSE	Q16629	Q16629;C9JAB2;H7BZZ6;H7C1N1	183;183;67;42	Q16629	54631;57260
UID5521	H3BQK9	MACF1	NA	Microtubule-actin cross-linking factor 1, isoforms 1/2/3/5	SLLEILNSAADILINSSEADEDGIRDEK	S	___1	0.999992	232.5	1	4994	-0.192235	0.039426	0.324374	FALSE	-0.109278	0.201196	0.679487	FALSE	0.0829572	0.35819	0.878065	FALSE	H3BQK9|S|4994	NEVEKRRSLLEILNS	-0.00847576	0.994946	FALSE	-0.001206	0.99978	FALSE	0.00726976	0.971251	FALSE	H3BQK9	H3BQK9;H3BPE1;A0A669KB06;Q9UPN3;A0A7P0MQR8;H0Y390	4994;4957;176;4962;4962;2008	H3BQK9;Q9UPN3	55710
UID18140	Q13541	EIF4EBP1	4E-BP1	Eukaryotic translation initiation factor 4E-binding protein 1	FLMECRNSPVTKTPPR	S	___2	0.999974	185.8	8	65	-0.087002	0.00479226	0.0863177	FALSE	-0.0786822	0.00636184	0.112185	FALSE	0.00831983	0.770686	0.976753	FALSE	Q13541|S|65	FLMECRNSPVTKTPP	0.00206923	0.99992	FALSE	0.0376112	0.99978	FALSE	0.035542	0.914635	FALSE	Q13541	Q13541	65	Q13541	20015;20016;46407;46408
UID8819	Q9BQ70	TCF25	TCF25	Transcription factor 25	LSPISHGNTIALFFR	S	___1	0.995558	84.035	2	602	0.241884	0.00443069	0.169985	FALSE	-0.0478294	0.484285	0.997264	FALSE	-0.289714	0.00120616	0.999517	FALSE	Q9BQ70|S|602	YVRPERLSPISHGNT	-0.00789632	0.994946	FALSE	-0.0248724	0.99978	FALSE	-0.0169761	0.927924	FALSE	Q9BQ70	Q9BQ70	602	Q9BQ70	40798
UID7343	Q2TAM9	TUSC1	TUSC1	Tumor suppressor candidate gene 1 protein	DSGREDEPGSPR	S	___1	1	143.28	10	153	-0.0575463	0.156148	0.598252	FALSE	-0.135585	0.00110649	0.0306616	TRUE	-0.0780391	0.0582545	0.67575	FALSE	Q2TAM9|S|153	GREDEPGSPRALRAR	NA	NA	NA	NA	NA	NA	NA	NA	NA	Q2TAM9	Q2TAM9	153	Q2TAM9	11176
UID21416	Q4ADV7	RIC1	RIC1	RAB6A-GEF complex partner protein 1	AIGSGESETPPSTPTAQEPSSSGGFEFFR	T	___2	0.894358	144.2	13	996	0.139588	0.00841172	0.127006	FALSE	0.0940626	0.0512431	0.377831	FALSE	-0.0455256	0.361413	0.879855	FALSE	Q4ADV7|T|996	ESETPPSTPTAQEPS	NA	NA	NA	NA	NA	NA	NA	NA	NA	Q4ADV7	Q4ADV7;H0YFN7	996;888	Q4ADV7	3025
UID21415	Q4ADV7	RIC1	RIC1	RAB6A-GEF complex partner protein 1	AIGSGESETPPSTPTAQEPSSSGGFEFFR	T	___2	0.988846	167.02	9	992	0.139588	0.00841172	0.127006	FALSE	0.0940626	0.0512431	0.377831	FALSE	-0.0455256	0.361413	0.879855	FALSE	Q4ADV7|T|992	IGSGESETPPSTPTA	NA	NA	NA	NA	NA	NA	NA	NA	NA	Q4ADV7	Q4ADV7;H0YFN7	992;884	Q4ADV7	3025
UID5616	Q9Y580	RBM7	RBM7	RNA-binding protein 7	SFSSPENFQR	S	___1	0.806658	80.245	3	136	0.210283	0.0891071	0.728395	FALSE	0.138825	0.219557	0.943372	FALSE	-0.0714588	0.543668	0.999517	FALSE	Q9Y580|S|136	QIIQRSFSSPENFQR	0.024699	0.994946	FALSE	-0.0120297	0.99978	FALSE	-0.0367287	0.914635	FALSE	Q9Y580	Q9Y580;Q6IRX3;J3KPD3;Q59EQ8;I3L521;F5GXV8;F5GY08;G3V1T9	136;136;137;143;134;137;136;16	Q9Y580	54304
UID9018	Q9H444	CHMP4B	CHMP4B	Charged multivesicular body protein 4b	NLLEISGPETVPLPNVPSIALPSKPAK	S	___1	0.981125	68.269	6	184	0.0180834	0.846187	0.995325	FALSE	-0.279241	0.00615417	0.2099	FALSE	-0.297325	0.00613088	0.999517	FALSE	Q9H444|S|184	DKNLLEISGPETVPL	0.0048027	0.99992	FALSE	-0.0206122	0.99978	FALSE	-0.0254149	0.952041	FALSE	Q9H444	Q9H444	184	Q9H444	45430
UID771	Q16543	CDC37	CDC37	Hsp90 co-chaperone Cdc37;Hsp90 co-chaperone Cdc37, N-terminally processed	VDYSVWDHIEVSDDEDETHPNIDTASLFR	S	___1	1	267.16	12	13	0.0812638	0.0628223	0.417619	FALSE	0.128564	0.00298646	0.0670403	FALSE	0.0472997	0.268407	0.837245	FALSE	Q16543|S|13	VWDHIEVSDDEDETH	0.0187329	0.994946	FALSE	-0.0242089	0.99978	FALSE	-0.0429417	0.914635	FALSE	Q16543	Q16543;A0A024R7B7;Q6FG59;K7EQA9;K7EKQ2;K7EJ06	13;13;13;13;13;13	Q16543	43769;64546
UID3667	A7MD96	SYNPO	NA	NA	RSPTDSDVSLDSEDSGAKSPGILGYNICPR	S	___1	0.933595	83.185	19	871	0.08131	0.140647	0.837713	FALSE	0.183114	0.00230466	0.117515	FALSE	0.101804	0.0710496	0.998845	FALSE	A7MD96|S|871	SEDSGAKSPGILGYN	0.0281432	0.994946	FALSE	0.0121846	0.99978	FALSE	-0.0159586	0.938786	FALSE	A7MD96	A7MD96	871	A7MD96	52311;56825
UID21209	P85037	FOXK1	FOXK1	Forkhead box protein K1	SGGLQTPECLSR	T	___2	0.999149	115.59	6	436	0.154252	0.0131705	0.323087	FALSE	0.129686	0.0235035	0.478766	FALSE	-0.0245657	0.656261	0.999517	FALSE	P85037|T|436	PRSGGLQTPECLSRE	0.0279227	0.994946	FALSE	0.0209951	0.99978	FALSE	-0.00692764	0.98102	FALSE	P85037	A4D1Z4;P85037;B4DY33	414;436;319	A4D1Z4;P85037	54477;54478
UID214	Q9BUQ8	DDX23	DDX23	Probable ATP-dependent RNA helicase DDX23	SSPSKDRK	S	___1	0.900101	72.096	1	38	0.0942269	0.296837	0.726987	FALSE	0.197817	0.0249357	0.259476	FALSE	0.10359	0.252435	0.830677	FALSE	Q9BUQ8|S|38	DRDRDRKSSPSKDRK	0.0174545	0.994946	FALSE	0.0118868	0.99978	FALSE	-0.00556777	0.98102	FALSE	Q9BUQ8	Q9BUQ8;A8KA56;A0A024R0Z3;B3KY11;F8VVA2;F8W1J5	38;38;38;38;38;38	Q9BUQ8	57705
UID7620	Q5VTL8	PRPF38B	PRPF38B	Pre-mRNA-splicing factor 38B	SQSIEQESQEK	S	___1	0.999975	228.33	3	529	-0.0833167	0.00535406	0.093326	FALSE	-0.0782064	0.00539988	0.101365	FALSE	0.00511026	0.853778	0.980691	FALSE	Q5VTL8|S|529	HDRRRSQSIEQESQE	0.00303215	0.99992	FALSE	-0.0223052	0.99978	FALSE	-0.0253373	0.916332	FALSE	Q5VTL8	Q5VTL8;A0A0A0MRN0	529;418	Q5VTL8	52195;52322;57115
UID4411	O43439	CBFA2T2	CBFA2T2	Protein CBFA2T2	LCGQNLHGQSPHGQGRPLLPVGR	S	___1	1	128.4	10	551	-0.153276	0.0249231	0.457355	FALSE	-0.144917	0.0242037	0.486582	FALSE	0.00835949	0.892459	0.999517	FALSE	O43439|S|551	GQNLHGQSPHGQGRP	NA	NA	NA	NA	NA	NA	NA	NA	NA	O43439	O43439;Q68DC6;B4DFM9;Q59G03	551;99;325;333	O43439	34761
UID403	Q12893	TMEM115	TMEM115	Transmembrane protein 115	VDSPLPSDKAPTPPGK	S	___1	0.991424	85.231	3	320	0.0712801	0.128849	0.558892	FALSE	0.143221	0.0024299	0.0579879	FALSE	0.0719405	0.125495	0.732024	FALSE	Q12893|S|320	ESGAKVDSPLPSDKA	-0.0441523	0.994946	FALSE	0.00825472	0.99978	FALSE	0.052407	0.914635	FALSE	Q12893	Q12893;A0A024R2Y2;B2RAF3	320;320;320	Q12893	64484
UID2524	O75044	SRGAP2	SRGAP2	SLIT-ROBO Rho GTPase-activating protein 2	NRLDSPQIRK	S	___1	1	78.505	5	916	-0.110798	0.123323	0.551708	FALSE	-0.161935	0.0200155	0.225977	FALSE	-0.051137	0.469014	0.911707	FALSE	O75044|S|916	SLKNRLDSPQIRKTA	-0.00719555	0.994946	FALSE	-0.00156568	0.99978	FALSE	0.00562987	0.98102	FALSE	O75044	A0A1S5UZH8;Q5VZB3;O75044;B7ZM87;Q5VZB5;B4DFE5;A0A075B7E9	916;211;916;915;829;283;203	A0A1S5UZH8;O75044	46201;46202
UID29829	Q6NZI2	CAVIN1	PTRF	Polymerase I and transcript release factor	RGSSPDVHALLEITEESDAVLVDKSDSD	S	___3	1	280.89	27	389	0.0849303	0.0455502	0.34948	FALSE	0.121031	0.0037159	0.0770158	FALSE	0.0361004	0.380431	0.890329	FALSE	Q6NZI2|S|389	VLVDKSDSDXXXXXX	-0.011051	0.994946	FALSE	0.00242057	0.99978	FALSE	0.0134715	0.946803	FALSE	Q6NZI2	Q6NZI2;B4DNU9;B4DPZ5;B3KRY5	389;371;362;344	Q6NZI2	24934;51175
UID142	P51809	VAMP7	VAMP7	Vesicle-associated membrane protein 7	LELLIDKTENLVDSSVTFK	S	___1	0.786691	146.39	14	167	0.156935	0.0217666	0.232577	FALSE	0.10989	0.080586	0.474423	FALSE	-0.0470453	0.471227	0.911707	FALSE	P51809|S|167	KTENLVDSSVTFKTT	-0.011927	0.994946	FALSE	-0.0111527	0.99978	FALSE	0.000774309	0.996573	FALSE	P51809	P51809;A0A024R061;B4DIH9;B4DE96;B4DMB4	167;167;128;100;66	P51809	35838
UID1985	P37023	ACVRL1	ALK1	Serine/threonine-protein kinase receptor R3;Serine/threonine-protein kinase receptor	GLHSELGESSLILK	S	___1	0.999993	193.77	10	161	0.190663	0.00113811	0.0303161	TRUE	0.0179156	0.718127	0.953601	FALSE	-0.172748	0.00272741	0.3869	FALSE	P37023|S|161	HSELGESSLILKASE	-0.0477067	0.994946	FALSE	-0.00834119	0.99978	FALSE	0.0393655	0.914635	FALSE	P37023	P37023;A0A0S2Z310;G3V1W8	161;161;175	P37023	23619
UID22505	Q86UU1	PHLDB1	PHLDB1	Pleckstrin homology-like domain family B member 1	TRSPSPTLGESLAPHK	S	___3	0.905044	197.85	3	518	0.233934	0.00872009	0.290355	FALSE	0.0746478	0.315848	0.999031	FALSE	-0.159286	0.0562972	0.998845	FALSE	Q86UU1|S|518	ARGRRTRSPSPTLGE	-0.0213473	0.994946	FALSE	-0.0295536	0.99978	FALSE	-0.00820635	0.975324	FALSE	Q86UU1	Q86UU1;A0A024R3H6;A0A024R3F4;Q5W9G0	518;518;518;262	Q86UU1	62352
UID22506	Q86UU1	PHLDB1	PHLDB1	Pleckstrin homology-like domain family B member 1	TRSPSPTLGESLAPHK	S	___3	0.986029	197.85	5	520	0.233934	0.00872009	0.290355	FALSE	0.0746478	0.315848	0.999031	FALSE	-0.159286	0.0562972	0.998845	FALSE	Q86UU1|S|520	GRRTRSPSPTLGESL	-0.0213473	0.994946	FALSE	-0.0295536	0.99978	FALSE	-0.00820635	0.975324	FALSE	Q86UU1	Q86UU1;A0A024R3H6;A0A024R3F4;Q5W9G0	520;520;520;264	Q86UU1	62352
UID31858	Q86UU1	PHLDB1	PHLDB1	Pleckstrin homology-like domain family B member 1	TRSPSPTLGESLAPHK	T	___3	0.976721	68.88	1	516	0.233934	0.00872009	0.290355	FALSE	0.0746478	0.315848	0.999031	FALSE	-0.159286	0.0562972	0.998845	FALSE	Q86UU1|T|516	LGARGRRTRSPSPTL	-0.0213473	0.994946	FALSE	-0.0295536	0.99978	FALSE	-0.00820635	0.975324	FALSE	Q86UU1	Q86UU1;A0A024R3H6;A0A024R3F4;Q5W9G0	516;516;516;260	Q86UU1	62352
UID31859	Q86UU1	PHLDB1	PHLDB1	Pleckstrin homology-like domain family B member 1	TRSPSPTLGESLAPHK	T	___3	0.776005	68.88	7	522	0.233934	0.00872009	0.290355	FALSE	0.0746478	0.315848	0.999031	FALSE	-0.159286	0.0562972	0.998845	FALSE	Q86UU1|T|522	RTRSPSPTLGESLAP	-0.0213473	0.994946	FALSE	-0.0295536	0.99978	FALSE	-0.00820635	0.975324	FALSE	Q86UU1	Q86UU1;A0A024R3H6;A0A024R3F4;Q5W9G0	522;522;522;266	Q86UU1	62352
UID21103	Q8IVT5	KSR1	KSR	Kinase suppressor of Ras 1	ALHSFITPPTTPQLR	T	___2	0.752612	121.44	11	274	0.194944	0.00857322	0.252374	FALSE	0.0997421	0.116887	0.856315	FALSE	-0.0952017	0.155915	0.999517	FALSE	Q8IVT5|T|274	SFITPPTTPQLRRHT	0.0431385	0.994946	FALSE	0.0386249	0.99978	FALSE	-0.0045136	0.98721	FALSE	Q8IVT5	Q8IVT5;A0A2R8Y5H9;A0A2R8Y4X0;A0A0A0MQW1;J3QR75	274;274;189;197;137	Q8IVT5	3729
UID240	P22314	UBA1	UBE1	Ubiquitin-like modifier-activating enzyme 1	RVSGPDPK	S	___1	1	366.22	3	13	0.0760436	0.00161449	0.0407121	FALSE	0.0581019	0.00824612	0.13358	FALSE	-0.0179416	0.414644	0.905087	FALSE	P22314|S|13	LSKKRRVSGPDPKPG	0.0158801	0.994946	FALSE	-0.0131486	0.99978	FALSE	-0.0290287	0.914635	FALSE	P22314	P22314;A0A024R1A3;B4DL67;Q5JRR9;Q5JRS0;Q5JRS2;Q5JRS1;Q5JRS3	13;13;13;13;27;64;27;64	P22314	52642;52643;67836
UID18207	Q14684	RRP1B	RRP1B	Ribosomal RNA processing protein 1 homolog B	TPTSSPASSPLVAK	S	___2	0.883485	119.65	5	732	-0.112607	0.100859	0.789131	FALSE	-0.184134	0.00876279	0.292644	FALSE	-0.071527	0.282683	0.998845	FALSE	Q14684|S|732	VLKTPTSSPASSPLV	0.0143677	0.994946	FALSE	-0.0341277	0.99978	FALSE	-0.0484954	0.914635	FALSE	Q14684	Q14684	732	Q14684	62064;63772
UID5838	O43149	ZZEF1	ZZEF1	Zinc finger ZZ-type and EF-hand domain-containing protein 1	LPSSSGLPAADVSPATAEEPLSPSTPTR	S	___1	0.794936	234.62	22	1518	0.0942347	0.00456734	0.0836334	FALSE	0.0783508	0.0108172	0.159779	FALSE	-0.0158839	0.605769	0.937939	FALSE	O43149|S|1518	ATAEEPLSPSTPTRR	0.0352749	0.994946	FALSE	-0.0665697	0.99978	FALSE	-0.101845	0.914635	FALSE	O43149	O43149	1518	O43149	39638
UID10489	P17544	ATF7	ATF7	Cyclic AMP-dependent transcription factor ATF-7	TDSVIIADQTPTPTR	T	___1	0.978876	122.61	12	53	-0.215675	0.127333	0.796731	FALSE	-0.133878	0.301824	0.989325	FALSE	0.0817973	0.547793	0.999517	FALSE	P17544|T|53	IIADQTPTPTRFLKN	0.0497696	0.994946	FALSE	-0.00437173	0.99978	FALSE	-0.0541413	0.914635	FALSE	P17544	P17544;K7ELQ4;B2R8U0;K7ESA4	53;53;53;53	P17544	59690
UID32728	Q6NZI2	CAVIN1	PTRF	Polymerase I and transcript release factor	RGSSPDVHALLEITEESDAVLVDK	T	___3	0.999952	275.23	14	376	0.0913826	0.0677839	0.430606	FALSE	0.134995	0.00591155	0.108344	FALSE	0.0436126	0.371609	0.885145	FALSE	Q6NZI2|T|376	VHALLEITEESDAVL	-0.011051	0.994946	FALSE	0.00242057	0.99978	FALSE	0.0134715	0.946803	FALSE	Q6NZI2	Q6NZI2;B4DNU9;B4DPZ5;B3KRY5	376;358;349;331	Q6NZI2	24933;24934;51174;51175
UID3441	I3L2J0	CIC	NA	NA	AVSPAVPFSR	S	___1	1	90.793	3	768	-0.168485	0.19423	0.856289	FALSE	-0.177963	0.147811	0.889572	FALSE	-0.00947764	0.939844	0.999517	FALSE	I3L2J0|S|768	PAGFRAVSPAVPFSR	NA	NA	NA	NA	NA	NA	NA	NA	NA	I3L2J0	I3L2J0;A0A7P0T9K5	768;768	I3L2J0	6634
UID12837	A0A0A0MT49	SMARCA4	NA	Transcription activator BRG1	RDSDAGSSTPTTSTR	S	___2	0.938098	91.166	3	1451	-0.0362648	0.389248	0.799495	FALSE	-0.147789	0.000777049	0.0227993	TRUE	-0.111525	0.0121608	0.557749	FALSE	A0A0A0MT49|S|1451	NA	0.000828369	0.99992	FALSE	-0.00709289	0.99978	FALSE	-0.00792126	0.975324	FALSE	A0A0A0MT49	A0A0A0MT49;B9EGQ8;A0A2R8Y4P4;A0A2R8Y7S2;P51532;Q9HBD4;A7E2E1;A0A2R8YGG3;A0A2R8Y440;A0A2R8YF80;A0A2R8YF58;A0A2R8YG32;A0A2R8Y7F3;A0A2R8Y6N0;A0A2R8Y7Y7;A0A2R8Y526;A0A2R8Y6V2;A0A2R8Y4C5;B4E0F1;B4DSI8;A0A2R8YDA1;B3KNW7;A0A2R8Y523;A0A2R8Y5K3;A0A2R8YFK5;K7EQF0;K7EP28	1451;1451;1419;1416;1417;1449;1417;1225;963;865;835;969;936;915;851;872;846;975;604;637;913;507;570;267;140;126;64	A0A0A0MT49	50615
UID904	Q9C0B0	UNK	UNK	RING finger protein unkempt homolog	NSSLGSPSNLCGSPPGSIR	S	___1	0.999777	187.56	13	385	-0.0788302	0.0136942	0.173529	FALSE	-0.0899917	0.00348228	0.0739985	FALSE	-0.0111615	0.711418	0.960877	FALSE	Q9C0B0|S|385	SPSNLCGSPPGSIRK	NA	NA	NA	NA	NA	NA	NA	NA	NA	Q9C0B0	Q9C0B0;A0A024R8N4	385;385	Q9C0B0	46431
UID10749	Q96F86	EDC3	EDC3	Enhancer of mRNA-decapping protein 3	HPNQATPKK	T	___1	1	121.02	6	173	-0.139445	0.00897915	0.133452	FALSE	-0.0917151	0.0589185	0.406215	FALSE	0.0477294	0.343105	0.873594	FALSE	Q96F86|T|173	SRHPNQATPKKSGLK	-0.00567288	0.994946	FALSE	0.00737223	0.99978	FALSE	0.0130451	0.946803	FALSE	Q96F86	Q96F86;H3BPW9;H3BQ37	173;173;173	Q96F86	26665
UID10885	Q9NP74	PALMD	PALMD	Palmdelphin	AEESIEDIYANIPDLPK	Y	___1	1	152.89	9	140	-0.0814073	0.635979	0.925019	FALSE	-0.249349	0.13047	0.581109	FALSE	-0.167941	0.332173	0.868518	FALSE	Q9NP74|Y|140	EESIEDIYANIPDLP	-0.00803052	0.994946	FALSE	0.00960475	0.99978	FALSE	0.0176353	0.918886	FALSE	Q9NP74	Q9NP74;A0A0S2Z5E7;S4R313;A0A0S2Z599	140;140;140;140	Q9NP74	1607
UID6254	P16949	STMN1	STMN1	Stathmin	RASGQAFELILSPR	S	___1	1	220.24	12	25	0.0950752	0.000230695	0.00797197	FALSE	0.0306377	0.155978	0.620221	FALSE	-0.0644374	0.00766779	0.539136	FALSE	P16949|S|25	QAFELILSPRSKESV	0.00726274	0.994946	FALSE	-0.0205592	0.99978	FALSE	-0.0278219	0.918872	FALSE	P16949	P16949;B5BU83;Q96CE4;A0A140VJW2;A2A2D0;Q59G27	25;25;25;25;25;47	P16949	5414;50459
UID8551	Q96AY4	TTC28	TTC28	Tetratricopeptide repeat protein 28	RDVLSLLNLSPR	S	___1	1	166.35	10	2398	-0.117769	0.0213616	0.228572	FALSE	-0.111024	0.0209911	0.232501	FALSE	0.0067449	0.889619	0.980691	FALSE	Q96AY4|S|2398	VLSLLNLSPRHNKKE	-0.00785935	0.994946	FALSE	-0.0280123	0.99978	FALSE	-0.0201529	0.94555	FALSE	Q96AY4	Q96AY4;A0A087WW06	2398;2271	Q96AY4	50659
UID16363	O00193	SMAP	SMAP	Small acidic protein	RSASPDDDLGSSNWEAADLGNEER	S	___2	0.999804	219.07	2	15	-0.16718	0.00932607	0.136728	FALSE	-0.0818365	0.155839	0.620221	FALSE	0.0853437	0.163957	0.760491	FALSE	O00193|S|15	HPHGVKRSASPDDDL	0.0398266	0.994946	FALSE	0.0211947	0.99978	FALSE	-0.0186319	0.937391	FALSE	O00193	O00193;E9PM92;E9PQA1	15;15;15	O00193	52209;52210;53103;53104
UID16364	O00193	SMAP	SMAP	Small acidic protein	SASPDDDLGSSNWEAADLGNEER	S	___2	0.999995	453.9	3	17	-0.16718	0.00932607	0.136728	FALSE	-0.0818365	0.155839	0.620221	FALSE	0.0853437	0.163957	0.760491	FALSE	O00193|S|17	HGVKRSASPDDDLGS	0.0398266	0.994946	FALSE	0.0211947	0.99978	FALSE	-0.0186319	0.937391	FALSE	O00193	O00193;E9PM92;E9PQA1	17;17;17	O00193	52209;52210;53103;53104
UID13732	Q13322	GRB10	GRB10	Growth factor receptor-bound protein 10	TSSLPAIPNPFPELCGPGSPPVLTPGSLPPSQAAAK	S	___2	0.971365	85.892	19	150	-0.111528	0.00205034	0.0489301	TRUE	-0.0662561	0.0398991	0.337625	FALSE	0.0452723	0.176775	0.764969	FALSE	Q13322|S|150	PELCGPGSPPVLTPG	-0.0196958	0.994946	FALSE	0.00123168	0.99978	FALSE	0.0209275	0.932432	FALSE	Q13322	Q13322;A0A2R8YCL1;Q75MT1	150;188;92	Q13322	62679
UID4869	O00592	PODXL	PODXL	Podocalyxin	VVSLNGELGDSWIVPLDNLTKDDLDEEEDTHL	S	___1	0.946837	77.925	11	537	0.194757	0.137489	0.833142	FALSE	0.151809	0.212104	0.971144	FALSE	-0.0429485	0.732958	0.998845	FALSE	O00592|S|537	LNGELGDSWIVPLDN	-0.00969386	0.994946	FALSE	0.00391944	0.99978	FALSE	0.0136133	0.957205	FALSE	O00592	O00592;Q96N83;B7ZKQ8	537;497;539	O00592	33951;68825;68826
UID7756	Q6IAA8	LAMTOR1	LAMTOR1	Ragulator complex protein LAMTOR1	LLLDPSSPPTK	S	___1	0.997541	113.24	7	27	-0.0571401	0.166039	0.607176	FALSE	-0.134197	0.00143154	0.0374726	TRUE	-0.077057	0.065597	0.678581	FALSE	Q6IAA8|S|27	KLLLDPSSPPTKALN	-0.0172881	0.994946	FALSE	-0.0086888	0.99978	FALSE	0.00859932	0.98102	FALSE	Q6IAA8	Q6IAA8;F5GX19;F5H3Y3;H0YFI1;F5H479	27;27;27;14;27	Q6IAA8	38454
UID554	P02794	FTH1	Ferritin-H	Ferritin heavy chain;Ferritin heavy chain, N-terminally processed;Ferritin	MGAPESGLAEYLFDKHTLGDSDNES	S	___1	0.999859	320.07	21	179	-0.169724	0.0110167	0.150708	FALSE	-0.0833828	0.164612	0.630124	FALSE	0.0863416	0.175854	0.764103	FALSE	P02794|S|179	DKHTLGDSDNESXXX	0.00327363	0.99992	FALSE	0.0233512	0.99978	FALSE	0.0200775	0.968467	FALSE	P02794	P02794;A0A024R525;Q6NS36;G3V1D1;G3V192;Q6NZ44;B3KXC3	179;179;228;109;149;179;179	P02794	26934;33038;42977
UID3568	P85037	FOXK1	FOXK1	Forkhead box protein K1	SAPASPTHPGLMSPR	S	___1	0.955891	110.37	5	420	-0.108291	0.000727391	0.0206552	TRUE	-0.0472779	0.0873453	0.490912	FALSE	0.0610134	0.0405987	0.640255	FALSE	P85037|S|420	SSRSAPASPTHPGLM	0.0279227	0.994946	FALSE	0.0209951	0.99978	FALSE	-0.00692764	0.98102	FALSE	P85037	A4D1Z4;P85037;B4DY33;B3KV39	398;420;303;184	A4D1Z4;P85037	53026
UID21414	H0YEX2	TAF2	NA	NA	SDTPLGSPLEPGQILEK	T	___2	0.881223	92.098	3	186	0.146857	0.0744062	0.685943	FALSE	0.167588	0.034757	0.575849	FALSE	0.0207307	0.788832	0.999517	FALSE	H0YEX2|T|186	GVKRKSDTPLGSPLE	NA	NA	NA	NA	NA	NA	NA	NA	NA	H0YEX2	H0YEX2	186	H0YEX2	53596
UID16511	H0YEX2	TAF2	NA	NA	SDTPLGSPLEPGQILEK	S	___2	0.999905	92.098	7	190	0.146857	0.0744062	0.685943	FALSE	0.167588	0.034757	0.575849	FALSE	0.0207307	0.788832	0.999517	FALSE	H0YEX2|S|190	KSDTPLGSPLEPGQI	NA	NA	NA	NA	NA	NA	NA	NA	NA	H0YEX2	H0YEX2	190	H0YEX2	53596
UID7277	Q15678	PTPN14	PTPN14	Tyrosine-protein phosphatase non-receptor type 14;Protein-tyrosine-phosphatase	ERPVSEMFSLEDSIIER	S	___1	1	184.38	5	831	0.147466	0.0145843	0.179108	FALSE	0.0983803	0.0746762	0.455953	FALSE	-0.049086	0.39208	0.895016	FALSE	Q15678|S|831	PVKERPVSEMFSLED	0.0418822	0.994946	FALSE	0.0455099	0.99978	FALSE	0.00362778	0.989623	FALSE	Q15678	Q15678;B4DNZ0;A8K6H6	831;732;831	Q15678	17022
UID6276	P17812	CTPS1	CTPS	CTP synthase 1;CTP synthase	SGSSSPDSEITELK	S	___1	0.996568	267.93	5	575	0.0790284	0.00399498	0.0774836	FALSE	0.0697171	0.00641714	0.112897	FALSE	-0.00931131	0.713215	0.960877	FALSE	P17812|S|575	SDRSGSSSPDSEITE	0.0152273	0.994946	FALSE	0.0121135	0.99978	FALSE	-0.00311382	0.983797	FALSE	P17812	P17812;B4E1E0	575;419	P17812	11614;54671;54672
UID10357	E7EVA0	MAP4	MAP4 iso9	Microtubule-associated protein;Microtubule-associated protein 4	KPTSAKPSSTTPR	T	___1	0.946975	98.062	11	2062	0.203202	0.13806	0.573321	FALSE	-0.117602	0.3548	0.809671	FALSE	-0.320804	0.0229675	0.588712	FALSE	E7EVA0|T|2062	SAKPSSTTPRLSRLA	0.0297778	0.994946	FALSE	-0.0106724	0.99978	FALSE	-0.0404501	0.914635	FALSE	E7EVA0	E7EVA0;P27816;A0A024R2V0;Q86Y04;B5MEG9;H0Y2V1;F8W9U4;B4DSQ1;H7C4C5	2062;917;357;622;701;283;648;69;328	E7EVA0;H7C4C5	33331
UID651	O75822	EIF3J	eIF3-alpha	Eukaryotic translation initiation factor 3 subunit J	AAAAAAAGDSDSWDADAFSVEDPVRK	S	___1	0.999993	109.08	12	13	-0.192318	0.0324074	0.547508	FALSE	-0.128483	0.112866	0.849751	FALSE	0.0638348	0.442035	0.998845	FALSE	O75822|S|13	AAAGDSDSWDADAFS	0.0412834	0.994946	FALSE	1.18546e-05	0.999904	FALSE	-0.0412715	0.934785	FALSE	O75822	O75822;A0A024R5S5	13;13	O75822	0;1
UID13827	Q6ZW31	SYDE1	SYDE1	Rho GTPase-activating protein SYDE1	DFLSGPDYDHVTGSDSEDEDEEVGEPR	S	___2	0.844161	69.435	14	681	0.0417931	0.717036	0.994464	FALSE	0.276899	0.0212001	0.449502	FALSE	0.235106	0.0570364	0.998845	FALSE	Q6ZW31|S|681	DYDHVTGSDSEDEDE	0.0110433	0.994946	FALSE	-0.00529201	0.99978	FALSE	-0.0163353	0.925208	FALSE	Q6ZW31	Q6ZW31;B2RD93;A0A2X0SFL9;Q9UH66;M0QXZ8	681;614;681;180;338	Q6ZW31	8770
UID13828	Q6ZW31	SYDE1	SYDE1	Rho GTPase-activating protein SYDE1	DFLSGPDYDHVTGSDSEDEDEEVGEPR	S	___2	0.850277	69.435	16	683	0.0417931	0.717036	0.994464	FALSE	0.276899	0.0212001	0.449502	FALSE	0.235106	0.0570364	0.998845	FALSE	Q6ZW31|S|683	DHVTGSDSEDEDEEV	0.0110433	0.994946	FALSE	-0.00529201	0.99978	FALSE	-0.0163353	0.925208	FALSE	Q6ZW31	Q6ZW31;B2RD93;A0A2X0SFL9;Q9UH66;M0QXZ8	683;616;683;182;340	Q6ZW31	8770
UID8453	Q8WYL5	SSH1	SSH1	Protein phosphatase Slingshot homolog 1	SEAAPASLEGGSLKSPPPFFYR	S	___1	0.966675	133.95	15	897	0.231157	0.0269266	0.466429	FALSE	0.0889532	0.326819	0.997264	FALSE	-0.142204	0.149586	0.999517	FALSE	Q8WYL5|S|897	LEGGSLKSPPPFFYR	NA	NA	NA	NA	NA	NA	NA	NA	NA	Q8WYL5	Q8WYL5	897	Q8WYL5	53641
UID6849	Q03112	MECOM	EVI1	MDS1 and EVI1 complex locus protein EVI1	ALVTSQNSDLLDDEEVEDEVLLDEEDEDNDITGK	S	___1	0.92289	51.216	8	1064	0.0688555	0.776287	0.992083	FALSE	0.281618	0.228568	0.950793	FALSE	0.212763	0.386126	0.999517	FALSE	Q03112|S|1064	ALVTSQNSDLLDDEE	-0.00468116	0.99992	FALSE	-0.00144049	0.99978	FALSE	0.00324067	0.994189	FALSE	Q03112	Q03112;E7EUL6;A0A0C3SFZ7;D3DNP4	1064;876;886;949	Q03112	4179
UID8476	Q92522	H1-10	H1X	Histone H1x	AGGSAALSPSKK	S	___1	0.999459	179.56	8	31	-0.181927	0.0893604	0.478084	FALSE	-0.122749	0.216484	0.703405	FALSE	0.0591779	0.571046	0.93668	FALSE	Q92522|S|31	AGGSAALSPSKKRKN	-0.0499516	0.994946	FALSE	-0.0479402	0.99978	FALSE	0.00201135	0.996573	FALSE	Q92522	Q92522	31	Q92522	2502;2503
UID29825	Q6NZI2	CAVIN1	PTRF	Polymerase I and transcript release factor	RGSSPDVHALLEITEESDAVLVDK	S	___3	1	300.2	3	365	0.0745797	0.0566895	0.394305	FALSE	0.116408	0.00269976	0.0628422	FALSE	0.0418283	0.273742	0.837245	FALSE	Q6NZI2|S|365	AGDLRRGSSPDVHAL	-0.011051	0.994946	FALSE	0.00242057	0.99978	FALSE	0.0134715	0.946803	FALSE	Q6NZI2	Q6NZI2;B4DNU9;B4DPZ5;B3KRY5	365;347;338;320	Q6NZI2	24933;24934;51174;51175
UID9326	Q9P266	JCAD	JCAD	Junctional protein associated with coronary artery disease	LGHSLSVSK	S	___1	0.894383	163.46	8	1321	-0.0998023	0.0707536	0.440774	FALSE	-0.136484	0.0108618	0.159863	FALSE	-0.0366816	0.49493	0.923602	FALSE	Q9P266|S|1321	LGHSLSVSKDSISRE	0.0191014	0.994946	FALSE	-0.0169953	0.99978	FALSE	-0.0360966	0.914635	FALSE	Q9P266	Q9P266	1321	Q9P266	36756;36757;36758
UID15384	Q8TF61	FBXO41	FBXO41	F-box only protein 41	SNEVISPEILK	S	___2	1	73.91	1	542	0.171714	0.0181478	0.205214	FALSE	0.0910729	0.166846	0.633628	FALSE	-0.080641	0.247387	0.827724	FALSE	Q8TF61|S|542	ERVSPSRSNEVISPE	-0.0292779	0.994946	FALSE	-0.0138694	0.99978	FALSE	0.0154086	0.968924	FALSE	Q8TF61	Q8TF61;B3KXK3	542;32	Q8TF61	56286
UID15385	Q8TF61	FBXO41	FBXO41	F-box only protein 41	SNEVISPEILK	S	___2	1	73.91	6	547	0.171714	0.0181478	0.205214	FALSE	0.0910729	0.166846	0.633628	FALSE	-0.080641	0.247387	0.827724	FALSE	Q8TF61|S|547	SRSNEVISPEILKMR	-0.0292779	0.994946	FALSE	-0.0138694	0.99978	FALSE	0.0154086	0.968924	FALSE	Q8TF61	Q8TF61;B3KXK3	547;37	Q8TF61	56286
UID2401	Q9UQ35	SRRM2	SRm300	Serine/arginine repetitive matrix protein 2	SSSPQPK	S	___1	0.962068	115.86	3	914	-0.00721852	0.94634	0.991098	FALSE	0.267298	0.0125876	0.1741	FALSE	0.274516	0.0156319	0.557749	FALSE	Q9UQ35|S|914	QSPSRSSSPQPKVKA	-0.00885546	0.994946	FALSE	0.024061	0.99978	FALSE	0.0329165	0.914635	FALSE	Q9UQ35	Q9UQ35;A0A140VK53;I3L4D8;I3L182;Q9UQ39	914;914;914;818;879	Q9UQ35	57837;57937
UID10518	P46013	MKI67	KI-67	Antigen KI-67	AQPLEDLAGLKELFQTPVCTDKPTTHEK	T	___1	0.999374	177.71	16	1476	-0.103998	0.188954	0.853399	FALSE	-0.197241	0.0149128	0.374989	FALSE	-0.0932434	0.23589	0.999517	FALSE	P46013|T|1476	GLKELFQTPVCTDKP	-0.00783495	0.99992	FALSE	-0.0562091	0.99978	FALSE	-0.0483742	0.949003	FALSE	P46013	P46013	1476	P46013	5056
UID7842	Q6PJF5	RHBDF2	RHBDL6	Inactive rhomboid protein 2	QASLSQSIRK	S	___1	0.998913	59.185	3	113	0.173292	0.0422956	0.568928	FALSE	0.139896	0.0752989	0.741566	FALSE	-0.0333959	0.672092	0.999517	FALSE	Q6PJF5|S|113	PGFRRQASLSQSIRK	-0.0194456	0.994946	FALSE	-0.0168035	0.99978	FALSE	0.00264205	0.99655	FALSE	Q6PJF5	Q6PJF5;B7Z8H4;K7EPV3;K7EKI1	113;84;113;84	Q6PJF5	47530
UID6558	P47974	ZFP36L2	ZFP36L2	Zinc finger protein 36, C3H1 type-like 2	RHSASNLHALAHPAPSPGSCSPK	S	___1	0.979644	168.69	3	57	0.140332	0.0283654	0.516213	FALSE	0.14447	0.018109	0.426318	FALSE	0.00413778	0.943312	0.998845	FALSE	P47974|S|57	PGFLRRHSASNLHAL	0.0586771	0.994946	FALSE	0.022227	0.99978	FALSE	-0.0364501	0.914635	FALSE	P47974	P47974	57	P47974	51228
UID21939	A0A7I2V4Q3	IDE	NA	NA	TKEQLDNTEVAYLK	Y	___2	0.999943	43.813	12	836	-0.0514163	0.339187	0.93463	FALSE	-0.190453	0.00172586	0.087992	FALSE	-0.139037	0.0185595	0.999517	FALSE	A0A7I2V4Q3|Y|836	LDNTEVAYLKTLTKE	NA	NA	NA	NA	NA	NA	NA	NA	NA	A0A7I2V4Q3	A0A7I2V4Q3	836	A0A7I2V4Q3	60970
UID4040	O94782	USP1	USP1	Ubiquitin carboxyl-terminal hydrolase 1;Ubiquitin carboxyl-terminal hydrolase	YISENESPRPSQK	S	___1	0.922968	73.464	7	327	-0.172141	0.00485113	0.180385	FALSE	-0.0912945	0.0788406	0.751924	FALSE	0.0808461	0.136661	0.999517	FALSE	O94782|S|327	KYISENESPRPSQKK	NA	NA	NA	NA	NA	NA	NA	NA	NA	O94782	O94782;B2R636	327;327	O94782	70619
UID6952	Q09666	AHNAK	AHNAK	Neuroblast differentiation-associated protein AHNAK	LPSGSGAASPTGSAVDIR	S	___1	0.997394	270.15	3	210	0.130727	0.00248411	0.0552728	FALSE	0.0640632	0.0928919	0.50602	FALSE	-0.0666634	0.0999575	0.730238	FALSE	Q09666|S|210	KTVIRLPSGSGAASP	0.00564332	0.994946	FALSE	-0.00481628	0.99978	FALSE	-0.0104596	0.957205	FALSE	Q09666	Q09666;B4DTV0	210;210	Q09666	39625;63200
UID4670	Q9H2G2	SLK	SLK	STE20-like serine/threonine-protein kinase	TKDSGSISLQETR	S	___1	0.975383	136.43	8	781	0.307693	0.212533	0.915685	FALSE	0.0379376	0.866193	0.999031	FALSE	-0.269756	0.271194	0.998845	FALSE	Q9H2G2|S|781	TKDSGSISLQETRRQ	0.022289	0.994946	FALSE	-0.000309016	0.99978	FALSE	-0.022598	0.914635	FALSE	Q9H2G2	B4DZC9;Q9H2G2	758;781	B4DZC9;Q9H2G2	11183;60955;60956
UID7608	Q5VT52	RPRD2	RPRD2	Regulation of nuclear pre-mRNA domain-containing protein 2	ASIGQSPGLPSTTFK	S	___1	0.997432	138.73	6	614	-0.164604	0.0567855	0.652963	FALSE	-0.151671	0.0611423	0.712687	FALSE	0.0129326	0.872332	0.998845	FALSE	Q5VT52|S|614	SKASIGQSPGLPSTT	-0.00765396	0.994946	FALSE	0.00349565	0.99978	FALSE	0.0111496	0.975324	FALSE	Q5VT52	Q5VT52	614	Q5VT52	5453
UID11595	Q9C0C2	TNKS1BP1	TNKS1BP1	182 kDa tankyrase-1-binding protein	LDSPPPSPITEASEAAEAAEAGNLAVSSR	S	___2	0.999595	278.92	7	498	0.0769278	0.00823609	0.125364	FALSE	0.0781034	0.00471435	0.0923939	FALSE	0.00117563	0.965508	0.992075	FALSE	Q9C0C2|S|498	RLDSPPPSPITEASE	0.00239977	0.99992	FALSE	0.0101934	0.99978	FALSE	0.00779358	0.975324	FALSE	Q9C0C2	Q9C0C2;A0A024R542;B3KXS7	498;498;331	Q9C0C2;B3KXS7	35283
UID11594	Q9C0C2	TNKS1BP1	TNKS1BP1	182 kDa tankyrase-1-binding protein	LDSPPPSPITEASEAAEAAEAGNLAVSSR	S	___2	0.999988	353.59	3	494	0.0769278	0.00823609	0.125364	FALSE	0.0781034	0.00471435	0.0923939	FALSE	0.00117563	0.965508	0.992075	FALSE	Q9C0C2|S|494	LGVWRLDSPPPSPIT	0.00239977	0.99992	FALSE	0.0101934	0.99978	FALSE	0.00779358	0.975324	FALSE	Q9C0C2	Q9C0C2;A0A024R542;B3KXS7	494;494;327	Q9C0C2;B3KXS7	35283
UID3868	Q9BUJ2	HNRNPUL1	E1B-AP5	Heterogeneous nuclear ribonucleoprotein U-like protein 1	GRSPQPPAEEDEDDFDDTLVAIDTYNCDLHFK	S	___1	1	453.45	3	194	0.0963499	0.000269694	0.00894839	FALSE	0.0292791	0.185936	0.659451	FALSE	-0.0670708	0.00701214	0.520718	FALSE	Q9BUJ2|S|194	REDRRGRSPQPPAEE	0.0149327	0.994946	FALSE	0.002667	0.99978	FALSE	-0.0122657	0.944401	FALSE	Q9BUJ2	Q9BUJ2;A8K6U7;B7Z4B8;A0A0A0MRA5;A0A024R0J9;A8K3W4;M0R3F1;M0QYZ0;M0QYI8;M0R0K8	194;194;105;94;94;94;43;94;54;94	Q9BUJ2	24629;51129;56730
UID5217	Q05397	PTK2	FAK	Focal adhesion kinase 1	FLKPDVRLSR	S	___1	1	87.498	9	840	-0.147248	0.0182844	0.205836	FALSE	-0.100019	0.0803811	0.474045	FALSE	0.0472294	0.426963	0.907143	FALSE	Q05397|S|840	LKPDVRLSRGSIDRE	-0.00506312	0.995167	FALSE	-0.00445791	0.99978	FALSE	0.000605207	0.996573	FALSE	Q05397	Q05397;Q658W2;E7ESA6;H0YBP1;Q59GM6;Q59GN8;A0A059VC25;H0YBZ1;B4DH13;E9PEI4;I6L996;B4DWJ1;Q8N9D7;H0YB16	840;862;884;805;792;760;841;538;535;468;468;150;508;512	Q05397;Q8N9D7	19983
UID17318	P19838	NFKB1	NFkB-p105	Nuclear factor NF-kappa-B p105 subunit;Nuclear factor NF-kappa-B p50 subunit	TTSQAHSLPLSPASTR	S	___2	0.818132	69.704	7	903	-0.219459	0.0394649	0.589305	FALSE	-0.105429	0.263782	0.995589	FALSE	0.11403	0.256395	0.998845	FALSE	P19838|S|903	KTTSQAHSLPLSPAS	-0.0167607	0.994946	FALSE	-0.00642925	0.99978	FALSE	0.0103314	0.971544	FALSE	P19838	P19838	903	P19838	62980
UID17319	P19838	NFKB1	NFkB-p105	Nuclear factor NF-kappa-B p105 subunit;Nuclear factor NF-kappa-B p50 subunit	TTSQAHSLPLSPASTR	S	___2	0.960133	98.76	11	907	-0.219459	0.0394649	0.589305	FALSE	-0.105429	0.263782	0.995589	FALSE	0.11403	0.256395	0.998845	FALSE	P19838|S|907	QAHSLPLSPASTRQQ	-0.0167607	0.994946	FALSE	-0.00642925	0.99978	FALSE	0.0103314	0.971544	FALSE	P19838	P19838	907	P19838	62980
UID6511	P46013	MKI67	KI-67	Antigen KI-67	LDLLGNLPGSK	S	___1	1	98.531	10	1937	-0.13469	0.00842791	0.127006	FALSE	-0.0860615	0.0636634	0.420623	FALSE	0.0486282	0.313332	0.858515	FALSE	P46013|S|1937	LLGNLPGSKRRPQTP	-0.00783495	0.99992	FALSE	-0.0562091	0.99978	FALSE	-0.0483742	0.949003	FALSE	P46013	P46013	1937	P46013	35121
UID2189	Q9BYB0	SHANK3	SHANK3	SH3 and multiple ankyrin repeat domains protein 3	SVGEDEK	S	___1	1	162.22	1	782	0.085053	0.00048414	0.014828	FALSE	0.0400097	0.0569151	0.399194	FALSE	-0.0450433	0.0448122	0.648167	FALSE	Q9BYB0|S|782	KGIPRTKSVGEDEKL	0.018194	0.994946	FALSE	0.0155682	0.99978	FALSE	-0.00262573	0.98721	FALSE	Q9BYB0	Q9BYB0;A0A0U1RR93;A0A0U1RQS4;A0A590UJL3	782;775;649;163	Q9BYB0	58505;61026
UID284	P35579	MYH9	MYH9	Myosin-9	ELESQISELQEDLESERASR	S	___1	0.79632	152.07	19	1126	-0.260113	0.0349452	0.528506	FALSE	-0.0597211	0.575765	0.997359	FALSE	0.200392	0.0931022	0.999517	FALSE	P35579|S|1126	DLESERASRNKAEKQ	-0.0310789	0.994946	FALSE	-0.00597485	0.99978	FALSE	0.0251041	0.918886	FALSE	P35579	P35579;A0A024R1N1;Q86XU5;A0A0U4BW16;Q99529	1126;1126;1126;1129;186	P35579;A0A0U4BW16;Q99529	15500;30383
UID1549	O95999	BCL10	Bcl-10	B-cell lymphoma/leukemia 10	SNSDESNFSEK	S	___1	0.912975	122.33	3	138	0.136223	0.019853	0.451545	FALSE	0.135754	0.0145864	0.391958	FALSE	-0.000468287	0.992882	0.998845	FALSE	O95999|S|138	NNLSRSNSDESNFSE	4.74528e-05	0.99992	FALSE	-0.0380273	0.99978	FALSE	-0.0380748	0.918886	FALSE	O95999	O95999;A2TDT2;A0A087WWW9	138;127;127	O95999	56393
UID1987	P25098	GRK2	GRK2	Beta-adrenergic receptor kinase 1	NKPRSPVVELSK	S	___1	1	138.55	5	670	0.105284	0.00908097	0.134474	FALSE	0.0882379	0.0184668	0.216495	FALSE	-0.017046	0.652204	0.951633	FALSE	P25098|S|670	KMKNKPRSPVVELSK	0.0059822	0.99942	FALSE	-0.0123169	0.99978	FALSE	-0.0182991	0.951416	FALSE	P25098	P25098;Q59F73;A0A0S2Z392;A0A0S2Z3I6	670;341;670;652	P25098	45206
UID13269	P49023	PXN	PXN	Paxillin	ISASSATR	S	___2	0.991865	127.41	2	258	0.0952116	0.00697842	0.112803	FALSE	0.081516	0.0129484	0.176098	FALSE	-0.0136956	0.677302	0.951891	FALSE	P49023|S|258	TQQQTRISASSATRE	-6.91447e-05	0.99992	FALSE	-0.0228001	0.99978	FALSE	-0.022731	0.914635	FALSE	P49023	P49023;F5GZ78;A0A140VJQ8;A0A1B0GTU4;B3KVL0;B4DRY6;Q59GS5;A0A1B0GU60;A0A1B0GV30	258;256;258;258;256;17;265;258;40	P49023	30434;30435
UID3083	Q8NFD5	ARID1B	ARID1B	AT-rich interactive domain-containing protein 1B	SHPAMSPGTPGPTMGR	S	___1	0.997955	65.085	6	502	0.170638	0.0404252	0.561053	FALSE	0.137713	0.0726191	0.735238	FALSE	-0.0329251	0.668394	0.999517	FALSE	Q8NFD5|S|502	QRSHPAMSPGTPGPT	0.0138252	0.994946	FALSE	0.00791194	0.99978	FALSE	-0.00591323	0.981779	FALSE	Q8NFD5	Q8NFD5;A0A6Q8NVI4;A0A3F2YNW7;A0A1B0GUG2;A0A6I8PTU7;A0A1B0GU09;A0A1B0GUC6	502;585;585;12;499;12;6	Q8NFD5	54799
UID4379	Q9UJU6	DBNL	DBNL	Drebrin-like protein	LRSPFLQK	S	___1	1	88.596	3	283	-0.0397622	0.622516	0.919255	FALSE	-0.215028	0.00804185	0.131681	FALSE	-0.175266	0.0370821	0.624377	FALSE	Q9UJU6|S|283	PQPGKLRSPFLQKQL	0.0130158	0.994946	FALSE	-0.0113009	0.99978	FALSE	-0.0243167	0.918886	FALSE	Q9UJU6	B4DDD6;B4DKZ4;B4DUF9;Q9UJU6;Q59FH4;H0Y5J4;B4DDU5	259;221;189;283;211;212;213	B4DDD6;Q9UJU6	40413
UID4946	P11387	TOP1	TOP1	DNA topoisomerase 1	SGDHLHNDSQIEADFR	S	___1	1	51.193	1	2	-0.318302	0.100763	0.751417	FALSE	0.0151171	0.930314	0.997359	FALSE	0.333419	0.0870722	0.999517	FALSE	P11387|S|2	XXXXXXMSGDHLHND	0.0828973	0.994946	FALSE	-0.00562216	0.99978	FALSE	-0.0885194	0.914635	FALSE	P11387	P11387;B9EG90;A0A7P0T9R7;Q6PK95;Q6NWZ5	2;2;2;2;2	P11387	54385
UID7219	Q5T5C0	STXBP5	STXBP5	Syntaxin-binding protein 5	LSLPTDLKPDLDVK	S	___1	0.980897	157.68	2	759	0.0848398	0.0204979	0.222796	FALSE	0.0975092	0.00561534	0.103863	FALSE	0.0126694	0.715717	0.961166	FALSE	Q5T5C0|S|759	AKMSRKLSLPTDLKP	-0.0122214	0.994946	FALSE	-0.00726789	0.99978	FALSE	0.00495348	0.98721	FALSE	Q5T5C0	Q5T5C0;Q14DD4;Q3LIE1;H0Y332;Q5JRH0;B3KXX0	759;723;394;85;83;414	Q5T5C0	40725;40726
UID2927	P35221	CTNNA1	CTNNA1	Catenin alpha-1	VLTDAVDDITSIDDFLAVSENHILEDVNK	S	___1	0.983681	177.55	11	507	-0.267539	0.0329882	0.516275	FALSE	-0.049406	0.647753	0.997359	FALSE	0.218133	0.0739486	0.999517	FALSE	P35221|S|507	DAVDDITSIDDFLAV	0.0139885	0.994946	FALSE	-0.0141942	0.99978	FALSE	-0.0281827	0.914635	FALSE	P35221	P35221;A0A384MDY0;B4E2G8;G3XAM7;B4DU00;B4DKT9;B3KSR8	507;507;492;507;404;384;189	P35221	66777
UID626	O00562	PITPNM1	PITPNM1	Membrane-associated phosphatidylinositol transfer protein 1	RGSMNNELLSPEFGPVRDPLADGVEGLGR	S	___1	0.999979	75.515	3	593	-0.171177	0.0196682	0.449872	FALSE	-0.125118	0.0593765	0.711968	FALSE	0.0460583	0.488238	0.998845	FALSE	O00562|S|593	RGSSRRGSMNNELLS	NA	NA	NA	NA	NA	NA	NA	NA	NA	O00562	O00562;A0A024R5I7;B2R787	593;593;593	O00562	51167
UID7187	Q14694	USP10	USP10	Ubiquitin carboxyl-terminal hydrolase 10	LLSPSNEK	S	___1	0.979003	85.533	3	547	-0.157666	0.0316214	0.539215	FALSE	-0.139151	0.0415829	0.601198	FALSE	0.0185148	0.782392	0.998845	FALSE	Q14694|S|547	LNLKKLLSPSNEKLT	-0.00782368	0.994946	FALSE	-0.020319	0.99978	FALSE	-0.0124953	0.940283	FALSE	Q14694	Q14694;A0A7G6J4N4;J3KT19;H3BNA1;B4DDR4	547;551;172;59;109	Q14694	32927;38780
UID5794	O15027	SEC16A	SEC16A	Protein transport protein Sec16A	EHSAFGDRPEK	S	___1	1	113.65	3	1305	0.167045	0.012632	0.165331	FALSE	0.0807681	0.180143	0.652985	FALSE	-0.0862774	0.17853	0.765445	FALSE	O15027|S|1305	DAYRREHSAFGDRPE	-0.00785186	0.994946	FALSE	0.00577272	0.99978	FALSE	0.0136246	0.947786	FALSE	O15027	O15027;A4QN19;A0A3F2YNX0;A0A3F2YNZ0;F1T0I1;A4QN18;X6RGP5	1305;695;1127;1127;1305;932;27	O15027	14626
UID8641	Q96JM3	CHAMP1	ZNF828	Chromosome alignment-maintaining phosphoprotein 1	KPGPSGPSESPK	S	___1	0.999911	136.01	10	507	-0.0841548	0.0324112	0.28914	FALSE	-0.106368	0.00531717	0.10031	FALSE	-0.022213	0.55622	0.932989	FALSE	Q96JM3|S|507	GPSGPSESPKAASDI	-0.0368437	0.994946	FALSE	-0.0264821	0.99978	FALSE	0.0103615	0.975324	FALSE	Q96JM3	Q96JM3	507	Q96JM3	33209
UID6349	P25490	YY1	YY1	Transcriptional repressor protein YY1	KDIDHETVVEEQIIGENSPPDYSEYMTGK	S	___1	1	221.72	18	247	0.0711981	0.00525676	0.0924823	FALSE	0.0673793	0.00498759	0.0955219	FALSE	-0.00381885	0.871638	0.980691	FALSE	P25490|S|247	EQIIGENSPPDYSEY	-0.0296612	0.994946	FALSE	-0.00822313	0.99978	FALSE	0.021438	0.95004	FALSE	P25490	P25490;H0YJV7;H0YJU4;A0A494C032	247;76;78;33	P25490	31793
UID17840	Q02952	AKAP12	AKAP12	A-kinase anchor protein 12	REGVTPWASFKK	S	___2	1	138.05	9	612	0.180406	0.115478	0.536932	FALSE	0.123149	0.247633	0.73694	FALSE	-0.0572574	0.609759	0.939259	FALSE	Q02952|S|612	EGVTPWASFKKMVTP	0.00899563	0.994946	FALSE	-0.014411	0.99978	FALSE	-0.0234067	0.934335	FALSE	Q02952	Q02952;Q5CZB5	612;507	Q02952;Q5CZB5	14504;50754;50755
UID21582	Q02952	AKAP12	AKAP12	A-kinase anchor protein 12	REGVTPWASFKK	T	___2	1	84.842	5	608	0.180406	0.115478	0.536932	FALSE	0.123149	0.247633	0.73694	FALSE	-0.0572574	0.609759	0.939259	FALSE	Q02952|T|608	EKKREGVTPWASFKK	0.00899563	0.994946	FALSE	-0.014411	0.99978	FALSE	-0.0234067	0.934335	FALSE	Q02952	Q02952;Q5CZB5	608;503	Q02952;Q5CZB5	14504;50754;50755
UID2756	Q5T5U3	ARHGAP21	ARHGAP21	Rho GTPase-activating protein 21	LRTSTSDLSR	S	___1	0.894026	102.87	4	1861	0.14247	0.0279034	0.27037	FALSE	0.109097	0.068956	0.442357	FALSE	-0.0333736	0.590309	0.937939	FALSE	Q5T5U3|S|1861	ARERLRTSTSDLSRG	NA	NA	NA	NA	NA	NA	NA	NA	NA	Q5T5U3	Q5T5U3;A0A2X0SF83;A0A7P0TAS2;J3JSM9;A0A087WW76;A0A452Q6Z5	1861;1848;1868;1309;1309;1310	Q5T5U3	40419
UID5296	P28290	ITPRID2	SSFA2	Sperm-specific antigen 2	QSTCSPGDHIIEITEVEEDLFPAETVELLR	S	___1	0.93853	204.49	5	613	-0.214709	0.131828	0.796731	FALSE	-0.119075	0.360263	0.997264	FALSE	0.095634	0.486882	0.999517	FALSE	P28290|S|613	GTKQSTCSPGDHIIE	-0.0221499	0.994946	FALSE	0.0145579	0.99978	FALSE	0.0367078	0.914635	FALSE	P28290	P28290;E9PHV5;B4E2E5;E7EUL7	613;613;460;122	P28290	49800
UID1927	A0A0D9SGE8	PHF6	NA	NA	TAHNSEAADLEESFNEHELEPSSPK	S	___1	0.784629	259.2	23	156	0.083365	0.00440384	0.0817714	FALSE	0.0694278	0.0103761	0.156365	FALSE	-0.0139371	0.606999	0.937939	FALSE	A0A0D9SGE8|S|156	EHELEPSSPKSKKKS	NA	NA	NA	NA	NA	NA	NA	NA	NA	A0A0D9SGE8	A0A0D9SGE8;Q5JRC6	156;156	A0A0D9SGE8	33676;59154
UID9513	Q9ULJ3	ZBTB21	ZNF295	Zinc finger and BTB domain-containing protein 21	SFSASQSTDREGASPVTEVR	S	___1	0.979335	205.12	3	411	0.120469	0.00277056	0.122338	FALSE	0.0868932	0.0144564	0.367578	FALSE	-0.0335757	0.325669	0.999517	FALSE	Q9ULJ3|S|411	PHRLRSFSASQSTDR	NA	NA	NA	NA	NA	NA	NA	NA	NA	Q9ULJ3	Q9ULJ3;B4DTN6;Q5H9S0	411;411;411	Q9ULJ3	54280
UID3428	Q2LD37	KIAA1109	BLTP1	Uncharacterized protein KIAA1109	SSQEQLLDAAHHR	S	___1	0.896688	247.02	1	4612	-0.11949	0.01407	0.175701	FALSE	-0.0952283	0.0344465	0.308753	FALSE	0.0242615	0.597874	0.937939	FALSE	Q2LD37|S|4612	MTSNLEKSSQEQLLD	NA	NA	NA	NA	NA	NA	NA	NA	NA	Q2LD37	Q2LD37;A0A7P0T938;B3KXP0;B4E0Q7;H3BLT5;H0Y781	4612;4700;213;355;988;1281	Q2LD37	57738
UID13647	P08651	NFIC	NFI-C	Nuclear factor 1 C-type;Nuclear factor 1	TEMDKSPFNSPSPQDSPR	S	___2	0.994194	191.45	12	339	0.0575724	0.0146513	0.179348	FALSE	0.0723965	0.00168858	0.0430104	FALSE	0.0148242	0.507065	0.923981	FALSE	P08651|S|339	KSPFNSPSPQDSPRL	0.00605022	0.994946	FALSE	0.0221808	0.99978	FALSE	0.0161305	0.938786	FALSE	P08651	P08651;Q6FI30;A0A286YEX4;B7Z4T6	339;330;361;339	P08651	33692;56579;59965
UID5221	Q9HAW4	CLSPN	claspin	Claspin	DLFETGLEDENNSPLEDEESLESIR	S	___1	0.994942	73.036	13	225	-0.23425	0.196815	0.901226	FALSE	0.102348	0.538317	0.999031	FALSE	0.336598	0.0722181	0.998845	FALSE	Q9HAW4|S|225	GLEDENNSPLEDEES	NA	NA	NA	NA	NA	NA	NA	NA	NA	Q9HAW4	Q9HAW4;E7ESG2;Q1RMC5;Q05D30	225;225;225;225	Q9HAW4	9973
UID10145	A0A7I2V3F3	NCL	NA	Nucleolin	KAAVTPGK	T	___1	1	83.862	5	84	-0.0840017	0.0788227	0.459601	FALSE	-0.128158	0.00629288	0.11175	FALSE	-0.0441563	0.34525	0.873594	FALSE	A0A7I2V3F3|T|84	PAKKAAVTPGKKAAA	0.00156081	0.99992	FALSE	-0.0041416	0.99978	FALSE	-0.0057024	0.983797	FALSE	A0A7I2V3F3	A0A7I2V3F3;P19338;A0A7I2V428;H7BY16;C9JLB1;A0A7I2V5M5;A0A7I2V2U7;A0A7I2V506;A0A7I2V699;Q9BQ02;A0A7I2V349;B3KTP9;A0A7I2V2S8	84;84;84;84;68;84;84;84;84;84;84;7;84	A0A7I2V3F3	31483
UID20912	P46821	MAP1B	MAP1B	Microtubule-associated protein 1B;MAP1B heavy chain;MAP1 light chain LC1	LGDVSPTQIDVSQFGSFKEDTK	T	___2	0.789155	226.44	7	1503	-0.0916761	0.232694	0.92957	FALSE	-0.200974	0.0117346	0.352894	FALSE	-0.109298	0.159325	0.998845	FALSE	P46821|T|1503	KLGDVSPTQIDVSQF	0.0309614	0.994946	FALSE	-0.00111297	0.99978	FALSE	-0.0320743	0.914635	FALSE	P46821	P46821;A0A024RAM4;A2BDK6;Q5H9P1	1503;1503;1377;807	P46821	32889;36611;36612
UID1827	Q6ZS17	RIPOR1	FAM65A	Protein FAM65A;ATP synthase protein 8	HSPAPRPLVQQPEPLPIQVAFR	S	___1	1	140.26	2	401	-0.105178	0.239341	0.931131	FALSE	-0.201989	0.0253323	0.495164	FALSE	-0.0968117	0.276884	0.998845	FALSE	Q6ZS17|S|401	LSGTARHSPAPRPLV	0.00479336	0.99942	FALSE	0.0176577	0.99978	FALSE	0.0128644	0.96887	FALSE	Q6ZS17	Q6ZS17;A0A0A0MTL6;H3BMG9;H3BSV5;Q05CS9;B4DZD8	401;417;360;397;360;136	Q6ZS17	26845
UID2150	A0A0U1RQE4	SH3D19	NA	SH3 domain-containing protein 19	AGDIITELESVDDDWMSGELMGK	S	___1	0.971831	70.99	10	1019	-0.26159	0.058117	0.401879	FALSE	0.0375468	0.764619	0.960445	FALSE	0.299137	0.0319301	0.605092	FALSE	A0A0U1RQE4|S|1019	DIITELESVDDDWMS	0.00239488	0.99992	FALSE	-0.0049879	0.99978	FALSE	-0.00738278	0.975324	FALSE	A0A0U1RQE4	A0A0U1RQE4;A0A494C1M0;Q5HYK7;B3KY23;B3KS04	1019;983;762;517;326	A0A0U1RQE4	2385
UID1168	Q8TAQ2	SMARCC2	SMARCC2	SWI/SNF complex subunit SMARCC2	TLTDEVNSPDSDRRDK	S	___1	0.999995	181.23	11	286	-0.131483	0.00159539	0.0857606	FALSE	-0.0754362	0.0310502	0.542331	FALSE	0.0560466	0.115633	0.999517	FALSE	Q8TAQ2|S|286	DEVNSPDSDRRDKKG	-0.018431	0.994946	FALSE	-0.0222386	0.99978	FALSE	-0.00380761	0.989623	FALSE	Q8TAQ2	Q8TAQ2;Q59G16;A0A024RB22;F8VXC8;B4DF22	286;291;286;286;175	Q8TAQ2	61520;61521
UID4207	B2ZZ87	N4BP2	NA	NEDD4-binding protein 2	SSPGEIVEER	S	___1	0.96984	85.417	2	671	-0.217675	0.0154358	0.352599	FALSE	-0.076958	0.314827	0.99551	FALSE	0.140718	0.0954046	0.999517	FALSE	B2ZZ87|S|671	PLQNEKSSPGEIVEE	NA	NA	NA	NA	NA	NA	NA	NA	NA	B2ZZ87	B2ZZ87;Q86UW6;H0YA93	671;751;398	B2ZZ87	57670
UID1247	Q9Y618	NCOR2	SMRT	Nuclear receptor corepressor 2	RPPSDLYLPPPDHGAPARGSPHSEGGK	S	___1	0.999913	148.94	20	2194	-0.0837257	0.000729006	0.0206552	FALSE	-0.0432684	0.045309	0.358914	FALSE	0.0404573	0.0760856	0.695659	FALSE	Q9Y618|S|2194	HGAPARGSPHSEGGK	0.00361891	0.99992	FALSE	-0.00862251	0.99978	FALSE	-0.0122414	0.968467	FALSE	Q9Y618	Q9Y618;A0A024RBS3;C9J0Q5;A0A024RBU9;C9JE98;A0A384DVL6;C9J7T7;A0A481PGK9;Q9BT61	2194;2197;2184;2197;2184;1759;1742;1082;286	Q9Y618	51965
UID10317	P06454	PTMA	PTMA	Prothymosin alpha;Prothymosin alpha, N-terminally processed;Thymosin alpha-1	MSDAAVDTSSEITTK	T	___1	0.939513	111.12	8	8	-0.218205	0.0985427	0.495418	FALSE	-0.0854798	0.481605	0.881941	FALSE	0.132725	0.307056	0.855021	FALSE	P06454|T|8	MSDAAVDTSSEITTK	0.00710282	0.994946	FALSE	-0.0241745	0.99978	FALSE	-0.0312773	0.914635	FALSE	P06454	P06454;B8ZZQ6;Q8TBK9;V9HVW6;Q86YS2;Q53S24;Q15202;Q15204;Q7KZ52;Q15203	8;8;8;8;8;8;8;8;8;8	P06454	43600;53311
UID9126	Q9HCD6	TANC2	TANC2	Protein TANC2	QGQTSPIKPK	S	___1	0.869598	91.858	5	1977	-0.100976	0.0106277	0.146737	FALSE	-0.0874453	0.0175434	0.209662	FALSE	0.0135308	0.715497	0.961166	FALSE	Q9HCD6|S|1977	DSRQGQTSPIKPKRP	NA	NA	NA	NA	NA	NA	NA	NA	NA	Q9HCD6	Q9HCD6	1977	Q9HCD6	48315
UID10183	Q16181	SEPTIN7	2023-09-07	Septin-7	ILEQQNSSRTLEK	T	___1	0.994774	164.79	10	426	-0.100582	0.0389158	0.322099	FALSE	-0.115115	0.0135242	0.179178	FALSE	-0.0145334	0.755991	0.971354	FALSE	Q16181|T|426	EQQNSSRTLEKNKKK	0.0172419	0.994946	FALSE	-0.00626859	0.99978	FALSE	-0.0235105	0.918886	FALSE	Q16181	Q16181;E7EPK1;A8K3D0;A4GYY8;Q3LIE9;Q8TC62;E7ES33;B4DUD6;G3V1Q4;A0A023T695;A0A024RA87;B4DNE4;B4DPQ6;Q5JXL7	426;426;425;422;407;406;406;399;390;396;373;371;373;77	Q16181	29282
UID543	Q9UKX7	NUP50	NUP50	Nuclear pore complex protein Nup50	VDSSVLGSLSSVPLTGFSFSPGNSSLFGK	S	___1	0.955748	192.87	20	296	-0.117067	0.0286887	0.274716	FALSE	-0.110564	0.0279675	0.276567	FALSE	0.00650305	0.898692	0.982316	FALSE	Q9UKX7|S|296	PLTGFSFSPGNSSLF	-0.00676318	0.994946	FALSE	0.0112396	0.99978	FALSE	0.0180028	0.918886	FALSE	Q9UKX7	Q9UKX7;A0A024R4X7;B4E2D3	296;296;46	Q9UKX7	33813;64489
UID1334	P25440	BRD2	BRD2	Bromodomain-containing protein 2	ADTTTPTPTAILAPGSPASPPGSLEPK	S	___1	0.999731	166.97	19	301	-0.140595	0.0202353	0.410803	FALSE	-0.128274	0.0234366	0.478766	FALSE	0.0123211	0.820839	0.999517	FALSE	P25440|S|301	LAPGSPASPPGSLEP	-0.000389898	0.99992	FALSE	0.0304657	0.99978	FALSE	0.0308556	0.914635	FALSE	P25440	P25440;A0A1U9X7B4;A0A140T9E9;H0Y6K2;A0A024RCR5;X5CF57;A0A1U9X7B8;A0A1U9X7A8;A0A1U9X7B3;A0A0G2JK44;A0A140T9V2;A0A140T9F7;A0A0G2JHL0;U3KQA6;U3KPW0;E9PIQ3;H0YDJ7	301;181;307;307;301;254;181;181;181;301;301;307;301;301;44;301;24	P25440	1361
UID9580	Q9Y2H0	DLGAP4	SAPAP4	Disks large-associated protein 4	LSSIGIQVDCIQPVPK	S	___1	0.859551	162.42	2	665	0.104826	0.0172115	0.199395	FALSE	0.0976046	0.0181533	0.214578	FALSE	-0.00722116	0.862328	0.980691	FALSE	Q9Y2H0|S|665	AAPKRKLSSIGIQVD	0.0146776	0.994946	FALSE	-0.0106297	0.99978	FALSE	-0.0253073	0.915137	FALSE	Q9Y2H0	Q9Y2H0	665	Q9Y2H0	40907
UID866	Q96TA1	NIBAN2	FAM129B	Niban-like protein 1	QVVSVVQDEEVGLPFEASPESPPPASPDGVTEIR	S	___1	0.999993	173.83	18	638	-0.224702	0.0134176	0.323087	FALSE	-0.065365	0.393473	0.997264	FALSE	0.159337	0.0639549	0.999517	FALSE	Q96TA1|S|638	VGLPFEASPESPPPA	0.000467753	0.99992	FALSE	-0.0160985	0.99978	FALSE	-0.0165662	0.957205	FALSE	Q96TA1	Q96TA1;A0A024R872;Q9H8K1;Q2YD88;Q9H6L6	638;625;288;219;93	Q96TA1	50192
UID8743	Q96T23	RSF1	HBXAP	Remodeling and spacing factor 1	GEEKSPK	S	___1	1	84.327	5	570	0.0996979	0.431448	0.957902	FALSE	0.224043	0.0738508	0.737234	FALSE	0.124345	0.329628	0.999517	FALSE	Q96T23|S|570	TMKGEEKSPKTKKDK	-0.00165255	0.99992	FALSE	0.00289223	0.99978	FALSE	0.00454477	0.989623	FALSE	Q96T23	Q96T23;H0YCN2;H0YER1	570;371;569	Q96T23	22103;59209
UID2978	P55060	CSE1L	Exportin-2	Exportin-2	DLEGSDIDTR	S	___1	0.99997	79.283	5	377	-0.129606	0.0571435	0.633639	FALSE	-0.153747	0.020516	0.452183	FALSE	-0.0241407	0.704253	0.999517	FALSE	P55060|S|377	IRRDLEGSDIDTRRR	0.0134111	0.994946	FALSE	-0.0216524	0.99978	FALSE	-0.0350635	0.914635	FALSE	P55060	P55060;A0A384NKW7;B4DM31;B4DUC5;B4DM67;B4DPS6	377;377;168;160;278;66	P55060	9920
UID6520	P46013	MKI67	KI-67	Antigen KI-67	STEFPRK	S	___1	0.993653	79.906	1	108	-0.0969705	0.0776776	0.45659	FALSE	-0.131664	0.0133453	0.178055	FALSE	-0.034693	0.51702	0.926039	FALSE	P46013|S|108	SLQNGRKSTEFPRKI	-0.00783495	0.99992	FALSE	-0.0562091	0.99978	FALSE	-0.0483742	0.949003	FALSE	P46013	P46013;Q70L73	108;43	P46013	58069
UID5933	O60566	BUB1B	BUB1B	Mitotic checkpoint serine/threonine-protein kinase BUB1 beta	TSESITSNEDVSPDVCDEFTGIEPLSEDAIITGFR	S	___1	0.996303	131.83	12	574	-0.282838	0.0401388	0.561053	FALSE	0.0295458	0.804308	0.997359	FALSE	0.312383	0.0256572	0.999517	FALSE	O60566|S|574	ITSNEDVSPDVCDEF	-0.0253231	0.994946	FALSE	0.0488863	0.99978	FALSE	0.0742094	0.914635	FALSE	O60566	O60566	574	O60566	62440
UID7535	Q5SYE7	NHSL1	NHSL1	NHS-like protein 1	SLPLPTPEEK	S	___1	0.999839	101.89	1	198	-0.154782	0.0886477	0.725239	FALSE	-0.155446	0.070881	0.73426	FALSE	-0.000663374	0.993835	0.999517	FALSE	Q5SYE7|S|198	TQTNWTKSLPLPTPE	0.0244942	0.994946	FALSE	0.0264244	0.99978	FALSE	0.00193027	0.996573	FALSE	Q5SYE7	Q5SYE7;E9PAK2	198;136	Q5SYE7	55842
UID105	P49790	NUP153	NUP153	Nuclear pore complex protein Nup153	EGSVLDILKSPGFASPK	S	___1	0.999994	111.45	10	614	-0.108666	0.113095	0.809717	FALSE	-0.174582	0.0121358	0.3577	FALSE	-0.0659156	0.321924	0.998845	FALSE	P49790|S|614	SVLDILKSPGFASPK	-0.00140108	0.99992	FALSE	-0.00102046	0.99978	FALSE	0.000380623	0.996573	FALSE	P49790	P49790;A0A024QZW7	614;614	P49790	14457
UID275	Q9Y519	TMEM184B	TMEM184B	Transmembrane protein 184B	TLLLSSDDEF	S	___1	0.999986	127.3	5	402	-0.293998	0.0406278	0.562028	FALSE	-0.0178634	0.885643	0.997359	FALSE	0.276135	0.0524089	0.999517	FALSE	Q9Y519|S|402	NEKTLLLSSDDEFXX	NA	NA	NA	NA	NA	NA	NA	NA	NA	Q9Y519	Q9Y519;Q6AHY5;A0A0J9YYJ3;A0A024R1L5;A0A024R1S0	402;75;343;368;402	Q9Y519	61307
UID14548	P62753	RPS6	S6	40S ribosomal protein S6	RLSSLRASTSK	S	___2	0.99974	111.35	3	235	-0.101461	0.19012	0.633579	FALSE	-0.161874	0.0306988	0.290511	FALSE	-0.0604124	0.430436	0.908437	FALSE	P62753|S|235	IAKRRRLSSLRASTS	0.000904185	0.99992	FALSE	-0.0399162	0.99978	FALSE	-0.0408204	0.952041	FALSE	P62753	P62753;Q96DV6;A2A3R6;A2A3R5	235;235;235;204	P62753	40916;40917;51701
UID8868	Q9BUW7	BBLN	BBLN	UPF0184 protein C9orf16	LEFQQQLGEAPSDASP	S	___1	0.999014	126.01	15	82	-0.165483	0.012751	0.321736	FALSE	-0.108136	0.0664074	0.725785	FALSE	0.0573473	0.336809	0.999517	FALSE	Q9BUW7|S|82	GEAPSDASPXXXXXX	NA	NA	NA	NA	NA	NA	NA	NA	NA	Q9BUW7	Q9BUW7	82	Q9BUW7	35670
UID8137	Q8IWB9	TEX2	HT008	Testis-expressed sequence 2 protein	RLSEVIYEPFQLLSK	S	___1	0.999699	100.92	3	295	0.0574589	0.633123	0.979306	FALSE	0.254953	0.0377574	0.583762	FALSE	0.197495	0.116431	0.999517	FALSE	Q8IWB9|S|295	EDTKRRLSEVIYEPF	NA	NA	NA	NA	NA	NA	NA	NA	NA	Q8IWB9	Q8IWB9;A0A087WVA8;B3KR82	295;295;13	Q8IWB9	51661
UID1914	Q99569	PKP4	plakophilin 4	Plakophilin-4	AASPYSQRPASPTAIRR	S	___1	0.993496	118.37	11	281	-0.202294	0.00246773	0.114593	FALSE	-0.0399213	0.448173	0.997264	FALSE	0.162373	0.0102656	0.999517	FALSE	Q99569|S|281	PYSQRPASPTAIRRI	-0.0226677	0.994946	FALSE	-0.029849	0.99978	FALSE	-0.00718125	0.977621	FALSE	Q99569	Q99569;Q4W5T8;A0A0D9SF60;Q6LCG8	281;237;281;133	Q99569	742
UID2840	Q96HP0	DOCK6	DOCK6	Dedicator of cytokinesis protein 6	RGSGSPEDTPR	S	___1	0.996623	122.93	3	176	0.0962725	0.013381	0.323087	FALSE	0.11043	0.00394427	0.15731	FALSE	0.014157	0.681785	0.999517	FALSE	Q96HP0|S|176	SNDSRRGSGSPEDTP	-0.0148857	0.994946	FALSE	0.0046527	0.99978	FALSE	0.0195384	0.918886	FALSE	Q96HP0	Q96HP0;A0A2X0TVX1	176;176	Q96HP0	24755;51148
UID6873	Q05209	PTPN12	PTP-PEST	Tyrosine-protein phosphatase non-receptor type 12;Protein-tyrosine-phosphatase	NLSFEIK	S	___1	1	103.26	3	435	0.147726	0.0129923	0.168011	FALSE	0.0850475	0.11456	0.552356	FALSE	-0.0626785	0.268541	0.837245	FALSE	Q05209|S|435	KKLERNLSFEIKKVP	-0.0215212	0.994946	FALSE	-0.00158089	0.99978	FALSE	0.0199403	0.914635	FALSE	Q05209	Q05209;B4E105	435;316	Q05209	45571
UID7056	Q13045	FLII	FLI	Protein flightless-1 homolog	DSAQDDQAK	S	___1	1	153.49	2	436	0.0611587	0.520223	0.87095	FALSE	0.210059	0.0246961	0.258403	FALSE	0.148901	0.124479	0.732024	FALSE	Q13045|S|436	RLRRRKDSAQDDQAK	-0.0075394	0.994946	FALSE	-0.00874297	0.99978	FALSE	-0.00120357	0.996271	FALSE	Q13045	Q13045;B4DIX0;Q59H95;J3KS54;B4DNA8	436;405;423;435;308	Q13045	11072
UID7949	Q7Z2K8	GPRIN1	GRIN1	G protein-regulated inducer of neurite outgrowth 1	SPSGAGEGASCSDGPR	S	___1	0.769738	80.59	1	73	0.223513	0.0134017	0.368528	FALSE	0.0689291	0.366596	0.999031	FALSE	-0.154584	0.0699699	0.998845	FALSE	Q7Z2K8|S|73	GMESRHRSPSGAGEG	-0.00674306	0.994946	FALSE	-0.00863929	0.99978	FALSE	-0.00189623	0.993856	FALSE	Q7Z2K8	Q7Z2K8	73	Q7Z2K8	56760
UID3116	Q6ZNJ1	NBEAL2	NBEAL2	Neurobeachin-like protein 2	RISQVSSGETEYNPTEAR	S	___1	1	243.27	3	2739	0.0729691	0.120783	0.547466	FALSE	0.132364	0.00461806	0.0912157	FALSE	0.0593949	0.203164	0.792179	FALSE	Q6ZNJ1|S|2739	WRSSRRISQVSSGET	-0.012816	0.994946	FALSE	0.0132154	0.99978	FALSE	0.0260314	0.918886	FALSE	Q6ZNJ1	Q6ZNJ1;A0A494C1V1;H0Y764;H7C3Y7;B4DVX0;B4DDY6	2739;2705;2027;1078;682;573	Q6ZNJ1	51345
UID1531	Q9UQN3	CHMP2B	CHMP2B	Charged multivesicular body protein 2b	SLPSASTSK	S	___1	0.783142	139.78	4	190	-0.125569	0.105042	0.762268	FALSE	-0.16846	0.0270817	0.50925	FALSE	-0.042891	0.562409	0.999517	FALSE	Q9UQN3|S|190	SAARSLPSASTSKAT	0.0135773	0.994946	FALSE	0.00564957	0.99978	FALSE	-0.00792774	0.98102	FALSE	Q9UQN3	Q9UQN3;B2RE76;A0A087WW88;C9J0A7	190;190;206;160	Q9UQN3	55852
UID1184	Q16828	DUSP6	DUSP6	Dual specificity protein phosphatase 6;Dual specificity protein phosphatase;Dual specificity protein phosphatase 9;Dual specificity protein phosphatase 7	KSNISPNFNFMGQLLDFER	S	___1	0.902124	110.94	5	331	-0.0563632	0.171695	0.844952	FALSE	-0.151447	0.00112851	0.0634212	FALSE	-0.0950835	0.0295474	0.999517	FALSE	Q16828|S|331	KMKKSNISPNFNFMG	-0.0359573	0.994946	FALSE	-0.0514406	0.99978	FALSE	-0.0154833	0.950646	FALSE	Q16828	Q16828;F8VW29;B5BU29;A0A024RBC1;Q53GP9;Q99956;Q16829;Q8N4A4;Q6P9C2;B2RAL9	331;206;331;331;185;328;369;298;328;328	Q16828	33591
UID7939	Q7RTP6	MICAL3	MICAL3	Protein-methionine sulfoxide oxidase MICAL3	GKSEEELEASK	S	___1	1	110.12	3	977	-0.098031	0.0127505	0.166305	FALSE	-0.0886493	0.0161027	0.198474	FALSE	0.00938176	0.800164	0.979173	FALSE	Q7RTP6|S|977	HALLKGKSEEELEAS	-0.00830155	0.994946	FALSE	-0.00642487	0.99978	FALSE	0.00187668	0.996271	FALSE	Q7RTP6	Q7RTP6;A0A5F9ZHV5;J3QR21	977;977;8	Q7RTP6	23378
UID2445	Q5VW26	NFIB	NA	Nuclear factor 1;Nuclear factor 1 B-type	SLSSPPSSK	S	___1	0.976217	172.56	4	265	-0.0538195	0.00467724	0.084852	FALSE	-0.0539343	0.00280765	0.0641687	FALSE	-0.000114762	0.994793	0.998762	FALSE	Q5VW26|S|265	NLQRSLSSPPSSKRP	0.0132762	0.994946	FALSE	0.0328627	0.99978	FALSE	0.0195865	0.935108	FALSE	Q5VW26	Q5VW26;A0A2R8Y7V8;Q5VW30;Q5VW27;A0A1B0GWI9;A0A1B0GU97;O00712;A0A1B0GWJ4;A0A1B0GW37;U3KQE8;Q5VW28;A0A0A0MRX8;A0A1B0GVN4;B4DS74;A0A1B0GWB8;Q5VW31	265;261;265;265;258;256;265;265;256;261;265;291;186;265;86;13	Q5VW26	55992
UID17715	P54259	ATN1	DRPLA	Atrophin-1	TEQELPRPQSPSDLDSLDGR	S	___2	0.949435	154.34	10	101	-0.0858144	0.0781365	0.692611	FALSE	-0.148761	0.00364118	0.146402	FALSE	-0.0629466	0.184424	0.999517	FALSE	P54259|S|101	QELPRPQSPSDLDSL	0.0164401	0.994946	FALSE	0.000611785	0.99978	FALSE	-0.0158283	0.927782	FALSE	P54259	P54259;Q86V38	101;101	P54259	60011
UID17716	P54259	ATN1	DRPLA	Atrophin-1	TEQELPRPQSPSDLDSLDGR	S	___2	0.999994	131.13	16	107	-0.0858144	0.0781365	0.692611	FALSE	-0.148761	0.00364118	0.146402	FALSE	-0.0629466	0.184424	0.999517	FALSE	P54259|S|107	QSPSDLDSLDGRSLN	0.0164401	0.994946	FALSE	0.000611785	0.99978	FALSE	-0.0158283	0.927782	FALSE	P54259	P54259;Q86V38	107;107	P54259	60011
UID1345	Q9UER7	DAXX	DAXX	Death domain-associated protein 6	TSVATQCDPEEIIVLSDSD	S	___1	1	173.34	18	739	0.228107	0.116248	0.781371	FALSE	0.0948306	0.470251	0.997264	FALSE	-0.133276	0.343793	0.999517	FALSE	Q9UER7|S|739	EIIVLSDSDXXXXXX	-0.00924187	0.994946	FALSE	0.0131748	0.99978	FALSE	0.0224166	0.931212	FALSE	Q9UER7	Q9UER7;B2R7M0;A8K822;A0A1U9X7L0;A0A024RCS3;B4E1C1;Q53F85	739;739;739;739;739;751;739	Q9UER7	62735
UID8367	Q8TD16	BICD2	BICD2	Protein bicaudal D homolog 2	KEGLAPPSPSLVSDLLSELNISEIQK	S	___1	0.994089	305.23	8	329	0.0975095	0.00975701	0.139152	FALSE	0.0830128	0.0179566	0.212763	FALSE	-0.0144967	0.682131	0.953239	FALSE	Q8TD16|S|329	KEGLAPPSPSLVSDL	-0.0139746	0.994946	FALSE	-0.0167167	0.99978	FALSE	-0.00274217	0.989623	FALSE	Q8TD16	Q8TD16	329	Q8TD16	14293;32055
UID6865	Q04721	NOTCH2	Notch 2	Neurogenic locus notch homolog protein 2;Notch 2 extracellular truncation;Notch 2 intracellular domain	AEDEALLSEEDDPIDR	S	___1	1	124.79	8	1778	-0.0743969	0.589715	0.907906	FALSE	-0.224197	0.0916203	0.502517	FALSE	-0.1498	0.281601	0.842021	FALSE	Q04721|S|1778	AEDEALLSEEDDPID	0.0188225	0.994946	FALSE	0.0367263	0.99978	FALSE	0.0179039	0.956981	FALSE	Q04721	Q04721;Q96JU8	1778;80	Q04721	1502;1503
UID16434	Q7Z309	PABIR2	PABIR2	Protein FAM122B	RIDFTPVSPAPSPTR	S	___2	0.986963	108.13	8	115	-0.0325035	0.429224	0.82385	FALSE	-0.139541	0.00108411	0.0301519	TRUE	-0.107038	0.0136082	0.557749	FALSE	Q7Z309|S|115	RIDFTPVSPAPSPTR	NA	NA	NA	NA	NA	NA	NA	NA	NA	Q7Z309	Q7Z309;G1UD80;G1UD79;B4DN12	115;134;134;81	Q7Z309	51255;51256
UID10313	P16284	PECAM1	PECAM-1	Platelet endothelial cell adhesion molecule	YSRTEGSLDGT	T	___1	0.999993	132.57	11	738	0.0655109	0.229743	0.927066	FALSE	0.178093	0.00286652	0.139366	FALSE	0.112582	0.0492302	0.998845	FALSE	P16284|T|738	TEGSLDGTXXXXXXX	-0.0047762	0.994946	FALSE	0.0184852	0.99978	FALSE	0.0232614	0.914635	FALSE	P16284	B7Z8Y6;B7Z8U8;P16284	733;400;738	B7Z8Y6;P16284	6556;59876;71426
UID9181	Q9NR12	PDLIM7	PDLIM7	PDZ and LIM domain protein 7	TEAPAPASSTPQEPWPGPTAPSPTSRPPWAVDPAFAER	S	___1	0.926487	201.57	22	217	0.132776	0.00211302	0.0497976	TRUE	0.0506087	0.178568	0.651648	FALSE	-0.082167	0.0446182	0.648167	FALSE	Q9NR12|S|217	WPGPTAPSPTSRPPW	-0.00303597	0.99992	FALSE	-0.00748651	0.99978	FALSE	-0.00445055	0.983162	FALSE	Q9NR12	Q9NR12	217	Q9NR12	59755
UID4617	B4DUQ1	HNRNPK	NA	Heterogeneous nuclear ribonucleoprotein K	IILDLISESPIK	S	___1	0.999774	185.25	9	192	0.117262	0.0023179	0.0526575	FALSE	0.0571735	0.0919401	0.502548	FALSE	-0.0600887	0.0958069	0.72961	FALSE	B4DUQ1|S|192	ILDLISESPIKGRAQ	0.0019263	0.99992	FALSE	0.0117415	0.99978	FALSE	0.00981522	0.951416	FALSE	B4DUQ1	B4DUQ1;P61978;A0A024R228;Q5T6W2;Q5EC54;B4DFF1	192;216;216;192;216;211	B4DUQ1;Q5EC54	28878;28879
UID9912	A0A024RDA1	EXOC1	NA	Exocyst complex component 1	LTGSTSSLNK	T	___1	0.882429	214.64	5	456	-0.0635593	0.469008	0.991079	FALSE	-0.226247	0.0140619	0.385799	FALSE	-0.162687	0.0781583	0.998845	FALSE	A0A024RDA1|T|456	SGKLTGSTSSLNKLS	-0.0144391	0.994946	FALSE	0.0102129	0.99978	FALSE	0.024652	0.914635	FALSE	A0A024RDA1	A0A024RDA1;Q9NV70;A1LT29	456;471;471	A0A024RDA1	41211
UID5277	Q8IWZ3	ANKHD1	ANKHD1	Ankyrin repeat and KH domain-containing protein 1	TGGGGGASGSDEDEVSEVESFILDQEDLDNPVLK	S	___1	0.999982	157.08	10	95	0.102586	0.0381189	0.316889	FALSE	0.111434	0.0179717	0.212763	FALSE	0.00884806	0.852108	0.980691	FALSE	Q8IWZ3|S|95	GGGGASGSDEDEVSE	-0.0160215	0.994946	FALSE	-0.0210123	0.99978	FALSE	-0.00499081	0.983162	FALSE	Q8IWZ3	E9PDP5;Q8TEF1;Q8IWZ3;D6RHC4	95;109;95;95	E9PDP5;Q8IWZ3	60410
UID107	P49790	NUP153	NUP153	Nuclear pore complex protein Nup153	IDSVAAQPTATSPVVYTRPAISSFSSSGIGFGESLK	S	___1	0.954154	148.2	12	633	-0.12294	0.00712551	0.114204	FALSE	-0.0764254	0.0644697	0.423028	FALSE	0.0465146	0.279725	0.839823	FALSE	P49790|S|633	AAQPTATSPVVYTRP	-0.00140108	0.99992	FALSE	-0.00102046	0.99978	FALSE	0.000380623	0.996573	FALSE	P49790	P49790;A0A024QZW7	633;633	P49790	27778
UID2999	O14950	MYL12B	MRLC2	Myosin regulatory light polypeptide 9;Myosin regulatory light chain 12B;Myosin regulatory light chain 12A	ATSNVFAMFDQSQIQEFK	S	___1	1	515.37	3	20	0.169801	0.0978396	0.493438	FALSE	0.115671	0.224417	0.712229	FALSE	-0.0541299	0.588921	0.937939	FALSE	O14950|S|20	KRPQRATSNVFAMFD	-0.0154437	0.994946	FALSE	0.0149564	0.99978	FALSE	0.0304	0.918886	FALSE	O14950	P24844;Q6IBG1;A0A384NY64;Q71U02;O14950;P19105;J3QRS3;Q53HL1;Q2F834;J3KTJ1	20;20;20;20;20;19;25;19;19;19	P24844;O14950	6116;6117
UID20881	P35658	NUP214	NUP214	Nuclear pore complex protein Nup214	SPGSTPTTPTSSQAPQK	T	___2	0.985177	197.51	8	437	0.0837315	0.00228872	0.0522571	FALSE	0.0567172	0.022027	0.240468	FALSE	-0.0270143	0.285961	0.847354	FALSE	P35658|T|437	SPGSTPTTPTSSQAP	0.00898563	0.994946	FALSE	-0.00602483	0.99978	FALSE	-0.0150105	0.922254	FALSE	P35658	P35658;A0A024R8B6;A0A494C1F2	437;478;437	P35658	40706;49314;56619
UID856	Q14C86	GAPVD1	GAPVD1	GTPase-activating protein and VPS9 domain-containing protein 1	SSDIVSSVR	S	___1	0.986325	129.88	1	902	0.160174	0.00936929	0.137096	FALSE	0.0684183	0.213797	0.698349	FALSE	-0.0917561	0.120277	0.732024	FALSE	Q14C86|S|902	ERLVRSRSSDIVSSV	0.0029979	0.99992	FALSE	-6.14693e-05	0.99978	FALSE	-0.00305937	0.98721	FALSE	Q14C86	Q14C86;A0A024R875;A0A024R862;A0A024R8A2;F8W9S7;C9IZ08;B4DK42;B3KN67;H0Y7I9;H0Y4E7	902;902;902;929;881;902;902;265;739;739	Q14C86	57390
UID2006	P06748	NPM1	NPM1	Nucleophosmin	CGSGPVHISGQHLVAVEEDAESEDEEEEDVK	S	___1	1	447.86	22	125	0.0300381	0.0723824	0.444115	FALSE	0.0632616	0.000273594	0.00958213	FALSE	0.0332235	0.048357	0.654681	FALSE	P06748|S|125	AVEEDAESEDEEEED	-0.0351541	0.994946	FALSE	-0.0255761	0.99978	FALSE	0.00957806	0.967078	FALSE	P06748	P06748;A0A0S2Z491;A0A7I2V5S2;A4ZU86;A0A7I2YQC0;A0A0S2Z4G7;Q9BTI9;A0A7I2V2X9;A0A7I2V3U2;A0A7I2V433;A0A140VJQ2;Q9NX34;E5RI98;A0A7I2V5J8	125;125;125;125;125;125;59;125;125;125;125;45;61;61	P06748;A0A140VJQ2;E5RI98	7236
UID13518	A0A1P7ZIM8	LMO7	NA	LIM domain only protein 7	EVAATEEDVTRLPSPTSPFSSLSQDQAATSK	S	___2	0.828169	94.832	17	605	0.150461	0.0125222	0.319825	FALSE	0.108648	0.0446474	0.616288	FALSE	-0.0418125	0.436835	0.999517	FALSE	A0A1P7ZIM8|S|605	TRLPSPTSPFSSLSQ	0.0346431	0.994946	FALSE	0.00941423	0.99978	FALSE	-0.0252289	0.934756	FALSE	A0A1P7ZIM8	A0A1P7ZIM8;F8WD26;F8J2B5;Q8WWI1;J3KP06;E9PMS6;B7Z8W3;E9PMP7;A0A0A0MTE2;E9PMT2;H0Y424	605;939;939;991;976;556;556;605;706;706;615	A0A1P7ZIM8	17819
UID7577	Q5TKA1	LIN9	LIN9	Protein lin-9 homolog	LFSDEDDRQINTR	S	___1	0.999999	64.454	3	65	0.211348	0.0321604	0.513061	FALSE	0.0887908	0.30389	0.989325	FALSE	-0.122557	0.188182	0.999517	FALSE	Q5TKA1|S|65	SKRSRLFSDEDDRQI	0.00690049	0.994946	FALSE	-0.0011166	0.99978	FALSE	-0.00801708	0.975963	FALSE	Q5TKA1	Q5TKA1;Q8IWQ1;B1B047;Q8IWQ2;H0Y322;Q6P142	65;215;13;13;13;91	Q5TKA1	36415
UID10579	Q09666	AHNAK	AHNAK	Neuroblast differentiation-associated protein AHNAK	VQTPEVDVK	T	___1	1	85.845	3	3366	0.227718	0.130737	0.831839	FALSE	0.0935533	0.493589	0.999031	FALSE	-0.134165	0.359658	0.998845	FALSE	Q09666|T|3366	FSGSKVQTPEVDVKG	0.00564332	0.994946	FALSE	-0.00481628	0.99978	FALSE	-0.0104596	0.957205	FALSE	Q09666	Q09666	3366	Q09666	67630
UID906	Q9UHR5	SAP30BP	SAP30BP	SAP30-binding protein	GGLVSDAYGEDDFSR	S	___1	0.998501	65.175	5	43	0.24142	0.1799	0.845255	FALSE	0.0801321	0.625272	0.997359	FALSE	-0.161288	0.361178	0.999517	FALSE	Q9UHR5|S|43	EEKGGLVSDAYGEDD	-0.0369742	0.994946	FALSE	-0.0570532	0.99978	FALSE	-0.0200789	0.937391	FALSE	Q9UHR5	Q9UHR5;A0A024R8R0;X6R3T8;J3QLH3;F5H478;B7Z4X9;J3KRU5;J3QQJ0;J3KS14	43;43;43;43;43;43;43;26;8	Q9UHR5	22777
UID32982	P50281	MMP14	MMP14	Matrix metalloproteinase-14	FYGLQVTGKADADTMK	Y	___3	1	48.741	2	72	0.111379	0.196211	0.639801	FALSE	0.157577	0.0563121	0.397389	FALSE	0.0461978	0.586964	0.937939	FALSE	P50281|Y|72	IAAMQKFYGLQVTGK	-0.00279589	0.99942	FALSE	0.0130935	0.99978	FALSE	0.0158894	0.918886	FALSE	P50281	P50281;K4RH61;B2R6P3;A0A7P0TAG0;A0A7P0TAV6;A0A7P0TBK8	72;72;72;72;72;72	P50281	21202
UID9141	Q9HCK8	CHD8	CHD-8	Chromodomain-helicase-DNA-binding protein 8	TASPLPLRPDAPVEKSPEETATQVPSLESLTLK	S	___1	0.999674	185.81	16	2008	0.144615	0.0164131	0.193706	FALSE	0.0863971	0.115129	0.552632	FALSE	-0.0582183	0.311568	0.856785	FALSE	Q9HCK8|S|2008	PDAPVEKSPEETATQ	0.00450681	0.99992	FALSE	-0.000659046	0.99978	FALSE	-0.00516586	0.98721	FALSE	Q9HCK8	Q9HCK8;H0YJG4	2008;1242	Q9HCK8	59311
UID2691	Q9P2P5	HECW2	HECW2	E3 ubiquitin-protein ligase HECW2	SHSAGEVGEDSR	S	___1	0.997245	189.56	3	1042	-0.141717	0.0263147	0.262757	FALSE	-0.0984191	0.0936579	0.507814	FALSE	0.0432984	0.478462	0.914494	FALSE	Q9P2P5|S|1042	LTRQRSHSAGEVGED	0.034781	0.994946	FALSE	-0.0423268	0.99978	FALSE	-0.0771078	0.914635	FALSE	Q9P2P5	Q9P2P5;A0A2R8Y6F3;A0A2R8YE75	1042;1049;312	Q9P2P5	49651;54811
UID18673	Q5VUA4	ZNF318	ZNF318	Zinc finger protein 318	RVSPSPPR	S	___2	1	73.781	3	79	-0.0664115	0.212259	0.662706	FALSE	-0.145828	0.00601181	0.108543	FALSE	-0.0794168	0.138239	0.740113	FALSE	Q5VUA4|S|79	PPRGRRVSPSPPRAR	0.00609654	0.998485	FALSE	-0.0161165	0.99978	FALSE	-0.022213	0.927924	FALSE	Q5VUA4	Q5VUA4	79	Q5VUA4	52653
UID18674	Q5VUA4	ZNF318	ZNF318	Zinc finger protein 318	RVSPSPPR	S	___2	1	73.781	5	81	-0.0664115	0.212259	0.662706	FALSE	-0.145828	0.00601181	0.108543	FALSE	-0.0794168	0.138239	0.740113	FALSE	Q5VUA4|S|81	RGRRVSPSPPRARRG	0.00609654	0.998485	FALSE	-0.0161165	0.99978	FALSE	-0.022213	0.927924	FALSE	Q5VUA4	Q5VUA4	81	Q5VUA4	52653
UID677	P05386	RPLP1	RPLP1	60S acidic ribosomal protein P1	VEAKKEESEESDDDMGFGLFD	S	___1	1	270.72	8	101	-0.166187	0.00202678	0.048675	TRUE	0.0253162	0.583589	0.919495	FALSE	0.191503	0.000526957	0.255252	FALSE	P05386|S|101	VEAKKEESEESDDDM	0.0129343	0.994946	FALSE	0.0228277	0.99978	FALSE	0.00989338	0.968924	FALSE	P05386	P05386;A0A024R608;Q6ICQ4;Q6FG99	101;101;101;101	P05386;Q6FG99	13732;32024;64578
UID7840	Q6PJF5	RHBDF2	RHBDL6	Inactive rhomboid protein 2	GIPHSASPVSPDGVQIPLKEYGR	S	___1	0.999525	248.07	7	325	-0.0928719	0.0233239	0.244046	FALSE	-0.0966903	0.0128869	0.175694	FALSE	-0.00381848	0.921895	0.987006	FALSE	Q6PJF5|S|325	RGIPHSASPVSPDGV	-0.0194456	0.994946	FALSE	-0.0168035	0.99978	FALSE	0.00264205	0.99655	FALSE	Q6PJF5	Q6PJF5;Q6ZWP8;B7Z8H4	325;271;296	Q6PJF5	23213
UID13004	O14497	ARID1A	ARID1A	AT-rich interactive domain-containing protein 1A	GPSPSPVGSPASVAQSR	S	___2	0.931017	116.13	9	702	-0.0823728	0.0276091	0.268882	FALSE	-0.0963902	0.00736329	0.125176	FALSE	-0.0140174	0.694738	0.955951	FALSE	O14497|S|702	PSPSPVGSPASVAQS	-0.0118463	0.994946	FALSE	-0.00646287	0.99978	FALSE	0.00538344	0.978688	FALSE	O14497	O14497;A0A0S2Q0B1;H0Y488;A0A1B0GTU5;Q4LE49;Q96TA9;A0A087WUV6	702;702;319;321;356;319;319	O14497	24330
UID6504	P46013	MKI67	KI-67	Antigen KI-67	AQSLVISPPAPSPR	S	___1	0.998479	103.41	12	584	-0.129686	0.00458349	0.0836334	FALSE	-0.0631876	0.120145	0.559632	FALSE	0.0664979	0.124101	0.732024	FALSE	P46013|S|584	VISPPAPSPRKTPVA	-0.00783495	0.99992	FALSE	-0.0562091	0.99978	FALSE	-0.0483742	0.949003	FALSE	P46013	P46013;Q70L73	584;159	P46013	5130
UID8148	Q8IWS0	PHF6	PHF6	PHD finger protein 6	TAHNSEADLEESFNEHELEPSSPK	S	___1	0.859499	263.1	22	155	0.0770227	0.0101607	0.141558	FALSE	0.075195	0.00786096	0.130413	FALSE	-0.00182766	0.948119	0.990072	FALSE	Q8IWS0|S|155	EHELEPSSPKSKKKS	0.034301	0.994946	FALSE	0.0030364	0.99978	FALSE	-0.0312646	0.918886	FALSE	Q8IWS0	Q8IWS0	155	Q8IWS0	33677;59155
UID2590	Q5HYW2	NHSL2	NHSL2	NHS-like protein 2	SLSVPTDSGTTDVDYDEEQK	S	___1	0.829541	249.38	3	500	0.104049	0.0127759	0.166351	FALSE	0.0862473	0.026158	0.267626	FALSE	-0.0178016	0.651426	0.951633	FALSE	Q5HYW2|S|500	RFRERSLSVPTDSGT	0.0590679	0.994946	FALSE	0.00137797	0.99978	FALSE	-0.0576899	0.914635	FALSE	Q5HYW2	Q5HYW2;A0A1W2PQQ1;A0A0J9YY72;A0A0J9YW69	500;408;225;217	Q5HYW2	56015
UID2936	P02545	LMNA	lamin A/C	Prelamin-A/C;Lamin-A/C	ASSHSSQTQGGGSVTK	S	___1	0.987475	298.96	5	406	0.0574255	0.013473	0.171588	FALSE	0.0681543	0.00247583	0.0587135	FALSE	0.0107287	0.624863	0.943887	FALSE	P02545|S|406	RGRASSHSSQTQGGG	-0.0275693	0.994946	FALSE	-0.0198712	0.99978	FALSE	0.0076981	0.975324	FALSE	P02545	P02545;A0A384MQX1;A0A6Q8PFJ0;Q5I6Y5;A0A6Q8PHQ9;Q8N519;W8QEH3	406;406;406;406;406;406;406	P02545;W8QEH3	5660;5661;24581;24582
UID9269	Q9NZ53	PODXL2	PODXL2	Podocalyxin-like protein 2	RDPEDSDVFEEDTHL	S	___1	1	128.72	6	596	-0.0284055	0.874678	0.976448	FALSE	0.270252	0.118765	0.556602	FALSE	0.298658	0.105837	0.730238	FALSE	Q9NZ53|S|596	GKRDPEDSDVFEEDT	NA	NA	NA	NA	NA	NA	NA	NA	NA	Q9NZ53	Q9NZ53	596	Q9NZ53	50598
UID8389	Q8TDY2	RB1CC1	RB1CC1	RB1-inducible coiled-coil protein 1	ECLGRLDSLPEHEDSEK	S	___1	1	135.68	8	222	0.190881	0.0262752	0.463259	FALSE	0.0969705	0.199248	0.924373	FALSE	-0.0939109	0.240198	0.999517	FALSE	Q8TDY2|S|222	ECLGRLDSLPEHEDS	0.0250068	0.994946	FALSE	0.00615874	0.99978	FALSE	-0.018848	0.973907	FALSE	Q8TDY2	Q8TDY2;A8K6N4	222;222	Q8TDY2	12914
UID4888	Q14766	LTBP1	LTBP1	Latent-transforming growth factor beta-binding protein 1	GFVPAGESSSEAGGENYK	S	___1	0.960756	304.59	9	1414	-0.0882387	0.000245823	0.00837682	FALSE	-0.0189914	0.340909	0.799385	FALSE	0.0692473	0.0026116	0.3869	FALSE	Q14766|S|1414	FVPAGESSSEAGGEN	-0.026818	0.994946	FALSE	0.0204533	0.99978	FALSE	0.0472713	0.914635	FALSE	Q14766	B7ZLY3;E7EV71;B4DNR7;B4DZD1;B4DRF7;C9JD84;Q14766	1046;1046;468;312;92;1033;1414	B7ZLY3;C9JD84;Q14766	22576;22577;23349
UID2171	Q9BYB0	SHANK3	SHANK3	SH3 and multiple ankyrin repeat domains protein 3	ALASQAPSRSPTPVHSPDADRPGPLFVDVQAR	S	___1	0.971627	181.56	10	1127	-0.157924	0.185639	0.849568	FALSE	-0.155462	0.166923	0.910827	FALSE	0.00246171	0.982965	0.999517	FALSE	Q9BYB0|S|1127	ASQAPSRSPTPVHSP	0.018194	0.994946	FALSE	0.0155682	0.99978	FALSE	-0.00262573	0.98721	FALSE	Q9BYB0	Q9BYB0;A0A0U1RR93;A0A0U1RQS4;A0A590UJL3	1127;1120;994;508	Q9BYB0	3411;56840
UID7184	Q14693	LPIN1	LPIN1	Phosphatidate phosphatase LPIN1	LGDNGEAFFVQETDNDQEVIPMHLATSPILSEGASR	S	___1	0.754442	98.197	27	106	-0.0600213	0.508373	0.866637	FALSE	-0.199755	0.025107	0.260185	FALSE	-0.139734	0.130439	0.732024	FALSE	Q14693|S|106	IPMHLATSPILSEGA	-0.0283042	0.994946	FALSE	-0.00578401	0.99978	FALSE	0.0225202	0.927924	FALSE	Q14693	Q14693;A0A0A0MS66	106;112	Q14693	36596
UID9323	Q9P266	JCAD	JCAD	Junctional protein associated with coronary artery disease	LASPPRR	S	___1	1	69.423	3	1249	-0.232906	0.0131795	0.323087	FALSE	-0.0420728	0.591807	0.997359	FALSE	0.190833	0.0353438	0.999517	FALSE	Q9P266|S|1249	SLQEKLASPPRRADP	0.0191014	0.994946	FALSE	-0.0169953	0.99978	FALSE	-0.0360966	0.914635	FALSE	Q9P266	Q9P266	1249	Q9P266	34615
UID6546	P46100	ATRX	ATRX	Transcriptional regulator ATRX	TSQEGSSDDAERKQER	S	___1	0.997802	100.27	6	875	-0.102395	0.00352012	0.0719722	FALSE	-0.0629907	0.0456568	0.359842	FALSE	0.0394045	0.228418	0.81843	FALSE	P46100|S|875	LKTSQEGSSDDAERK	0.00492718	0.999358	FALSE	-0.0010839	0.99978	FALSE	-0.00601109	0.98102	FALSE	P46100	P46100;A4LAA3;A0A096LNL9;A0A096LNW1;B7Z1D8	875;875;807;846;48	P46100	62620;62621
UID8854	Q9BU76	MMTAG2	MMTAG2	Multiple myeloma tumor-associated protein 2	AEDQTESSCESHRK	S	___1	0.963694	137.45	7	177	0.202994	0.00670982	0.109952	FALSE	0.0229252	0.726506	0.956165	FALSE	-0.180069	0.0147391	0.557749	FALSE	Q9BU76|S|177	RAEDQTESSCESHRK	0.0153302	0.994946	FALSE	0.00555773	0.99978	FALSE	-0.00977251	0.978313	FALSE	Q9BU76	Q9BU76	177	Q9BU76	1531
UID9411	Q9UHB7	AFF4	MCEF	AF4/FMR2 family member 4	QKSPAQSDSTTQR	S	___1	0.999943	119.48	3	549	-0.084656	0.00694688	0.112533	FALSE	-0.0711064	0.0145025	0.187221	FALSE	0.0135495	0.643251	0.951254	FALSE	Q9UHB7|S|549	SGRGRQKSPAQSDST	-0.0250965	0.994946	FALSE	0.00657624	0.99978	FALSE	0.0316728	0.915137	FALSE	Q9UHB7	Q9UHB7	549	Q9UHB7	48658
UID3781	Q9P2Y5	UVRAG	UVRAG	UV radiation resistance-associated gene protein	ITSLSSSLDTSLDFSKENK	S	___1	0.976327	200.55	7	550	-0.0349099	0.0879954	0.47549	FALSE	-0.0736993	0.000481023	0.0152897	FALSE	-0.0387894	0.0595866	0.678581	FALSE	Q9P2Y5|S|550	KITSLSSSLDTSLDF	0.00401071	0.99992	FALSE	-0.0595428	0.99978	FALSE	-0.0635535	0.914635	FALSE	Q9P2Y5	Q9P2Y5;Q6P1X0;Q53H09;A8K4P6;E9PR71;B4DET6;B7Z6A0	550;550;550;550;449;449;106	Q9P2Y5	30984;30985;30986
UID13717	Q9P2P5	HECW2	HECW2	E3 ubiquitin-protein ligase HECW2	QRSHSAGEVGEDSR	S	___2	0.995842	72.383	3	1040	0.197899	0.0044075	0.169985	FALSE	0.0473343	0.399202	0.997264	FALSE	-0.150565	0.021523	0.999517	FALSE	Q9P2P5|S|1040	QHLTRQRSHSAGEVG	0.034781	0.994946	FALSE	-0.0423268	0.99978	FALSE	-0.0771078	0.914635	FALSE	Q9P2P5	Q9P2P5;A0A2R8Y6F3;A0A2R8YE75	1040;1047;310	Q9P2P5	49651;54811
UID26620	P23588	EIF4B	EIF4B	Eukaryotic translation initiation factor 4B	TGSESSQTGTSTTSSR	S	___3	0.998673	299.6	5	424	0.22714	0.170426	0.882784	FALSE	0.0896147	0.553195	0.999031	FALSE	-0.137525	0.395849	0.998845	FALSE	P23588|S|424	RSRTGSESSQTGTST	-0.00555579	0.994946	FALSE	-0.041235	0.99978	FALSE	-0.0356792	0.914635	FALSE	P23588	P23588;E7EX17;B4DRM3;B4DEP6;Q7Z5Y0;B4DS01	424;424;424;400;162;181	P23588	17043;57310;60523
UID814	Q9P2D1	CHD7	CHD-7	Chromodomain-helicase-DNA-binding protein 7	AEGGPFKDGETLEGSDAEESLDK	S	___1	0.999346	157.68	15	2956	-0.139359	0.00611147	0.102969	FALSE	-0.0634338	0.160634	0.625402	FALSE	0.0759257	0.116321	0.732024	FALSE	Q9P2D1|S|2956	DGETLEGSDAEESLD	0.0341905	0.994946	FALSE	0.0127821	0.99978	FALSE	-0.0214084	0.937391	FALSE	Q9P2D1	Q9P2D1;A0A024R7V7;B4DIS0	2956;2970;1213	Q9P2D1	1666
UID16242	E7EQL5	DYNC1I2	NA	NA	EAEALLQSMGLTPESPIVPPPMSPSSK	S	___2	0.945042	183.04	23	81	0.113257	0.154937	0.598009	FALSE	0.145612	0.0555107	0.394028	FALSE	0.032355	0.679121	0.95196	FALSE	E7EQL5|S|81	PIVPPPMSPSSKSVS	NA	NA	NA	NA	NA	NA	NA	NA	NA	E7EQL5	E7EQL5;E7EV09;E7EQU2;E7ETL8;E9PGG1	81;81;81;81;81	E7EQL5	12321
UID5508	Q6ZRI6	C15orf39	C15orf39	Uncharacterized protein C15orf39	KPTAEASPVK	S	___1	0.998775	71.344	7	586	-0.0742417	0.0229131	0.242091	FALSE	-0.0871262	0.00559338	0.103711	FALSE	-0.0128844	0.678456	0.951891	FALSE	Q6ZRI6|S|586	RKPTAEASPVKASRS	NA	NA	NA	NA	NA	NA	NA	NA	NA	Q6ZRI6	Q6ZRI6;Q9NPN3;Q2VPA3;H3BMJ2	586;73;148;455	Q6ZRI6	33321
UID9900	P42166	TMPO	TMPO iso6	Lamina-associated polypeptide 2, isoforms beta/gamma;Thymopoietin;Thymopentin;Lamina-associated polypeptide 2, isoform alpha;Thymopoietin;Thymopentin	GPPDFSSDEEREPTPVLGSGAAAAGR	T	___1	1	254.94	14	74	-0.0915309	0.00309728	0.0650858	FALSE	-0.0594307	0.0330427	0.303878	FALSE	0.0321002	0.263832	0.837245	FALSE	P42166|T|74	SDEEREPTPVLGSGA	-0.00551536	0.994946	FALSE	-5.89342e-05	0.99978	FALSE	0.00545643	0.976074	FALSE	P42166	P42167;G5E972;A0A024RBE7;A0A024RBH7;Q59G12;P42166	74;74;74;74;107;74	P42167;P42166	24261
UID9296	Q9P0K7	RAI14	RAI14	Ankycorbin	LSDSTTGADSLLDISSEADQQDLLSLLQAK	S	___1	0.889296	220.78	16	341	0.157748	0.0148399	0.341665	FALSE	0.103568	0.0720411	0.735238	FALSE	-0.0541801	0.35387	0.999517	FALSE	Q9P0K7|S|341	DSLLDISSEADQQDL	-0.00779886	0.994946	FALSE	0.00196279	0.99978	FALSE	0.00976165	0.960597	FALSE	Q9P0K7	Q9P0K7;B4DNL3	341;123	Q9P0K7	11025;40520
UID1852	Q9UBF8	PI4KB	PIK4CB	Phosphatidylinositol 4-kinase beta	RRLSEQLAHTPTAFK	S	___1	0.999999	151.96	4	511	0.0920798	0.00384612	0.0757705	FALSE	0.0627878	0.0296438	0.286122	FALSE	-0.029292	0.322617	0.861357	FALSE	Q9UBF8|S|511	GDIRRRLSEQLAHTP	NA	NA	NA	NA	NA	NA	NA	NA	NA	Q9UBF8	Q9UBF8;A0A0B4J1S8;F8W860	511;523;179	Q9UBF8	51655;52180
UID6145	P04792	HSPB1	HSP27	Heat shock protein beta-1	WRVSLDVNHFAPDELTVK	S	___1	1	182.03	4	98	0.171727	0.0447392	0.614903	FALSE	0.121838	0.117771	0.861556	FALSE	-0.0498888	0.530878	0.998845	FALSE	P04792|S|98	TADRWRVSLDVNHFA	0.0175418	0.994946	FALSE	0.028996	0.99978	FALSE	0.0114542	0.973907	FALSE	P04792	P04792;V9HW43;A0A6Q8PFK8;A0A6Q8PGK1;A0A6Q8PHJ6;B4DL87;A0A6Q8PFE7;A0A6Q8PF43;A0A6Q8PHA6;A0A6Q8PH65;A0A6Q8PGY2	98;98;98;98;98;63;98;98;98;98;98	P04792	69569
UID10803	Q9NR12	PDLIM7	PDLIM7	PDZ and LIM domain protein 7	HSQPATPTPLQSR	T	___1	0.999413	94.281	6	251	0.0583148	0.211189	0.661487	FALSE	0.135154	0.00392602	0.0800549	FALSE	0.076839	0.103096	0.730238	FALSE	Q9NR12|T|251	TRHSQPATPTPLQSR	-0.00303597	0.99992	FALSE	-0.00748651	0.99978	FALSE	-0.00445055	0.983162	FALSE	Q9NR12	Q9NR12	251	Q9NR12	26863
UID6901	Q08AD1	CAMSAP2	CAMSAP1L1	Calmodulin-regulated spectrin-associated protein 2	QWNLASPSEETLNEGEILEYTK	S	___1	0.808938	178.46	6	877	0.116085	0.091059	0.772069	FALSE	0.158085	0.0200576	0.440466	FALSE	0.0419999	0.521182	0.998845	FALSE	Q08AD1|S|877	EKQWNLASPSEETLN	-0.020664	0.994946	FALSE	-0.00550496	0.99978	FALSE	0.015159	0.952041	FALSE	Q08AD1	Q08AD1	877	Q08AD1	50222
UID19016	Q7Z589	EMSY	EMSY	Protein EMSY	RHSPESPSIAVVESELVAEYITTER	S	___2	0.815684	71.472	3	818	0.240545	0.177345	0.618577	FALSE	-0.0574481	0.727465	0.956426	FALSE	-0.297993	0.0976854	0.730228	FALSE	Q7Z589|S|818	MTQEKRHSPESPSIA	NA	NA	NA	NA	NA	NA	NA	NA	NA	Q7Z589	Q7Z589	818	Q7Z589	51235
UID19017	Q7Z589	EMSY	EMSY	Protein EMSY	RHSPESPSIAVVESELVAEYITTER	S	___2	0.881338	112.99	6	821	0.240545	0.177345	0.618577	FALSE	-0.0574481	0.727465	0.956426	FALSE	-0.297993	0.0976854	0.730228	FALSE	Q7Z589|S|821	EKRHSPESPSIAVVE	NA	NA	NA	NA	NA	NA	NA	NA	NA	Q7Z589	Q7Z589	821	Q7Z589	51235
UID21377	Q96DN5	TBC1D31	WDR67	TBC1 domain family member 31	VYMRDREIAATAR	T	___2	1	62.823	11	813	-0.0714154	0.762181	0.994464	FALSE	0.248674	0.272506	0.999012	FALSE	0.32009	0.188917	0.998845	FALSE	Q96DN5|T|813	RDREIAATARDLEMR	NA	NA	NA	NA	NA	NA	NA	NA	NA	Q96DN5	Q96DN5;E7EWW7;E7ERK7;E5RI94	813;690;708;367	Q96DN5	69076
UID21976	Q96DN5	TBC1D31	WDR67	TBC1 domain family member 31	VYMRDREIAATAR	Y	___2	1	62.823	2	804	-0.0714154	0.762181	0.994464	FALSE	0.248674	0.272506	0.999012	FALSE	0.32009	0.188917	0.998845	FALSE	Q96DN5|Y|804	DEIGRKVYMRDREIA	NA	NA	NA	NA	NA	NA	NA	NA	NA	Q96DN5	Q96DN5;E7EWW7;E7ERK7;E5RI94	804;681;699;358	Q96DN5	69076
UID4580	Q9NZJ0	DTL	RAMP	Denticleless protein homolog	GSVSSVSPKPPSSFK	S	___1	0.973276	89.468	7	490	-0.111975	0.0853241	0.712481	FALSE	-0.154254	0.0170582	0.405358	FALSE	-0.0422795	0.494892	0.999517	FALSE	Q9NZJ0|S|490	RGSVSSVSPKPPSSF	NA	NA	NA	NA	NA	NA	NA	NA	NA	Q9NZJ0	Q9NZJ0;B4DSA7;F5GZ90;B4E0E6	490;169;448;448	Q9NZJ0	24985;51180
UID21340	P16284	PECAM1	PECAM-1	Platelet endothelial cell adhesion molecule	YSRTEGSLDGT	T	___2	0.999993	132.57	11	738	0.107504	0.0592222	0.404712	FALSE	0.118382	0.0289341	0.282765	FALSE	0.0108784	0.843404	0.980691	FALSE	P16284|T|738	TEGSLDGTXXXXXXX	-0.0047762	0.994946	FALSE	0.0184852	0.99978	FALSE	0.0232614	0.914635	FALSE	P16284	B7Z8Y6;B7Z8U8;P16284	733;400;738	B7Z8Y6;P16284	6556;59876;71426
UID935	Q9H246	C1orf21	C1orf21	Uncharacterized protein C1orf21	DYCSEEEDIT	S	___1	0.992939	86.944	4	115	-0.161061	0.0307487	0.282641	FALSE	-0.0872414	0.199628	0.67861	FALSE	0.0738196	0.305002	0.852676	FALSE	Q9H246|S|115	EKGRDYCSEEEDITX	NA	NA	NA	NA	NA	NA	NA	NA	NA	Q9H246	Q9H246;A0A024R926	115;115	Q9H246	12034;24590
UID6638	P50570	DNM2	DYN2	Dynamin-2	EALNIIGDISTSTVSTPVPPPVDDTWLQSASSHSPTPQR	S	___1	0.754631	227.03	34	764	0.148099	0.0899948	0.771882	FALSE	0.148238	0.0728942	0.752928	FALSE	0.000138434	0.998662	0.999143	FALSE	P50570|S|764	LQSASSHSPTPQRRP	-0.00867015	0.994946	FALSE	0.00110499	0.99978	FALSE	0.00977514	0.952041	FALSE	P50570	P50570	764	P50570	12586
UID10426	O15042	U2SURP	SR140	U2 snRNP-associated SURP motif-containing protein	ADKTPGGSQK	T	___1	0.995623	62.338	4	5	-0.0970254	0.0221017	0.234612	FALSE	-0.0934697	0.0192566	0.219062	FALSE	0.00355564	0.929667	0.987905	FALSE	O15042|T|5	XXXMADKTPGGSQKA	-0.020046	0.994946	FALSE	-0.0150235	0.99978	FALSE	0.00502247	0.98102	FALSE	O15042	O15042;E7ET15;E7EW00;H0Y8D9;B4DK81;C9J5L1	5;5;5;7;5;5	O15042	1190
UID17120	O95425	SVIL	supervillin	Supervillin	DSSFTEVPRSPK	S	___2	0.847638	97.291	3	238	-0.0627074	0.027047	0.267116	FALSE	-0.0821768	0.00302858	0.0673442	FALSE	-0.0194694	0.473749	0.912005	FALSE	O95425|S|238	SFSGRDSSFTEVPRS	-0.0165488	0.994946	FALSE	0.00755966	0.99978	FALSE	0.0241084	0.914635	FALSE	O95425	O95425;A0A6I8PIX7	238;238	O95425	11337
UID17121	O95425	SVIL	supervillin	Supervillin	DSSFTEVPRSPK	S	___2	0.999983	186.29	10	245	-0.0627074	0.027047	0.267116	FALSE	-0.0821768	0.00302858	0.0673442	FALSE	-0.0194694	0.473749	0.912005	FALSE	O95425|S|245	SFTEVPRSPKHAHSS	-0.0165488	0.994946	FALSE	0.00755966	0.99978	FALSE	0.0241084	0.914635	FALSE	O95425	O95425;A0A6I8PIX7	245;245	O95425	11337
UID4718	Q9Y2D5	AKAP2	AKAP2	A-kinase anchor protein 2	SVNVSLTQEELDSGLDELSVR	S	___1	0.992807	231.06	5	465	0.0407824	0.212128	0.662706	FALSE	0.109586	0.00111687	0.0308363	TRUE	0.0688033	0.0402503	0.640255	FALSE	Q9Y2D5|S|465	FSRSVNVSLTQEELD	0.00634578	0.994946	FALSE	-0.0226174	0.99978	FALSE	-0.0289632	0.914635	FALSE	Q9Y2D5	B4E2K2;Q9Y2D5;A0A024R167;A0A024R152;C9JVY5	548;465;516;930;514	B4E2K2;Q9Y2D5	58614
UID10831	Q9UKE5	TNIK	TNIK	TRAF2 and NCK-interacting protein kinase	VYQTSPTDEDEEDEESSAAALFTSELLR	T	___1	0.883251	185.7	7	987	-0.104576	0.00426171	0.0796373	FALSE	-0.063553	0.0533756	0.388419	FALSE	0.0410225	0.230757	0.820289	FALSE	Q9UKE5|T|987	RVYQTSPTDEDEEDE	NA	NA	NA	NA	NA	NA	NA	NA	NA	Q9UKE5	Q9UKE5;Q9Y6Z1	987;206	Q9UKE5	69097
UID3140	Q6ZVL6	KIAA1549L	G2	UPF0606 protein KIAA1549L	STSDIGSK	S	___1	0.992811	104.52	1	1657	-0.0900875	0.0268285	0.265999	FALSE	-0.0960468	0.0131108	0.176399	FALSE	-0.00595931	0.87793	0.980691	FALSE	Q6ZVL6|S|1657	AVASLRRSTSDIGSK	NA	NA	NA	NA	NA	NA	NA	NA	NA	Q6ZVL6	Q6ZVL6;Q12914;A0A590UJI0	1657;1500;1954	Q6ZVL6	58264
UID16137	D3DVC4	NES	NA	Nestin	LGSLLPVLSPTSLPSPLPATLETPVPAFLK	S	___2	0.979798	291.89	9	352	0.129808	0.042743	0.338053	FALSE	0.10729	0.0722579	0.449902	FALSE	-0.0225181	0.714853	0.961166	FALSE	D3DVC4|S|352	GSLLPVLSPTSLPSP	0.00454562	0.99942	FALSE	-0.0134668	0.99978	FALSE	-0.0180124	0.943854	FALSE	D3DVC4	D3DVC4;P48681;Q05BW3;A5PKT9	352;352;352;352	D3DVC4	36954;51566
UID20448	Q9UHY1	NRBP1	NRBP1	Nuclear receptor-binding protein	SEGESQTVLSSGSDPK	S	___2	0.93157	58.693	13	14	-0.134565	0.225105	0.924046	FALSE	-0.172476	0.105779	0.827279	FALSE	-0.0379105	0.725702	0.998845	FALSE	Q9UHY1|S|14	QTVLSSGSDPKVESS	0.00391447	0.99942	FALSE	-0.00260166	0.99978	FALSE	-0.00651613	0.976516	FALSE	Q9UHY1	Q9UHY1;F8W6G1;C9JHZ6;C9JDW7	14;14;14;14	Q9UHY1	53785
UID3059	Q13206	DDX10	DDX10	Probable ATP-dependent RNA helicase DDX10	APSLTNDEVEEFR	S	___1	0.999735	132.44	3	539	-0.278907	0.07992	0.460819	FALSE	-0.00561655	0.969163	0.991576	FALSE	0.273291	0.0858279	0.71119	FALSE	Q13206|S|539	VIEPRAPSLTNDEVE	0.0125822	0.994946	FALSE	0.0124392	0.99978	FALSE	-0.00014298	0.998695	FALSE	Q13206	Q13206;A0A3B3ISR7;Q86VR6;B4DKX3;E9PIF2;Q59EC7	539;539;539;445;539;549	Q13206	4736
UID3572	Q8N201	INTS1	INTS1	Integrator complex subunit 1	RDSTEAPKPK	S	___1	0.997507	124.45	3	1318	0.072385	0.0272861	0.267383	FALSE	0.0885758	0.00524329	0.0994025	FALSE	0.0161908	0.605542	0.937939	FALSE	Q8N201|S|1318	SLPPRRDSTEAPKPK	-0.0337577	0.994946	FALSE	-0.00797153	0.99978	FALSE	0.0257862	0.927782	FALSE	Q8N201	Q8N201;A4D212;A4D213;Q9BT91	1318;1517;1523;460	Q8N201	50648
UID11403	A0A024R2I7	RAD18	NA	E3 ubiquitin-protein ligase RAD18	FSPQKEASPAAK	S	___2	1	100.41	2	158	-0.134325	0.0129561	0.322794	FALSE	-0.107672	0.0290735	0.53253	FALSE	0.0266528	0.578901	0.999517	FALSE	A0A024R2I7|S|158	KENKSKFSPQKEASP	-0.0260212	0.994946	FALSE	-0.000147208	0.99978	FALSE	0.025874	0.915137	FALSE	A0A024R2I7	A0A024R2I7;Q9NS91;Q53H10;F8WE49	158;158;158;158	A0A024R2I7	20742
UID11404	A0A024R2I7	RAD18	NA	E3 ubiquitin-protein ligase RAD18	FSPQKEASPAAK	S	___2	1	89.468	8	164	-0.134325	0.0129561	0.322794	FALSE	-0.107672	0.0290735	0.53253	FALSE	0.0266528	0.578901	0.999517	FALSE	A0A024R2I7|S|164	FSPQKEASPAAKTKE	-0.0260212	0.994946	FALSE	-0.000147208	0.99978	FALSE	0.025874	0.915137	FALSE	A0A024R2I7	A0A024R2I7;Q9NS91;Q53H10;F8WE49	164;164;164;164	A0A024R2I7	20742
UID2367	Q9UQ35	SRRM2	SRm300	Serine/arginine repetitive matrix protein 2	SLSYSPVER	S	___1	0.999994	153.1	5	2694	-0.150011	0.00237217	0.0535685	FALSE	-0.0343129	0.420579	0.852438	FALSE	0.115699	0.0153262	0.557749	FALSE	Q9UQ35|S|2694	DSRSLSYSPVERRRP	-0.00885546	0.994946	FALSE	0.024061	0.99978	FALSE	0.0329165	0.914635	FALSE	Q9UQ35	Q9UQ35;A0A140VK53;I3L4U6;Q5JPB4	2694;2694;20;175	Q9UQ35	56021;56022
UID3952	P55199	ELL	ELL	RNA polymerase II elongation factor ELL	LCQPQSTGSLLGDPAASSPPGER	S	___1	0.769263	79.9	18	309	0.113979	0.238394	0.894215	FALSE	0.182237	0.0553059	0.67168	FALSE	0.0682582	0.472585	0.999517	FALSE	P55199|S|309	LGDPAASSPPGERGR	NA	NA	NA	NA	NA	NA	NA	NA	NA	P55199	P55199;U3KQ90;Q59HG4;A8KAP0	309;176;253;309	P55199	34806
UID2363	Q9UQ35	SRRM2	SRm300	Serine/arginine repetitive matrix protein 2	SLSGSSPCPK	S	___1	0.959829	172.17	5	782	-0.0787196	0.00248001	0.0552728	FALSE	-0.0532418	0.0233751	0.249411	FALSE	0.0254777	0.28893	0.848153	FALSE	Q9UQ35|S|782	LRRSLSGSSPCPKQK	-0.00885546	0.994946	FALSE	0.024061	0.99978	FALSE	0.0329165	0.914635	FALSE	Q9UQ35	Q9UQ35;A0A140VK53;I3L4D8;I3L182;Q9UQ39	782;782;782;686;747	Q9UQ35	55948
UID8621	Q96IZ0	PAWR	PAR-4	PRKC apoptosis WT1 regulator protein	STTSVSEEDVSSR	S	___1	0.880075	271.04	4	231	0.121485	0.0142482	0.177282	FALSE	0.0839061	0.0645866	0.423028	FALSE	-0.0375789	0.424214	0.906955	FALSE	Q96IZ0|S|231	GRYKSTTSVSEEDVS	0.00155941	0.99992	FALSE	-0.00289151	0.99978	FALSE	-0.00445092	0.98721	FALSE	Q96IZ0	Q96IZ0	231	Q96IZ0	58333
UID2115	P15407	FOSL1	FRA1	Fos-related antigen 1	SSSSSGDPSSDPLGSPTLLAL	S	___1	0.811835	124.69	15	265	0.159783	0.0960804	0.778549	FALSE	0.140488	0.117159	0.860449	FALSE	-0.019295	0.832106	0.998845	FALSE	P15407|S|265	PSSDPLGSPTLLALX	-0.00972256	0.994946	FALSE	0.0124865	0.99978	FALSE	0.0222091	0.948974	FALSE	P15407	P15407;Q53GM9;B2R9B4;A0A0S2Z595;E9PPX2	265;265;265;265;229	P15407	57882
UID10516	P46013	MKI67	KI-67	Antigen KI-67	AFMGTPVQK	T	___1	1	90.108	5	1193	-0.0650086	0.470203	0.991079	FALSE	-0.216624	0.0201901	0.441522	FALSE	-0.151616	0.106018	0.998845	FALSE	P46013|T|1193	DIKAFMGTPVQKLDL	-0.00783495	0.99992	FALSE	-0.0562091	0.99978	FALSE	-0.0483742	0.949003	FALSE	P46013	P46013	1193	P46013	2214
UID13137	O94989	ARHGEF15	ephexin-5	Rho guanine nucleotide exchange factor 15	SASPEPAPR	S	___2	1	87.863	1	107	-0.115551	0.00215481	0.0501573	FALSE	-0.0490537	0.136513	0.590125	FALSE	0.0664968	0.0610778	0.678581	FALSE	O94989|S|107	PSPVSRRSASPEPAP	-0.0211296	0.994946	FALSE	0.00259358	0.99978	FALSE	0.0237231	0.937391	FALSE	O94989	O94989;D3DTR7;A0A0S2Z547;A0A2X0SFP9;A0A0S2Z543;J3KT46;J3QS60	107;107;107;107;107;107;107	O94989	52211;53107
UID13138	O94989	ARHGEF15	ephexin-5	Rho guanine nucleotide exchange factor 15	SASPEPAPR	S	___2	1	87.863	3	109	-0.115551	0.00215481	0.0501573	FALSE	-0.0490537	0.136513	0.590125	FALSE	0.0664968	0.0610778	0.678581	FALSE	O94989|S|109	PVSRRSASPEPAPRS	-0.0211296	0.994946	FALSE	0.00259358	0.99978	FALSE	0.0237231	0.937391	FALSE	O94989	O94989;D3DTR7;A0A0S2Z547;A0A2X0SFP9;A0A0S2Z543;J3KT46;J3QS60	109;109;109;109;109;109;109	O94989	52211;53107
UID9098	Q9H8G2	CAAP1	CAAP1	Caspase activity and apoptosis inhibitor 1	STDSSSVSGSLQQETK	S	___1	0.871457	216.53	1	89	0.0655492	0.0667383	0.42858	FALSE	0.102832	0.0036257	0.0759791	FALSE	0.0372829	0.286573	0.847385	FALSE	Q9H8G2|S|89	SERRKRRSTDSSSVS	0.0496641	0.994946	FALSE	0.0297635	0.99978	FALSE	-0.0199006	0.949003	FALSE	Q9H8G2	Q9H8G2;A0A3B3ISJ3	89;89	Q9H8G2	58058
UID9687	Q9Y6X9	MORC2	MORC2	MORC family CW-type zinc finger protein 2	RSVAVSDEEEVEEEAERR	S	___1	1	201.31	2	739	0.193921	0.0292271	0.275346	FALSE	0.060394	0.451592	0.8699	FALSE	-0.133527	0.124285	0.732024	FALSE	Q9Y6X9|S|739	ATPSRKRSVAVSDEE	0.036253	0.994946	FALSE	0.0304206	0.99978	FALSE	-0.00583232	0.975324	FALSE	Q9Y6X9	Q9Y6X9	739	Q9Y6X9	52396;52397;58400
UID8442	Q8WXE0	CASKIN2	CASKIN2	Caskin-2	SGEQIFTQDVRPEQLLEGK	S	___1	1	206.33	1	471	0.18893	0.00979074	0.139152	FALSE	0.0377184	0.559243	0.911037	FALSE	-0.151211	0.0345762	0.611662	FALSE	Q8WXE0|S|471	RPLANCRSGEQIFTQ	0.0157651	0.994946	FALSE	0.00220832	0.99978	FALSE	-0.0135568	0.973234	FALSE	Q8WXE0	Q8WXE0	471	Q8WXE0	54424
UID5078	Q9H4A3	WNK1	WNK1	Serine/threonine-protein kinase WNK1	DVDDGSGSPHSPHQLSSK	S	___1	0.999998	240.87	11	2032	0.107055	0.098244	0.745125	FALSE	0.155557	0.01627	0.389726	FALSE	0.048502	0.434662	0.999517	FALSE	Q9H4A3|S|2032	DGSGSPHSPHQLSSK	-0.00494773	0.999358	FALSE	-0.007933	0.99978	FALSE	-0.00298527	0.989623	FALSE	Q9H4A3	Q9H4A3;D3DUP2;F5GWT4;D3DUP1;A0A6Q8PFM0;A5D8Z4	2032;1757;1784;2032;1181;1187	Q9H4A3	11655
UID15878	P16284	PECAM1	PECAM-1	Platelet endothelial cell adhesion molecule	AVPDAVESRYSR	S	___2	0.989963	166.47	11	729	0.107849	0.151628	0.593215	FALSE	0.14229	0.0480612	0.367627	FALSE	0.0344411	0.641146	0.950389	FALSE	P16284|S|729	DAVESRYSRTEGSLD	-0.0047762	0.994946	FALSE	0.0184852	0.99978	FALSE	0.0232614	0.914635	FALSE	P16284	B7Z8Y6;B7Z8U8;P16284	724;391;729	B7Z8Y6;P16284	6555;6556;71426
UID280	P35579	MYH9	MYH9	Myosin-9	DFSALESQLQDTQELLQEENR	S	___1	0.999759	190.87	3	1304	-0.00362809	0.976909	0.99668	FALSE	-0.260988	0.033952	0.30759	FALSE	-0.25736	0.0480845	0.654681	FALSE	P35579|S|1304	SKLTKDFSALESQLQ	-0.0310789	0.994946	FALSE	-0.00597485	0.99978	FALSE	0.0251041	0.918886	FALSE	P35579	P35579;A0A024R1N1;Q86XU5;A0A0U4BW16	1304;1304;1304;1307	P35579;A0A0U4BW16	8826
UID1030	A0A024RAB0	ECE1	NA	NA	RGPGLTSSPPLLPPSLQVNFHSPR	S	___1	0.791677	95.125	8	25	-0.0925832	0.0490093	0.599939	FALSE	-0.131509	0.00587528	0.2037	FALSE	-0.0389257	0.378633	0.999517	FALSE	A0A024RAB0|S|25	RGPGLTSSPPLLPPS	-0.0574059	0.994946	FALSE	-0.103425	0.99978	FALSE	-0.0460195	0.914635	FALSE	A0A024RAB0	A0A024RAB0	25	A0A024RAB0	51113
UID235	Q92613	JADE3	JADE3	Protein Jade-3	DSSDRENPPHDSRR	S	___1	0.999999	135.09	2	793	0.114647	0.222802	0.924046	FALSE	0.179557	0.0522072	0.667141	FALSE	0.0649104	0.481606	0.998845	FALSE	Q92613|S|793	KVRVRKDSSDRENPP	NA	NA	NA	NA	NA	NA	NA	NA	NA	Q92613	Q92613;A0A024R1A2;A8K5A5	793;793;793	Q92613	11330
UID236	Q92613	JADE3	JADE3	Protein Jade-3	DSSDRENPPHDSRR	S	___1	0.999999	135.09	3	794	0.114647	0.222802	0.924046	FALSE	0.179557	0.0522072	0.667141	FALSE	0.0649104	0.481606	0.998845	FALSE	Q92613|S|794	VRVRKDSSDRENPPH	NA	NA	NA	NA	NA	NA	NA	NA	NA	Q92613	Q92613;A0A024R1A2;A8K5A5	794;794;794	Q92613	11330
UID364	A0A1B0GWD5	TCF4	NA	Transcription factor 4	GMPPGLQGQSVSSGSSEIKSDDEGDENLQDTK	S	___1	0.99948	209.19	20	385	0.109056	0.00881784	0.291686	FALSE	0.101272	0.00946268	0.307184	FALSE	-0.00778439	0.830223	0.998845	FALSE	A0A1B0GWD5|S|385	SGSSEIKSDDEGDEN	-0.00377499	0.99992	FALSE	0.0379139	0.99978	FALSE	0.0416889	0.914635	FALSE	A0A1B0GWD5	P15884;H3BPJ7;B3KVA4;A0A024R2C0;E9PH57;A0A1B0GVR6;H3BTP3;A0A1B0GW91;Q59ES0;A0A1B0GWD5	515;490;515;515;617;524;521;299;400;385	P15884;E9PH57;A0A1B0GWD5	23945
UID6656	P52701	MSH6	MSH6	DNA mismatch repair protein Msh6	QSTLYSFFPKSPALSDANK	S	___1	0.999998	197.28	11	14	-0.0744419	0.0464733	0.351219	FALSE	-0.0995803	0.00620898	0.111209	FALSE	-0.0251384	0.48671	0.919675	FALSE	P52701|S|14	LYSFFPKSPALSDAN	-0.0117963	0.994946	FALSE	0.0284836	0.99978	FALSE	0.0402799	0.914635	FALSE	P52701	P52701;A0A087WWJ1;Q1L838;Q3SWU9;F8WAX8;F8W7G9	14;14;14;14;14;14	P52701	49805;56492
UID2137	Q9BTE3	MCMBP	MCMBP	Mini-chromosome maintenance complex-binding protein	VHSPPASLVPR	S	___1	0.999981	83.087	3	298	0.174714	0.0331637	0.516544	FALSE	0.106321	0.147353	0.889572	FALSE	-0.0683923	0.368917	0.999517	FALSE	Q9BTE3|S|298	AEEQRVHSPPASLVP	0.00637067	0.994946	FALSE	0.00714538	0.99978	FALSE	0.000774709	0.996573	FALSE	Q9BTE3	Q9BTE3;A0A0S2Z5P5	298;298	Q9BTE3	65683
UID31421	Q9P2R6	RERE	RERE	Arginine-glutamic acid dipeptide repeats protein	EEALDDAEEPESPPPPPRSPSPEPTVVDTPSHASQSAR	S	___3	0.994443	60.886	12	1106	0.133913	0.0200629	0.451545	FALSE	0.117516	0.0280034	0.515505	FALSE	-0.0163967	0.751623	0.998845	FALSE	Q9P2R6|S|1106	DDAEEPESPPPPPRS	0.0217354	0.994946	FALSE	0.024592	0.99978	FALSE	0.00285656	0.988003	FALSE	Q9P2R6	Q9P2R6;B1AKN3	1106;838	Q9P2R6	13311
UID31422	Q9P2R6	RERE	RERE	Arginine-glutamic acid dipeptide repeats protein	EEALDDAEEPESPPPPPRSPSPEPTVVDTPSHASQSAR	S	___3	0.951682	60.886	19	1113	0.133913	0.0200629	0.451545	FALSE	0.117516	0.0280034	0.515505	FALSE	-0.0163967	0.751623	0.998845	FALSE	Q9P2R6|S|1113	SPPPPPRSPSPEPTV	0.0217354	0.994946	FALSE	0.024592	0.99978	FALSE	0.00285656	0.988003	FALSE	Q9P2R6	Q9P2R6;B1AKN3	1113;845	Q9P2R6	13311
UID31423	Q9P2R6	RERE	RERE	Arginine-glutamic acid dipeptide repeats protein	EEALDDAEEPESPPPPPRSPSPEPTVVDTPSHASQSAR	S	___3	0.951682	60.886	21	1115	0.133913	0.0200629	0.451545	FALSE	0.117516	0.0280034	0.515505	FALSE	-0.0163967	0.751623	0.998845	FALSE	Q9P2R6|S|1115	PPPPRSPSPEPTVVD	0.0217354	0.994946	FALSE	0.024592	0.99978	FALSE	0.00285656	0.988003	FALSE	Q9P2R6	Q9P2R6;B1AKN3	1115;847	Q9P2R6	13311
UID5443	G3V599	MIA2	NA	Melanoma inhibitory activity protein 2;cTAGE family member 6;cTAGE family member 15;cTAGE family member 8;cTAGE family member 4;cTAGE family member 9	SNSELEDEILCLEK	S	___1	0.867166	162.77	3	674	0.0986435	0.0739113	0.446954	FALSE	0.120259	0.0229805	0.246461	FALSE	0.0216157	0.686718	0.954079	FALSE	G3V599|S|674	EKLNRSNSELEDEIL	-0.0418468	0.994946	FALSE	0.0147274	0.99978	FALSE	0.0565742	0.914635	FALSE	G3V599	G3V599;Q96PC5;Q59FD2;Q4G155;Q86UF2;Q05BM1;A4D2H0;A0A5F9ZHA4;A0A2R8YE69;P0CG41;Q8IX94;G3V5K6;A4FU28	674;747;143;139;140;139;140;140;140;140;140;101;140	G3V599	39296;56397
UID6319	P22059	OSBP	OSBP	Oxysterol-binding protein 1;Oxysterol-binding protein	RTGSNISGASSDISLDEQYK	S	___1	0.978062	152.88	7	382	0.125375	0.0106991	0.291528	FALSE	0.102535	0.0224664	0.466624	FALSE	-0.022839	0.597928	0.999517	FALSE	P22059|S|382	KRTGSNISGASSDIS	0.0167796	0.994946	FALSE	0.0187004	0.99978	FALSE	0.00192079	0.995728	FALSE	P22059	P22059;B4DR25	382;15	P22059	52450
UID17631	P49756	RBM25	RBM25	RNA-binding protein 25	LGASNSPGQPNSVK	S	___2	0.999998	355.35	6	677	-0.154668	0.270718	0.944905	FALSE	-0.156676	0.23684	0.988693	FALSE	-0.00200784	0.98832	0.998845	FALSE	P49756|S|677	LKLGASNSPGQPNSV	0.00319606	0.99992	FALSE	-0.00721437	0.99978	FALSE	-0.0104104	0.975324	FALSE	P49756	P49756	677	P49756	36549;36550
UID17632	P49756	RBM25	RBM25	RNA-binding protein 25	LGASNSPGQPNSVKRK	S	___2	0.999954	61.181	12	683	-0.154668	0.270718	0.944905	FALSE	-0.156676	0.23684	0.988693	FALSE	-0.00200784	0.98832	0.998845	FALSE	P49756|S|683	NSPGQPNSVKRKKLP	0.00319606	0.99992	FALSE	-0.00721437	0.99978	FALSE	-0.0104104	0.975324	FALSE	P49756	P49756	683	P49756	36549;36550
UID16073	Q3KQU3	MAP7D1	RPRC1	MAP7 domain-containing protein 1	RSSQPSPTAVPASDSPPTK	S	___2	0.860306	101.75	13	123	0.0872221	0.0430608	0.606974	FALSE	0.128317	0.00377324	0.172235	FALSE	0.0410945	0.310968	0.998845	FALSE	Q3KQU3|S|123	SPTAVPASDSPPTKQ	0.00715583	0.995167	FALSE	-0.00379513	0.99978	FALSE	-0.010951	0.975324	FALSE	Q3KQU3	Q3KQU3;D3DPS3;B3KU03;C9JIR3;E9PLH3	123;123;123;84;84	Q3KQU3	52373;52374;57746;57747;57748
UID5205	E5RJP2	SORBS3	NA	NA	ADGGSPFLGRR	S	___1	1	126.03	5	6	0.0877922	0.0158534	0.189165	FALSE	0.0826228	0.0157164	0.196675	FALSE	-0.00516944	0.880506	0.980691	FALSE	E5RJP2|S|6	XXMADGGSPFLGRRD	NA	NA	NA	NA	NA	NA	NA	NA	NA	E5RJP2	E5RJP2;E5RIA0	6;6	E5RJP2	1126;1127
UID29826	Q6NZI2	CAVIN1	PTRF	Polymerase I and transcript release factor	RGSSPDVHALLEITEESDAVLVDK	S	___3	1	259.8	4	366	0.0591296	0.114131	0.532305	FALSE	0.110526	0.00313924	0.0690359	FALSE	0.051396	0.167232	0.760491	FALSE	Q6NZI2|S|366	GDLRRGSSPDVHALL	-0.011051	0.994946	FALSE	0.00242057	0.99978	FALSE	0.0134715	0.946803	FALSE	Q6NZI2	Q6NZI2;B4DNU9;B4DPZ5;B3KRY5	366;348;339;321	Q6NZI2	24933;24934;51174;51175
UID9020	Q9H4H8	FAM83D	FAM83D	Protein FAM83D	ALLSEGLDEVPAACLSPCGPPNPTELFSESR	S	___1	0.86916	57.679	16	17	-0.0947411	0.578026	0.971334	FALSE	-0.213608	0.193938	0.922594	FALSE	-0.118867	0.486704	0.999517	FALSE	Q9H4H8|S|17	EVPAACLSPCGPPNP	NA	NA	NA	NA	NA	NA	NA	NA	NA	Q9H4H8	Q9H4H8;A0A087WXK8	17;47	Q9H4H8	3854
UID2860	Q8N1W1	ARHGEF28	RGNEF	Rho guanine nucleotide exchange factor 28	SLVVQHNEHEDQHSLDLDR	S	___1	1	126.68	14	338	0.180276	0.0133325	0.323087	FALSE	0.0799914	0.200539	0.924759	FALSE	-0.100284	0.136047	0.999517	FALSE	Q8N1W1|S|338	NEHEDQHSLDLDRSF	0.0264879	0.994946	FALSE	-0.000327751	0.99978	FALSE	-0.0268157	0.914635	FALSE	Q8N1W1	Q8N1W1;A0A2X0U2G7	338;338	Q8N1W1	56110;56111
UID10505	P33981	TTK	TTK	Dual specificity protein kinase TTK	NEDLTDELSLNK	T	___1	0.999994	79.771	5	33	-0.19727	0.0951134	0.73906	FALSE	-0.102061	0.340245	0.997264	FALSE	0.0952095	0.401237	0.999517	FALSE	P33981|T|33	KFKNEDLTDELSLNK	NA	NA	NA	NA	NA	NA	NA	NA	NA	P33981	P33981;D6RFY1;D6RF82;D6REX1;D6RIC6	33;33;33;33;33	P33981	44401
UID4722	Q9NZN5	ARHGEF12	ARHGEF12	Rho guanine nucleotide exchange factor 12	FDSVAFGESQSEDEQFENDLETDPPNWQQLVSR	S	___1	0.966353	124.17	11	753	-0.0525658	0.294301	0.725363	FALSE	0.142216	0.00478127	0.0925073	FALSE	0.194782	0.00050032	0.255252	FALSE	Q9NZN5|S|753	VAFGESQSEDEQFEN	-0.00549634	0.99992	FALSE	-0.0342711	0.99978	FALSE	-0.0287748	0.946151	FALSE	Q9NZN5	B4E2K6;B4DGW2;Q9NZN5;A0A2X0SFF5;E9PMR6	734;650;753;753;650	B4E2K6;Q9NZN5	18985
UID7158	Q14258	TRIM25	TRIM25	E3 ubiquitin/ISG15 ligase TRIM25	ATSSHPNSTSLKAK	S	___1	0.864375	119.56	10	435	-0.112671	0.0423047	0.605263	FALSE	-0.134445	0.01334	0.37442	FALSE	-0.021774	0.67136	0.998845	FALSE	Q14258|S|435	SSHPNSTSLKAKVLE	0.021019	0.994946	FALSE	-0.0171353	0.99978	FALSE	-0.0381543	0.914635	FALSE	Q14258	Q14258;Q59GW5;A0A3B3IUA7;D3DTY9	435;449;435;227	Q14258	6128;6129
UID6047	Q6P4R9	SASH1	NA	SAM and SH3 domain-containing protein 1	AVLLTAVELLQEYDSNSDQSGSQEK	S	___1	0.952059	141.49	22	687	-0.14397	0.0531253	0.381136	FALSE	-0.102659	0.136378	0.590125	FALSE	0.0413111	0.566211	0.933835	FALSE	Q6P4R9|S|687	SNSDQSGSQEKLLVD	-0.0255475	0.994946	FALSE	-0.0223488	0.99978	FALSE	0.00319872	0.989623	FALSE	Q6P4R9	O94885;B4DTX1;Q7Z3N8;A0A087WW74;Q6P4R9	706;467;116;116;687	O94885;Q6P4R9	6504
UID565	Q9C0C2	TNKS1BP1	TNKS1BP1	182 kDa tankyrase-1-binding protein	HNGSLSPGLEARDPLEAR	S	___1	1	149.31	6	1385	0.111906	0.0254762	0.458995	FALSE	0.119804	0.0130004	0.350373	FALSE	0.00789798	0.861778	0.999517	FALSE	Q9C0C2|S|1385	LRHNGSLSPGLEARD	0.00239977	0.99992	FALSE	0.0101934	0.99978	FALSE	0.00779358	0.975324	FALSE	Q9C0C2	Q9C0C2;A0A024R542	1385;1385	Q9C0C2	26581;26582
UID3354	P04920	SLC4A2	SLC4A2	Anion exchange protein 2;Anion exchange protein	ALTQPSPVSTPSSVQFFLQEDDSADRK	S	___1	0.945344	159.08	6	144	0.089897	0.0997012	0.49752	FALSE	0.124249	0.0185419	0.216572	FALSE	0.0343522	0.520049	0.926703	FALSE	P04920|S|144	ARALTQPSPVSTPSS	0.0144363	0.994946	FALSE	-0.00246009	0.99978	FALSE	-0.0168964	0.946803	FALSE	P04920	P04920;A0A7I2V5T6;Q59GF1;Q9UEY6;Q9UEY5;Q9UEY4;Q8TAG3;C9J9M9	144;144;147;144;135;130;62;144	P04920	4108
UID586	Q9C0B5	ZDHHC5	ZDHHC5	Palmitoyltransferase ZDHHC5;Palmitoyltransferase	GVGSPEPGPTAPYLGR	S	___1	0.999996	105.02	4	621	0.124104	0.0689932	0.434945	FALSE	0.115572	0.0713851	0.447043	FALSE	-0.00853205	0.897299	0.981795	FALSE	Q9C0B5|S|621	LRGRGVGSPEPGPTA	-0.00303354	0.99992	FALSE	-0.0116863	0.99978	FALSE	-0.0086528	0.975324	FALSE	Q9C0B5	Q9C0B5;A0A024R546	621;621	Q9C0B5	25319
UID2869	Q96M96	FGD4	FGD4	FYVE, RhoGEF and PH domain-containing protein 4	AQATIPLLGYVVDEMPRSADLPHSFK	S	___1	0.999909	128.71	18	702	-0.189897	0.0396257	0.56083	FALSE	-0.0937185	0.251887	0.965663	FALSE	0.0961787	0.268333	0.999517	FALSE	Q96M96|S|702	VVDEMPRSADLPHSF	-0.0099233	0.994946	FALSE	0.00338176	0.99978	FALSE	0.0133051	0.942479	FALSE	Q96M96	Q96M96;A0A2X0U2J9;B7Z493;E9PJX4;B7Z8F9;F8VWL3;F8W1R0	702;702;787;814;814;839;609	Q96M96	4827
UID9305	Q9P0U0	PC326	NA	DDB1- and CUL4-associated factor 6	DSALQDTDDSDDDPVLIPGAR	S	___1	1	119.85	10	330	-0.206915	0.0057649	0.202201	FALSE	0.0335195	0.580749	0.997359	FALSE	0.240435	0.00205796	0.999517	FALSE	Q9P0U0|S|330	ALQDTDDSDDDPVLI	NA	NA	NA	NA	NA	NA	NA	NA	NA	Q9P0U0	Q9P0U0;Q58WW2	330;657	Q9P0U0	11066
UID3517	P62753	RPS6	S6	40S ribosomal protein S6	LSSLRASTSKSESSQK	S	___1	0.974636	128.22	7	240	-0.0889615	0.437411	0.827079	FALSE	-0.183427	0.0952779	0.509383	FALSE	-0.0944659	0.409928	0.903843	FALSE	P62753|S|240	RLSSLRASTSKSESS	0.000904185	0.99992	FALSE	-0.0399162	0.99978	FALSE	-0.0408204	0.952041	FALSE	P62753	P62753;Q96DV6;A2A3R6;A2A3R5	240;240;240;209	P62753	5740;40916;40917;51701
UID11768	O43237	DYNC1LI2	DNCLI2	Cytoplasmic dynein 1 light intermediate chain 2	ASESPARGPSGSPR	S	___2	0.980537	89.011	4	383	-0.0700832	0.185149	0.626498	FALSE	-0.13566	0.00937154	0.145278	FALSE	-0.0655767	0.214082	0.803086	FALSE	O43237|S|383	TPTRASESPARGPSG	0.013409	0.994946	FALSE	8.83292e-05	0.99978	FALSE	-0.0133207	0.934785	FALSE	O43237	O43237;A0A024R6Z0;J3KRZ2	383;383;9	O43237	5353
UID11769	O43237	DYNC1LI2	DNCLI2	Cytoplasmic dynein 1 light intermediate chain 2	ASESPARGPSGSPR	S	___2	0.937432	89.011	12	391	-0.0700832	0.185149	0.626498	FALSE	-0.13566	0.00937154	0.145278	FALSE	-0.0655767	0.214082	0.803086	FALSE	O43237|S|391	PARGPSGSPRTQGRG	0.013409	0.994946	FALSE	8.83292e-05	0.99978	FALSE	-0.0133207	0.934785	FALSE	O43237	O43237;A0A024R6Z0;J3KRZ2	391;391;17	O43237	5353
UID7934	Q7L804	RAB11FIP2	RAB11FIP2	Rab11 family-interacting protein 2	TLSFDTSK	S	___1	0.886337	94.297	3	277	0.132428	0.00838797	0.250651	FALSE	0.0938832	0.0360141	0.583333	FALSE	-0.038545	0.384261	0.999517	FALSE	Q7L804|S|277	SPHRRTLSFDTSKMN	NA	NA	NA	NA	NA	NA	NA	NA	NA	Q7L804	Q7L804	277	Q7L804	61458
UID8308	Q8ND56	LSM14A	alphaSNBP(A)	Protein LSM14 homolog A	TQLSQGRSSPQLDPLRK	S	___1	0.95922	283.68	9	183	-0.0951819	0.00413896	0.0782781	FALSE	-0.0595789	0.0463011	0.361404	FALSE	0.035603	0.25082	0.829569	FALSE	Q8ND56|S|183	QLSQGRSSPQLDPLR	-0.0171136	0.994946	FALSE	-0.000740964	0.99978	FALSE	0.0163726	0.937391	FALSE	Q8ND56	Q8ND56	183	Q8ND56	57698;57699;57700;62203;62204
UID13968	P02545	LMNA	lamin A/C	Prelamin-A/C;Lamin-A/C	LSPSPTSQR	S	___2	0.999977	187.33	4	392	-0.0565136	0.0129561	0.167831	FALSE	-0.0635308	0.00366455	0.0763701	FALSE	-0.0070172	0.743327	0.967194	FALSE	P02545|S|392	ERLRLSPSPTSQRSR	-0.0275693	0.994946	FALSE	-0.0198712	0.99978	FALSE	0.0076981	0.975324	FALSE	P02545	P02545;A0A384MQX1;A0A6Q8PFJ0;Q5I6Y5;A0A6Q8PHQ9;Q8N519;W8QEH3	392;392;392;392;392;392;392	P02545;W8QEH3	40376;40823
UID2438	A0A1B0GTL5	RAB11FIP5	NA	NA	LFTPSRSQEEEEEKAAVGLSNR	S	___1	0.992797	182.74	7	913	0.0588334	0.0831851	0.467354	FALSE	0.100132	0.00305324	0.067497	FALSE	0.0412986	0.21728	0.805121	FALSE	A0A1B0GTL5|S|913	RLFTPSRSQEEEEEK	0.00195277	0.99992	FALSE	0.00264086	0.99978	FALSE	0.000688092	0.996573	FALSE	A0A1B0GTL5	A0A1B0GTL5	913	A0A1B0GTL5	36459;36460
UID25972	A8K964	PNN	NA	Pinin	RSISESSR	S	___3	0.794176	81.923	6	694	0.130442	0.261737	0.94148	FALSE	0.169863	0.127758	0.870457	FALSE	0.0394216	0.728758	0.998845	FALSE	A8K964|S|694	RKRSISESSRSGKRS	-0.0386232	0.994946	FALSE	-0.0068094	0.99978	FALSE	0.0318138	0.918886	FALSE	A8K964	A8K964;Q9H307;B4DTD4;B4E392;Q15789	694;694;447;414;76	A8K964	52270;52271
UID10040	A0A140VKA0	CALD1	NA	Caldesmon	GNVFSSPTAAGTPNKETAGLK	T	___1	0.999989	189.64	12	475	-0.074502	0.192329	0.636665	FALSE	-0.139402	0.0129891	0.176098	FALSE	-0.0649001	0.254242	0.833698	FALSE	A0A140VKA0|T|475	SSPTAAGTPNKETAG	0.021539	0.994946	FALSE	0.00639742	0.99978	FALSE	-0.0151416	0.951416	FALSE	A0A140VKA0	A0A140VKA0;B7Z6G4;E9PGZ1;Q9NYG1;B4E3I0;Q7Z2Y9;Q5HY93;B4DPW5;A0A6Q8PGI1;E7EX44;Q05682	475;480;469;475;249;43;23;424;132;494;730	A0A140VKA0;B4DPW5;E7EX44;Q05682	24100;24101
UID3765	Q15633	TARBP2	TRBP	RISC-loading complex subunit TARBP2	SPPMELQPPVSPQQSECNPVGALQELVVQK	S	___1	0.757432	52.249	11	152	0.159405	0.0658123	0.669013	FALSE	0.125307	0.116923	0.856315	FALSE	-0.0340971	0.674966	0.999517	FALSE	Q15633|S|152	MELQPPVSPQQSECN	NA	NA	NA	NA	NA	NA	NA	NA	NA	Q15633	Q15633;H3BV98;F8VW32;F8VSA1;F8VZ57;A8K3X2	152;53;61;53;123;152	Q15633	56696
UID1860	Q9H3P2	NELFA	WHSC2	Negative elongation factor A	QAPFRSPTAPSVFSPTGNR	S	___1	0.992188	89.622	6	225	-0.00708286	0.811926	0.964523	FALSE	-0.111973	0.000407428	0.0131157	TRUE	-0.10489	0.00143378	0.354808	FALSE	Q9H3P2|S|225	PKQAPFRSPTAPSVF	-0.0320455	0.994946	FALSE	-0.0215301	0.99978	FALSE	0.0105154	0.974646	FALSE	Q9H3P2	Q9H3P2;A0A0C4DFX9;B3KM78;B3KTK5;Q53GS8;H0Y3X6;B3KSP0;C9JHL4;C9JEM7;H7C2C7	225;236;236;155;225;229;90;230;155;126	Q9H3P2	47479
UID2087	B7Z7U0	SRRM1	NA	Serine/arginine repetitive matrix protein 1	SVSGSPEPAAK	S	___1	1	191.95	5	768	-0.138858	0.00885692	0.132217	FALSE	-0.0635441	0.180297	0.65323	FALSE	0.0753138	0.137193	0.738734	FALSE	B7Z7U0|S|768	SSRSVSGSPEPAAKK	0.0145055	0.994946	FALSE	0.0389523	0.99978	FALSE	0.0244469	0.918886	FALSE	B7Z7U0	A0A0S2Z4Z6;Q8IYB3;A9Z1X7;A0A0S2Z4W1;E9PCT1;B7Z7U0	770;756;765;756;755;768	A0A0S2Z4Z6;B7Z7U0	52658;58683
UID17959	Q09666	AHNAK	AHNAK	Neuroblast differentiation-associated protein AHNAK	GGVTGSPEASISGSKGDLK	S	___2	0.997435	273.84	14	5739	-0.123773	0.0288308	0.274716	FALSE	-0.0940259	0.0727712	0.450872	FALSE	0.029747	0.583156	0.937939	FALSE	Q09666|S|5739	PEASISGSKGDLKSS	0.00564332	0.994946	FALSE	-0.00481628	0.99978	FALSE	-0.0104596	0.957205	FALSE	Q09666	Q09666	5739	Q09666	22921;22922
UID17957	Q09666	AHNAK	AHNAK	Neuroblast differentiation-associated protein AHNAK	GGVTGSPEASISGSK	S	___2	0.999981	393.18	6	5731	-0.123773	0.0288308	0.274716	FALSE	-0.0940259	0.0727712	0.450872	FALSE	0.029747	0.583156	0.937939	FALSE	Q09666|S|5731	GKGGVTGSPEASISG	0.00564332	0.994946	FALSE	-0.00481628	0.99978	FALSE	-0.0104596	0.957205	FALSE	Q09666	Q09666	5731	Q09666	22921;22922
UID4507	Q9UHB6	LIMA1	eplin	LIM domain and actin-binding protein 1	ISENSYSLDDLEIGPGQLSSSTFDSEK	S	___1	0.999446	293.22	2	225	-0.0788551	0.0193825	0.214998	FALSE	-0.0820566	0.0104373	0.156944	FALSE	-0.00320152	0.920245	0.987006	FALSE	Q9UHB6|S|225	SASGRKISENSYSLD	-0.0202159	0.994946	FALSE	-0.0310508	0.99978	FALSE	-0.010835	0.965486	FALSE	Q9UHB6	Q9UHB6;B4DN52;Q53GG0;F8VQE1;F8VRN8	225;144;225;65;225	Q9UHB6	30481;30482;30483
UID1153	P09651	HNRNPA1	hnRNP A1	Heterogeneous nuclear ribonucleoprotein A1;Heterogeneous nuclear ribonucleoprotein A1, N-terminally processed	NQGGYGGSSSSSSYGSGR	S	___1	0.871904	174.85	13	365	-0.186789	0.0364574	0.541817	FALSE	-0.0926093	0.241138	0.957377	FALSE	0.0941796	0.261564	0.999517	FALSE	P09651|S|365	GGSSSSSSYGSGRRF	0.0159529	0.994946	FALSE	-0.00476985	0.99978	FALSE	-0.0207227	0.914635	FALSE	P09651	P09651;A0A024RAZ7;A0A7I2V3R8;F8W6I7;A0A024RB53;Q6IPF2;Q9BSM5;A0A7I2YQX9;A0A2R8Y4L2;B4E0B5;Q3MI39;A0A7I2YQY2;H0YH80	365;365;312;300;313;313;291;268;268;247;160;38;184	P09651;H0YH80	46087
UID5835	O15541	RNF113A	ZNF183	RING finger protein 113A	ATGEGGASDLPEDPDEDAIPIT	S	___1	0.999897	92.792	8	329	0.12994	0.271116	0.709952	FALSE	-0.145357	0.192297	0.666496	FALSE	-0.275296	0.0247246	0.591359	FALSE	O15541|S|329	ATGEGGASDLPEDPD	-0.00364911	0.99992	FALSE	-0.0285679	0.99978	FALSE	-0.0249188	0.918886	FALSE	O15541	O15541	329	O15541	5967
UID5364	F5H212	HIVEP1	NA	Zinc finger protein 40	LGLVLQPDAGGLFLSHESPK	S	___1	0.936715	164.05	18	479	-0.164078	0.0433794	0.570357	FALSE	-0.113218	0.124621	0.871921	FALSE	0.0508593	0.500888	0.999517	FALSE	F5H212|S|479	GLFLSHESPKALSIH	NA	NA	NA	NA	NA	NA	NA	NA	NA	F5H212	F5H212;P15822	479;479	F5H212	36858
UID2455	Q7Z4S6	KIF21A	KIF21A	Kinesin-like protein KIF21A;Kinesin-like protein	LIDELENSQKR	S	___1	1	57.348	8	667	-0.0183256	0.892042	0.996108	FALSE	-0.269709	0.0489679	0.640664	FALSE	-0.251383	0.0796383	0.999517	FALSE	Q7Z4S6|S|667	LIDELENSQKRLQTL	-0.0448037	0.994946	FALSE	-0.00259401	0.99978	FALSE	0.0422097	0.914635	FALSE	Q7Z4S6	Q7Z4S6;H0YHT2;A0A1B0GV47;A0A024R0V9	667;15;645;654	Q7Z4S6	37289
UID5468	H0Y704	ZNF185	NA	NA	KSTGSPTQETQAPFIAK	S	___1	0.938801	232.82	5	23	0.0784451	0.0148383	0.180469	FALSE	0.0768284	0.0114835	0.166423	FALSE	-0.00161667	0.957564	0.991556	FALSE	H0Y704|S|23	AAKKSTGSPTQETQA	NA	NA	NA	NA	NA	NA	NA	NA	NA	H0Y704	H0Y704	23	H0Y704	33664;58122
UID10457	O75976	CPD	CPD	Carboxypeptidase D	SLLSHEFQDETDTEEETLYSSK	T	___1	0.999995	226.18	13	1370	0.111741	0.020568	0.457151	FALSE	0.116528	0.0117907	0.353146	FALSE	0.00478753	0.912098	0.998845	FALSE	O75976|T|1370	EFQDETDTEEETLYS	-0.00331278	0.99992	FALSE	-0.00177894	0.99978	FALSE	0.00153384	0.996573	FALSE	O75976	O75976;B7Z843	1370;895	O75976	55758;55759
UID11665	Q14980	NUMA1	NuMA-1	Nuclear mitotic apparatus protein 1	RVSLEPHQGPGTPESK	S	___2	0.999998	88.504	3	1991	-0.0608935	0.154165	0.86222	FALSE	-0.143882	0.00211431	0.109714	FALSE	-0.0829881	0.0595647	0.998845	FALSE	Q14980|S|1991	RQQRKRVSLEPHQGP	-0.014183	0.994946	FALSE	0.00446752	0.99978	FALSE	0.0186505	0.918886	FALSE	Q14980	A0A024R5M9;A0A087WY61;Q59HB8;Q7Z757;H0YFY6;Q96HN5;Q9UNL7;Q14980;Q4LE64	1977;1975;1461;1069;840;839;170;1991;1997	A0A024R5M9;Q14980	52648;67893
UID20856	Q14980	NUMA1	NuMA-1	Nuclear mitotic apparatus protein 1	VSLEPHQGPGTPESK	T	___2	0.999984	125.73	11	2000	-0.0608935	0.154165	0.86222	FALSE	-0.143882	0.00211431	0.109714	FALSE	-0.0829881	0.0595647	0.998845	FALSE	Q14980|T|2000	EPHQGPGTPESKKAT	-0.014183	0.994946	FALSE	0.00446752	0.99978	FALSE	0.0186505	0.918886	FALSE	Q14980	A0A024R5M9;A0A087WY61;Q59HB8;Q7Z757;H0YFY6;Q96HN5;Q9UNL7;Q14980;Q4LE64	1986;1984;1470;1078;849;848;179;2000;2006	A0A024R5M9;Q14980	52648;67893
UID883	P35658	NUP214	NUP214	Nuclear pore complex protein Nup214	LSLEGERQPKSPGSTPTTPTSSQAPQK	S	___1	0.803352	202.16	14	433	-0.113351	0.201761	0.863158	FALSE	-0.169427	0.0518088	0.661214	FALSE	-0.0560756	0.51782	0.999517	FALSE	P35658|S|433	RQPKSPGSTPTTPTS	0.00898563	0.994946	FALSE	-0.00602483	0.99978	FALSE	-0.0150105	0.922254	FALSE	P35658	P35658;A0A024R8B6;A0A494C1F2	433;474;433	P35658	40706;49314;56619
UID8285	Q8NAF0	ZNF579	ZNF579	Zinc finger protein 579	ESESEEAEAGAAELR	S	___1	0.852715	82.865	4	196	0.231804	0.0505306	0.63895	FALSE	0.0557642	0.59137	0.999031	FALSE	-0.176039	0.12606	0.998845	FALSE	Q8NAF0|S|196	AEPRESESEEAEAGA	NA	NA	NA	NA	NA	NA	NA	NA	NA	Q8NAF0	Q8NAF0	196	Q8NAF0	17160
UID7481	Q9NYL9	TMOD3	TMOD3	Tropomodulin-3	VSLDPELEEALTSASDTELCDLAAILGMHNLITNTK	S	___1	0.838775	191.11	15	127	0.090346	0.251419	0.697679	FALSE	-0.154832	0.0418872	0.346313	FALSE	-0.245178	0.00371795	0.430519	FALSE	Q9NYL9|S|127	EEALTSASDTELCDL	-0.00608784	0.994946	FALSE	0.00798177	0.99978	FALSE	0.0140696	0.952041	FALSE	Q9NYL9	Q9NYL9;Q5HYL6	127;127	Q9NYL9	67887
UID7832	Q6PID6	TTC33	TTC33	Tetratricopeptide repeat protein 33	KSEAPAEVTHFSPK	S	___1	0.999248	146.81	12	197	-0.0985177	0.0318839	0.286905	FALSE	-0.0964913	0.025847	0.266393	FALSE	0.00202643	0.96318	0.992075	FALSE	Q6PID6|S|197	PAEVTHFSPKSIPDY	-0.000662451	0.99992	FALSE	-0.0136984	0.99978	FALSE	-0.0130359	0.972295	FALSE	Q6PID6	Q6PID6;B4DZW3	197;94	Q6PID6	33548;53660
UID2930	P31943	HNRNPH1	hnRNP H1	Heterogeneous nuclear ribonucleoprotein H;Heterogeneous nuclear ribonucleoprotein H, N-terminally processed	EGRPSGEAFVELESEDEVK	S	___1	1	99.387	5	54	0.140068	0.0895487	0.730195	FALSE	0.139484	0.07381	0.737234	FALSE	-0.00058448	0.994017	0.999517	FALSE	P31943|S|54	YTREGRPSGEAFVEL	0.00365714	0.999358	FALSE	0.00369647	0.99978	FALSE	3.93238e-05	0.999453	FALSE	P31943	P31943;G8JLB6;A0A384MEJ3;E9PCY7;D6RBM0;D6RIU0;D6RIT2;D6RFM3;D6R9T0;D6RIH9;D6RDU3;D6RJ04;D6RAM1;E7EN40;E7EQJ0;D6RDL0	54;54;54;54;54;54;54;54;54;54;54;54;54;54;54;54	P31943	14413
UID5670	J3QT56	HYPK	NA	NA	ATEGDVELELETETSGPERPPEKPR	S	___1	0.836328	135.41	15	16	0.104702	0.132983	0.796731	FALSE	0.158709	0.022455	0.466624	FALSE	0.0540077	0.42364	0.999517	FALSE	J3QT56|S|16	LELETETSGPERPPE	NA	NA	NA	NA	NA	NA	NA	NA	NA	J3QT56	J3QT56	16	J3QT56	5905
UID1023	Q14004	CDK13	CDK13	Cyclin-dependent kinase 13	SSKEPPSAYKEPPK	S	___1	0.887892	105.39	1	285	0.112514	0.0270841	0.504652	FALSE	0.12146	0.013325	0.37442	FALSE	0.00894607	0.846545	0.998845	FALSE	Q14004|S|285	AHRSRTKSSKEPPSA	0.0206234	0.994946	FALSE	0.016507	0.99978	FALSE	-0.00411639	0.989623	FALSE	Q14004	Q14004;A0A2R8Y4Z0;A0A024RA66;A0A024RA85;A0A2R8YFE7	285;65;285;285;160	Q14004	57566
[truncated: 11,755 more rows]

## Sheet: Phosphoproteome TR1 
Unique ID	Uniprot_accession	Gene	Protein	Description	Peptide	Amino_acid	Multiplicity	Localization_probability	Score	Position_in_peptide	Position_in_protein	logFC_BMP9_vs_NS_TR1	logFC_BMP10_vs_NS_TR1	logFC_BMP10_vs_bMP9_TR1	P.Value_BMP9_vs_NS_TR1	P.Value_BMP10_vs_NS_TR1	P.Value_BMP10_vs_bMP9_TR1	adj.P.Val_BMP9_vs_NS_TR1	adj.P.Val_BMP10_vs_NS_TR1	adj.P.Val_BMP10_vs_bMP9_TR1	Phosphosite_ID	Flanking_seq	Protein	Proteins	Positions_within_proteins	Leading_proteins	Peptide_IDs
[truncated: 9,891 more rows]

[truncated: 2 more sheets: Phosphoproteome TR2, Proteome]
