# Supplementary material for: Large-scale phosphoproteomics reveals activation of the MAPK/GADD45β/P38 axis and cell cycle inhibition in response to BMP9 and BMP10 stimulation in endothelial cells
Source: Cell Commun Signal. 2024 Mar 4;22:158. doi: 10.1186/s12964-024-01486-0 (PMC10910747; doi:10.1186/s12964-024-01486-0)
Supplement: Supplementary file 1 — Additional file 1. [file 12964_2024_1486_MOESM1_ESM.zip › Table S4.xlsx]

## Sheet: Kinases and Phosphatases 
Table S4. List of kinases and phosphatases differentially phosphorylated by BMP9 and/or BMP10 from Phosphoproteomics data.
				BMP9-vs-NS		BMP10-vs-NS
	Protein Name	Gene Name	Phosphosite	log2FC	Significance	log2FC	Significance
Kinases	ALK1	ACVRL1	Ser155 Ser161	1.00 0.63	**** ****	0.63 0.38	**** ****
	ATR	ATR	Ser435 Ser437	0.25 0.35	**** *	0.27 0.32	**** *
	CDK12	CDK12	Ser681	0.148176	*	0.259385	****
	CDK13	CDK13	Ser525	-0.115336	*	-0.09	n.s
	KSR	KSR1	Thr270	0.141618	*	0.0888016	n.s
	LIMK1	LIMK1	Ser310	-0.170792	**	-0.18202	***
	MEKK4	MAP3K4	Ser1252	0.164945	**	0.145824	*
	P38α	MAPK14	#Tyr182	0.142968	**	0.108675	*
	MAST4	MAST4	Ser1523	0.235875	****	0.159362	**
	ROCK1	ROCK1	Ser1105	0.0996691	*	0.0873565	*
	MSK2	RPS6KA4	Ser682 #Thr687	0.41	****	0.4	****
	P70S6K	RPS6KB1	#Ser447	0.194726	***	0.18531	***
	SLK	SLK	Ser189	0.109084	*	0.0142576	n.s
	ULK1	ULK1	Ser623	0.210532	**	0.205476	**
Phosphatases	CTDSPL2	CTDSPL2	Ser28	0.151998	***	0.147219	***
	ILKAP	ILKAP	Ser13	-0.148	***	-0.181292	****
	* adj.p.value < 0.05, ** adj.p.value < 0.01, *** adj.p.value < 0.001, **** adj.p.value < 0.0001; n.s, not significant Bold: functional phosphosite (referring to PhosphoSitePlus) # Commercially available antibodies
