# Supplementary material for: Large-scale phosphoproteomics reveals activation of the MAPK/GADD45β/P38 axis and cell cycle inhibition in response to BMP9 and BMP10 stimulation in endothelial cells
Source: Cell Commun Signal. 2024 Mar 4;22:158. doi: 10.1186/s12964-024-01486-0 (PMC10910747; doi:10.1186/s12964-024-01486-0)
Supplement: Supplementary file 1 — Additional file 1. [file 12964_2024_1486_MOESM1_ESM.zip › Table S5.xlsx]

## Sheet: GO BP BMP9 metascape
Table S5. Bioinformatic analyses of the phosphoproteomic changes in response to BMP9 and BMP10 in HUVECs, related to Figure 3
Cluster	Term (GO_BP)	Description	LogP	Log(q-value)	Genes	Symbols	InTerm_InList
Cell cycle	GO:0007346	regulation of mitotic cell cycle	-7.48374	-4.29777	677,678,1978,1981,3192,3280,4288,6198,7175,23331,23476,26058,51143,51322,54461,55193,56257,84687,116224	ZFP36L1,ZFP36L2,EIF4EBP1,EIF4G1,HNRNPU,HES1,MKI67,RPS6KB1,TPR,TTC28,BRD4,GIGYF2,DYNC1LI1,WAC,FBXW5,PBRM1,MEPCE,PPP1R9B,PABIR1	19/518
	GO:0010564	regulation of cell cycle process	-6.90916	-3.91189	545,677,678,1432,1981,3192,4288,4869,7175,22994,23476,25909,25978,26058,51143,51322,54461,55193,56257,84687,116224,153090	ATR,ZFP36L1,ZFP36L2,MAPK14,EIF4G1,HNRNPU,MKI67,NPM1,TPR,CEP131,BRD4,AHCTF1,CHMP2B,GIGYF2,DYNC1LI1,WAC,FBXW5,PBRM1,MEPCE,PPP1R9B,PABIR1,DAB2IP	22/746
	GO:1901987	regulation of cell cycle phase transition	-5.43967	-2.9258	545,677,678,1432,1981,4869,7175,23476,26058,51143,51322,55193,56257,84687,116224	ATR,ZFP36L1,ZFP36L2,MAPK14,EIF4G1,NPM1,TPR,BRD4,GIGYF2,DYNC1LI1,WAC,PBRM1,MEPCE,PPP1R9B,PABIR1	15/456
	GO:1901990	regulation of mitotic cell cycle phase transition	-4.57608	-2.1825	677,678,1981,7175,23476,26058,51143,51322,55193,56257,84687,116224	ZFP36L1,ZFP36L2,EIF4G1,TPR,BRD4,GIGYF2,DYNC1LI1,WAC,PBRM1,MEPCE,PPP1R9B,PABIR1	12/355
	GO:0010948	negative regulation of cell cycle process	-3.98703	-1.75531	545,677,678,1432,4869,7175,26058,51322,116224,153090	ATR,ZFP36L1,ZFP36L2,MAPK14,NPM1,TPR,GIGYF2,WAC,PABIR1,DAB2IP	10/289
	GO:0045786	negative regulation of cell cycle	-3.66984	-1.53309	545,677,678,1432,4869,6494,7175,26058,51322,116224,153090	ATR,ZFP36L1,ZFP36L2,MAPK14,NPM1,SIPA1,TPR,GIGYF2,WAC,PABIR1,DAB2IP	11/378
	GO:0000278	mitotic cell cycle	-7.04324	-4.0034	1874,1978,4134,4781,4863,6198,6651,7175,9221,9639,10763,23133,23476,25836,25978,26058,51322,55193,116224,283489	E2F4,EIF4EBP1,MAP4,NFIB,NPAT,RPS6KB1,SON,TPR,NOLC1,ARHGEF10,NES,PHF8,BRD4,NIPBL,CHMP2B,GIGYF2,WAC,PBRM1,PABIR1,CHAMP1	20/611
	GO:1903047	mitotic cell cycle process	-6.7688	-3.81328	1874,1978,4134,4781,4863,6198,6651,7175,9639,10763,23133,23476,25836,25978,26058,51322,116224,283489	E2F4,EIF4EBP1,MAP4,NFIB,NPAT,RPS6KB1,SON,TPR,ARHGEF10,NES,PHF8,BRD4,NIPBL,CHMP2B,GIGYF2,WAC,PABIR1,CHAMP1	18/518
	GO:0044772	mitotic cell cycle phase transition	-4.33497	-2.01232	1874,1978,4781,4863,6198,10763,23133,23476	E2F4,EIF4EBP1,NFIB,NPAT,RPS6KB1,NES,PHF8,BRD4	8/163
	GO:0000082	G1/S transition of mitotic cell cycle	-4.27536	-1.97021	1874,1978,4863,6198,23133,23476	E2F4,EIF4EBP1,NPAT,RPS6KB1,PHF8,BRD4	6/84
	GO:0044843	cell cycle G1/S phase transition	-4.21782	-1.91834	1874,1978,4863,6198,23133,23476	E2F4,EIF4EBP1,NPAT,RPS6KB1,PHF8,BRD4	6/86
	GO:0044770	cell cycle phase transition	-4.13515	-1.84681	1874,1978,4781,4863,6198,10763,23133,23476	E2F4,EIF4EBP1,NFIB,NPAT,RPS6KB1,NES,PHF8,BRD4	8/174
	GO:0045787	positive regulation of cell cycle	-3.92738	-1.71454	1978,1981,3054,3192,3280,4869,6198,7175,23476,51143,56257	EIF4EBP1,EIF4G1,HCFC1,HNRNPU,HES1,NPM1,RPS6KB1,TPR,BRD4,DYNC1LI1,MEPCE	11/353
Transcription	GO:0032784	regulation of DNA-templated transcription elongation	-10.3314	-6.14542	3150,3192,7936,8621,9862,11143,23476,23613,27336,51574,51755,57117	HMGN1,HNRNPU,NELFE,CDK13,MED24,KAT7,BRD4,ZMYND8,HTATSF1,LARP7,CDK12,INTS12	12/106
	GO:0034243	regulation of transcription elongation by RNA polymerase II	-7.49564	-4.29777	3192,7936,8621,9862,23476,23613,51574,51755,57117	HNRNPU,NELFE,CDK13,MED24,BRD4,ZMYND8,LARP7,CDK12,INTS12	9/88
	GO:0032786	positive regulation of DNA-templated transcription, elongation	-6.24716	-3.4414	3150,8621,9862,11143,23476,23613,51755	HMGN1,CDK13,MED24,KAT7,BRD4,ZMYND8,CDK12	7/62
	GO:0032968	positive regulation of transcription elongation by RNA polymerase II	-4.38957	-2.05486	8621,9862,23476,23613,51755	CDK13,MED24,BRD4,ZMYND8,CDK12	5/49
	GO:0032774	RNA biosynthetic process	-7.11232	-4.04029	1432,4086,4863,5093,5253,8295,8805,9862,11083,23064,23133,23476,51585,51755,51780,54700,55193,55818,92140,283149	MAPK14,SMAD1,NPAT,PCBP1,PHF2,TRRAP,TRIM24,MED24,DIDO1,SETX,PHF8,BRD4,PCF11,CDK12,KDM3B,RRN3,PBRM1,KDM3A,MTDH,BCL9L	20/605
	GO:0006351	DNA-templated transcription	-6.58577	-3.67858	1432,4086,4863,5253,8295,8805,9862,11083,23064,23133,23476,51585,51755,51780,54700,55193,55818,92140,283149	MAPK14,SMAD1,NPAT,PHF2,TRRAP,TRIM24,MED24,DIDO1,SETX,PHF8,BRD4,PCF11,CDK12,KDM3B,RRN3,PBRM1,KDM3A,MTDH,BCL9L	19/592
	GO:0097659	nucleic acid-templated transcription	-6.56352	-3.67858	1432,4086,4863,5253,8295,8805,9862,11083,23064,23133,23476,51585,51755,51780,54700,55193,55818,92140,283149	MAPK14,SMAD1,NPAT,PHF2,TRRAP,TRIM24,MED24,DIDO1,SETX,PHF8,BRD4,PCF11,CDK12,KDM3B,RRN3,PBRM1,KDM3A,MTDH,BCL9L	19/594
Chromatin organization	GO:0006325	chromatin organization	-9.57361	-5.68868	3054,3150,3192,4869,5253,8295,8986,9678,9862,10036,11143,22880,23133,23476,23613,26155,29998,51322,51366,51535,51780,55193,55818,57459,57708,64855	HCFC1,HMGN1,HNRNPU,NPM1,PHF2,TRRAP,RPS6KA4,PHF14,MED24,CHAF1A,KAT7,MORC2,PHF8,BRD4,ZMYND8,NOC2L,BICRA,WAC,UBR5,PPHLN1,KDM3B,PBRM1,KDM3A,GATAD2B,MIER1,NIBAN2	26/748
	GO:0006338	chromatin remodeling	-7.75602	-4.41515	3054,3192,4869,5253,8986,9862,10036,11143,22880,23133,26155,29998,51322,51366,51535,51780,55193,55818,57459,57708,64855	HCFC1,HNRNPU,NPM1,PHF2,RPS6KA4,MED24,CHAF1A,KAT7,MORC2,PHF8,NOC2L,BICRA,WAC,UBR5,PPHLN1,KDM3B,PBRM1,KDM3A,GATAD2B,MIER1,NIBAN2	21/609
	GO:1902275	regulation of chromatin organization	-8.01613	-4.52914	3054,3192,4288,5253,7175,22880,23133,51535	HCFC1,HNRNPU,MKI67,PHF2,TPR,MORC2,PHF8,PPHLN1	8/54
	GO:0031445	regulation of heterochromatin formation	-5.97217	-3.29043	5253,7175,22880,23133,51535	PHF2,TPR,MORC2,PHF8,PPHLN1	5/24
	GO:0120261	regulation of heterochromatin organization	-5.97217	-3.29043	5253,7175,22880,23133,51535	PHF2,TPR,MORC2,PHF8,PPHLN1	5/24
	GO:0033044	regulation of chromosome organization	-3.79573	-1.61837	545,3192,4216,5073,7175,22880,51143,51535,55193	ATR,HNRNPU,MAP3K4,PARN,TPR,MORC2,DYNC1LI1,PPHLN1,PBRM1	9/248
	GO:0040029	epigenetic regulation of gene expression	-3.96611	-1.73918	3192,5253,11143,22880,26155,51366,51535,64855	HNRNPU,PHF2,KAT7,MORC2,NOC2L,UBR5,PPHLN1,NIBAN2	8/184
	GO:2001252	positive regulation of chromosome organization	-3.62701	-1.50174	545,4216,5073,7175,22880,51535	ATR,MAP3K4,PARN,TPR,MORC2,PPHLN1	6/110
mRNA Proccessing	GO:0016071	mRNA metabolic process	-8.67492	-5.09101	677,678,3190,3192,5073,5411,5930,6651,8621,9092,9295,11129,22985,23064,23248,23524,27336,51574,51585,51755,64895,85456,196513	ZFP36L1,ZFP36L2,HNRNPK,HNRNPU,PARN,PNN,RBBP6,SON,CDK13,SART1,SRSF11,CLASRP,ACIN1,SETX,RPRD2,SRRM2,HTATSF1,LARP7,PCF11,CDK12,PAPOLG,TNKS1BP1,DCP1B	23/649
	GO:0006397	mRNA processing	-7.8808	-4.47299	677,3190,3192,5411,5930,6651,8621,9092,9295,11129,22985,23064,23248,23524,27336,51574,51585,51755,64895	ZFP36L1,HNRNPK,HNRNPU,PNN,RBBP6,SON,CDK13,SART1,SRSF11,CLASRP,ACIN1,SETX,RPRD2,SRRM2,HTATSF1,LARP7,PCF11,CDK12,PAPOLG	19/489
	GO:0008380	RNA splicing	-6.04562	-3.32164	3190,3192,5411,6651,8621,9092,9295,11129,22985,23064,23524,27336,51574,51755,84687	HNRNPK,HNRNPU,PNN,SON,CDK13,SART1,SRSF11,CLASRP,ACIN1,SETX,SRRM2,HTATSF1,LARP7,CDK12,PPP1R9B	15/407
	GO:0043484	regulation of RNA splicing	-5.69901	-3.1151	3190,3192,4691,6651,8295,23064,51574,51755,79026,113146	HNRNPK,HNRNPU,NCL,SON,TRRAP,SETX,LARP7,CDK12,AHNAK,AHNAK2	10/183
	GO:0050684	regulation of mRNA processing	-4.8319	-2.3863	677,3190,3192,4691,6651,9667,51574,79882	ZFP36L1,HNRNPK,HNRNPU,NCL,SON,SAFB2,LARP7,ZC3H14	8/139
	GO:1903311	regulation of mRNA metabolic process	-7.6692	-4.38632	677,678,1432,3190,3192,4691,4869,5073,6651,9667,26058,51574,56478,79882,85456,196513	ZFP36L1,ZFP36L2,MAPK14,HNRNPK,HNRNPU,NCL,NPM1,PARN,SON,SAFB2,GIGYF2,LARP7,EIF4ENIF1,ZC3H14,TNKS1BP1,DCP1B	16/351
	GO:0031329	regulation of cellular catabolic process	-6.15027	-3.37927	677,678,1432,1981,2017,3192,3315,4869,5073,8408,8925,26058,51322,56478,79882,85456,92140,152503,196513,221937	ZFP36L1,ZFP36L2,MAPK14,EIF4G1,CTTN,HNRNPU,HSPB1,NPM1,PARN,ULK1,HERC1,GIGYF2,WAC,EIF4ENIF1,ZC3H14,TNKS1BP1,MTDH,SH3D19,DCP1B,FOXK1	20/696
	GO:0043488	regulation of mRNA stability	-5.97124	-3.29043	677,678,1432,3192,4869,5073,26058,56478,79882,85456,196513	ZFP36L1,ZFP36L2,MAPK14,HNRNPU,NPM1,PARN,GIGYF2,EIF4ENIF1,ZC3H14,TNKS1BP1,DCP1B	11/213
	GO:0034248	regulation of amide metabolic process	-5.89977	-3.24264	677,678,1978,1979,1981,3192,3315,4691,4869,5073,6198,7175,7466,9221,26058,56478,85456,196513	ZFP36L1,ZFP36L2,EIF4EBP1,EIF4EBP2,EIF4G1,HNRNPU,HSPB1,NCL,NPM1,PARN,RPS6KB1,TPR,WFS1,NOLC1,GIGYF2,EIF4ENIF1,TNKS1BP1,DCP1B	18/595
	GO:0034249	negative regulation of amide metabolic process	-5.80502	-3.16312	677,678,1978,1979,1981,4691,5073,7175,7466,26058,56478,85456,196513	ZFP36L1,ZFP36L2,EIF4EBP1,EIF4EBP2,EIF4G1,NCL,PARN,TPR,WFS1,GIGYF2,EIF4ENIF1,TNKS1BP1,DCP1B	13/318
	GO:0043487	regulation of RNA stability	-5.73889	-3.13027	677,678,1432,3192,4869,5073,26058,56478,79882,85456,196513	ZFP36L1,ZFP36L2,MAPK14,HNRNPU,NPM1,PARN,GIGYF2,EIF4ENIF1,ZC3H14,TNKS1BP1,DCP1B	11/225
	GO:0061013	regulation of mRNA catabolic process	-5.57405	-3.01133	677,678,1432,3192,4869,5073,26058,56478,79882,85456,196513	ZFP36L1,ZFP36L2,MAPK14,HNRNPU,NPM1,PARN,GIGYF2,EIF4ENIF1,ZC3H14,TNKS1BP1,DCP1B	11/234
	GO:0009896	positive regulation of catabolic process	-5.52893	-2.98327	677,678,4478,5073,7466,8408,9532,25831,26058,51322,56478,85456,92140,116224,152503,153090,196513	ZFP36L1,ZFP36L2,MSN,PARN,WFS1,ULK1,BAG2,HECTD1,GIGYF2,WAC,EIF4ENIF1,TNKS1BP1,MTDH,PABIR1,SH3D19,DAB2IP,DCP1B	17/569
	GO:0000288	nuclear-transcribed mRNA catabolic process, deadenylation-dependent decay	-4.62023	-2.21959	677,678,5073,85456,196513	ZFP36L1,ZFP36L2,PARN,TNKS1BP1,DCP1B	5/44
	GO:1903313	positive regulation of mRNA metabolic process	-4.06618	-1.81804	677,678,4691,5073,26058,56478,85456,196513	ZFP36L1,ZFP36L2,NCL,PARN,GIGYF2,EIF4ENIF1,TNKS1BP1,DCP1B	8/178
	GO:0061014	positive regulation of mRNA catabolic process	-3.9285	-1.71454	677,678,5073,26058,56478,85456,196513	ZFP36L1,ZFP36L2,PARN,GIGYF2,EIF4ENIF1,TNKS1BP1,DCP1B	7/139
	GO:0031331	positive regulation of cellular catabolic process	-3.81123	-1.62526	677,678,5073,8408,26058,51322,56478,85456,92140,152503,196513	ZFP36L1,ZFP36L2,PARN,ULK1,GIGYF2,WAC,EIF4ENIF1,TNKS1BP1,MTDH,SH3D19,DCP1B	11/364
Cytoskeleton organization	GO:0051493	regulation of cytoskeleton organization	-8.97139	-5.26254	396,2017,3192,3984,4131,4869,6709,7175,9181,9639,10602,10763,11214,11346,22998,23271,25978,51466,84952,85358,93663	ARHGDIA,CTTN,HNRNPU,LIMK1,MAP1B,NPM1,SPTAN1,TPR,ARHGEF2,ARHGEF10,CDC42EP3,NES,AKAP13,SYNPO,LIMCH1,CAMSAP2,CHMP2B,EVL,CGNL1,SHANK3,ARHGAP18	21/519
	GO:0043254	regulation of protein-containing complex assembly	-7.43595	-4.29137	545,1981,2017,3054,3280,4131,4478,6709,6812,8408,9855,10602,23271,23355,51466,93663,153090	ATR,EIF4G1,CTTN,HCFC1,HES1,MAP1B,MSN,SPTAN1,STXBP1,ULK1,FARP2,CDC42EP3,CAMSAP2,VPS8,EVL,ARHGAP18,DAB2IP	17/415
	GO:0010638	positive regulation of organelle organization	-6.89373	-3.91189	545,2017,3984,4131,4216,4478,5073,7175,8408,9639,9847,10602,10763,11346,22880,22998,51466,51535	ATR,CTTN,LIMK1,MAP1B,MAP3K4,MSN,PARN,TPR,ULK1,ARHGEF10,C2CD5,CDC42EP3,NES,SYNPO,MORC2,LIMCH1,EVL,PPHLN1	18/508
	GO:1902903	regulation of supramolecular fiber organization	-6.39112	-3.54757	2017,3984,4131,6709,9181,9639,10602,11214,11346,22998,23271,51466,84952,85358,93663	CTTN,LIMK1,MAP1B,SPTAN1,ARHGEF2,ARHGEF10,CDC42EP3,AKAP13,SYNPO,LIMCH1,CAMSAP2,EVL,CGNL1,SHANK3,ARHGAP18	15/382
	GO:0044089	positive regulation of cellular component biogenesis	-6.21927	-3.43125	545,1981,2017,3984,4131,4478,7175,8408,9639,9842,10602,11346,22880,22998,51466,51535,153090	ATR,EIF4G1,CTTN,LIMK1,MAP1B,MSN,TPR,ULK1,ARHGEF10,PLEKHM1,CDC42EP3,SYNPO,MORC2,LIMCH1,EVL,PPHLN1,DAB2IP	17/506
	GO:0032956	regulation of actin cytoskeleton organization	-5.38981	-2.88509	396,2017,3984,6709,9639,10602,11214,11346,22998,51466,84952,85358,93663	ARHGDIA,CTTN,LIMK1,SPTAN1,ARHGEF10,CDC42EP3,AKAP13,SYNPO,LIMCH1,EVL,CGNL1,SHANK3,ARHGAP18	13/347
	GO:0110053	regulation of actin filament organization	-4.92358	-2.45361	2017,3984,6709,9639,10602,11346,22998,51466,84952,85358,93663	CTTN,LIMK1,SPTAN1,ARHGEF10,CDC42EP3,SYNPO,LIMCH1,EVL,CGNL1,SHANK3,ARHGAP18	11/274
	GO:0032970	regulation of actin filament-based process	-4.87117	-2.40947	396,2017,3984,6709,9639,10602,11214,11346,22998,51466,84952,85358,93663	ARHGDIA,CTTN,LIMK1,SPTAN1,ARHGEF10,CDC42EP3,AKAP13,SYNPO,LIMCH1,EVL,CGNL1,SHANK3,ARHGAP18	13/388
	GO:0051495	positive regulation of cytoskeleton organization	-4.74175	-2.31166	2017,3984,4131,9639,10602,10763,11346,22998,51466	CTTN,LIMK1,MAP1B,ARHGEF10,CDC42EP3,NES,SYNPO,LIMCH1,EVL	9/187
	GO:0032231	regulation of actin filament bundle assembly	-4.62615	-2.21959	3984,9639,11346,22998,51466,84952,85358	LIMK1,ARHGEF10,SYNPO,LIMCH1,EVL,CGNL1,SHANK3	7/108
	GO:1902905	positive regulation of supramolecular fiber organization	-4.11773	-1.84334	2017,3984,4131,9639,10602,11346,22998,51466	CTTN,LIMK1,MAP1B,ARHGEF10,CDC42EP3,SYNPO,LIMCH1,EVL	8/175
	GO:0032233	positive regulation of actin filament bundle assembly	-3.89484	-1.69115	3984,9639,11346,22998,51466	LIMK1,ARHGEF10,SYNPO,LIMCH1,EVL	5/62
	GO:0032535	regulation of cellular component size	-3.85293	-1.65819	1874,2017,3984,4131,4478,6709,8408,10602,51466,85358,93663	E2F4,CTTN,LIMK1,MAP1B,MSN,SPTAN1,ULK1,CDC42EP3,EVL,SHANK3,ARHGAP18	11/360
	GO:0110020	regulation of actomyosin structure organization	-3.75979	-1.58666	3984,9639,11214,22998,51466,84952	LIMK1,ARHGEF10,AKAP13,LIMCH1,EVL,CGNL1	6/104
	GO:0031334	positive regulation of protein-containing complex assembly	-3.74711	-1.58645	545,1981,2017,4131,4478,10602,51466,153090	ATR,EIF4G1,CTTN,MAP1B,MSN,CDC42EP3,EVL,DAB2IP	8/198
	GO:0030036	actin cytoskeleton organization	-7.25099	-4.1442	2017,2037,3984,4082,6525,6709,9181,9260,9639,9855,10611,11215,22998,23002,51466,65108,84687,84952,152273	CTTN,EPB41L2,LIMK1,MARCKS,SMTN,SPTAN1,ARHGEF2,PDLIM7,ARHGEF10,FARP2,PDLIM5,AKAP11,LIMCH1,DAAM1,EVL,MARCKSL1,PPP1R9B,CGNL1,FGD5	19/536
	GO:0030029	actin filament-based process	-6.53032	-3.66657	2017,2037,3984,4082,6525,6709,9181,9260,9639,9855,10611,11215,22998,23002,51466,65108,84687,84952,152273	CTTN,EPB41L2,LIMK1,MARCKS,SMTN,SPTAN1,ARHGEF2,PDLIM7,ARHGEF10,FARP2,PDLIM5,AKAP11,LIMCH1,DAAM1,EVL,MARCKSL1,PPP1R9B,CGNL1,FGD5	19/597
	GO:0051129	negative regulation of cellular component organization	-5.32378	-2.83679	94,3192,3280,4131,4134,4869,5253,6709,6812,7175,8408,9181,9882,23133,23271,27342,51466,84952,85358	ACVRL1,HNRNPU,HES1,MAP1B,MAP4,NPM1,PHF2,SPTAN1,STXBP1,TPR,ULK1,ARHGEF2,TBC1D4,PHF8,CAMSAP2,RABGEF1,EVL,CGNL1,SHANK3	19/721
	GO:0010639	negative regulation of organelle organization	-4.05953	-1.81804	3192,4131,4134,4869,6709,7175,9181,9882,23271,84952,85358	HNRNPU,MAP1B,MAP4,NPM1,SPTAN1,TPR,ARHGEF2,TBC1D4,CAMSAP2,CGNL1,SHANK3	11/341
	GO:0032886	regulation of microtubule-based process	-3.73105	-1.57555	3192,4131,4869,7175,9181,22994,23271,25978,54461	HNRNPU,MAP1B,NPM1,TPR,ARHGEF2,CEP131,CAMSAP2,CHMP2B,FBXW5	9/253
	GO:0051494	negative regulation of cytoskeleton organization	-3.5686	-1.45818	4131,4869,6709,9181,23271,84952,85358	MAP1B,NPM1,SPTAN1,ARHGEF2,CAMSAP2,CGNL1,SHANK3	7/159
Response to growth factor	GO:0070848	response to growth factor	-6.04521	-3.32164	94,677,678,1432,3096,3280,3315,4086,4131,4691,6198,7175,9497,23064,84687,92154,153090	ACVRL1,ZFP36L1,ZFP36L2,MAPK14,HIVEP1,HES1,HSPB1,SMAD1,MAP1B,NCL,RPS6KB1,TPR,SLC4A7,SETX,PPP1R9B,MTSS2,DAB2IP	17/521
	GO:0070849	response to epidermal growth factor	-5.74864	-3.13027	677,678,4691,7175,84687,153090	ZFP36L1,ZFP36L2,NCL,TPR,PPP1R9B,DAB2IP	6/47
	GO:0071363	cellular response to growth factor stimulus	-5.73645	-3.13027	94,677,678,1432,3096,3280,3315,4086,4131,4691,6198,9497,23064,84687,92154,153090	ACVRL1,ZFP36L1,ZFP36L2,MAPK14,HIVEP1,HES1,HSPB1,SMAD1,MAP1B,NCL,RPS6KB1,SLC4A7,SETX,PPP1R9B,MTSS2,DAB2IP	16/489
	GO:0071364	cellular response to epidermal growth factor stimulus	-4.66985	-2.25473	677,678,4691,84687,153090	ZFP36L1,ZFP36L2,NCL,PPP1R9B,DAB2IP	5/43
	GO:0071345	cellular response to cytokine stimulus	-4.14941	-1.85554	677,678,1432,3192,3280,3572,4691,6198,6812,7175,8986,9181,9590,27342,55818,84159,153090	ZFP36L1,ZFP36L2,MAPK14,HNRNPU,HES1,IL6ST,NCL,RPS6KB1,STXBP1,TPR,RPS6KA4,ARHGEF2,AKAP12,RABGEF1,KDM3A,ARID5B,DAB2IP	17/730
	GO:0034612	response to tumor necrosis factor	-3.57383	-1.45975	677,678,1432,3280,6198,9181,9590,153090	ZFP36L1,ZFP36L2,MAPK14,HES1,RPS6KB1,ARHGEF2,AKAP12,DAB2IP	8/210
	GO:0000165	MAPK cascade	-3.54613	-1.44294	677,678,1432,2887,4086,4216,23064,85358	ZFP36L1,ZFP36L2,MAPK14,GRB10,SMAD1,MAP3K4,SETX,SHANK3	8/212
	GO:0071396	cellular response to lipid	-3.45566	-1.37006	677,678,1432,3192,3280,4478,6198,23064,51366,55818,84687,92140,153090	ZFP36L1,ZFP36L2,MAPK14,HNRNPU,HES1,MSN,RPS6KB1,SETX,UBR5,KDM3A,PPP1R9B,MTDH,DAB2IP	13/537
Intracellular transport	GO:0006403	RNA localization	-5.89713	-3.24264	545,677,3192,4869,7175,9877,9972,10762,23180,25909	ATR,ZFP36L1,HNRNPU,NPM1,TPR,ZC3H11A,NUP153,NUP50,RFTN1,AHCTF1	10/174
	GO:0006886	intracellular protein transport	-5.48989	-2.95714	2017,3315,4869,5870,6812,7175,8774,9181,9784,9847,9972,10762,11276,22994,23180,23355,27342,51496,56478	CTTN,HSPB1,NPM1,RAB6A,STXBP1,TPR,NAPG,ARHGEF2,SNX17,C2CD5,NUP153,NUP50,SYNRG,CEP131,RFTN1,VPS8,RABGEF1,CTDSPL2,EIF4ENIF1	19/702
	GO:0051236	establishment of RNA localization	-5.3764	-2.88062	545,677,4869,7175,9877,9972,10762,23180,25909	ATR,ZFP36L1,NPM1,TPR,ZC3H11A,NUP153,NUP50,RFTN1,AHCTF1	9/156
	GO:0006913	nucleocytoplasmic transport	-4.55705	-2.17727	4869,7175,8125,9877,9972,10762,11214,25909,51496,56478	NPM1,TPR,ANP32A,ZC3H11A,NUP153,NUP50,AKAP13,AHCTF1,CTDSPL2,EIF4ENIF1	10/247
	GO:0051169	nuclear transport	-4.55705	-2.17727	4869,7175,8125,9877,9972,10762,11214,25909,51496,56478	NPM1,TPR,ANP32A,ZC3H11A,NUP153,NUP50,AKAP13,AHCTF1,CTDSPL2,EIF4ENIF1	10/247
	GO:0050657	nucleic acid transport	-4.51065	-2.14423	677,4869,7175,9877,9972,10762,23180,25909	ZFP36L1,NPM1,TPR,ZC3H11A,NUP153,NUP50,RFTN1,AHCTF1	8/154
	GO:0050658	RNA transport	-4.51065	-2.14423	677,4869,7175,9877,9972,10762,23180,25909	ZFP36L1,NPM1,TPR,ZC3H11A,NUP153,NUP50,RFTN1,AHCTF1	8/154
	GO:0051168	nuclear export	-4.0691	-1.81804	4869,7175,9877,9972,11214,51496,56478	NPM1,TPR,ZC3H11A,NUP153,AKAP13,CTDSPL2,EIF4ENIF1	7/132
	GO:0033365	protein localization to organelle	-4.06371	-1.81804	545,3192,5108,5870,7175,9972,10762,11215,22994,23355,23613,25836,51535,56478,84687,84897,283489	ATR,HNRNPU,PCM1,RAB6A,TPR,NUP153,NUP50,AKAP11,CEP131,VPS8,ZMYND8,NIPBL,PPHLN1,EIF4ENIF1,PPP1R9B,TBRG1,CHAMP1	17/742
	GO:0015931	nucleobase-containing compound transport	-3.54613	-1.44294	677,4869,7175,9877,9972,10762,23180,25909	ZFP36L1,NPM1,TPR,ZC3H11A,NUP153,NUP50,RFTN1,AHCTF1	8/212
RNA localization	GO:0032386	regulation of intracellular transport	-4.84947	-2.3959	1432,4131,4478,5108,7175,9221,9847,9972,22994,51366,51465,51496	MAPK14,MAP1B,MSN,PCM1,TPR,NOLC1,C2CD5,NUP153,CEP131,UBR5,UBE2J1,CTDSPL2	12/333
	GO:0033157	regulation of intracellular protein transport	-4.11549	-1.84334	1432,5108,7175,9221,9847,22994,51366,51465,51496	MAPK14,PCM1,TPR,NOLC1,C2CD5,CEP131,UBR5,UBE2J1,CTDSPL2	9/225
	GO:1900182	positive regulation of protein localization to nucleus	-4.08034	-1.81804	1432,7175,11143,51366,51574,56257	MAPK14,TPR,KAT7,UBR5,LARP7,MEPCE	6/91
	GO:1903829	positive regulation of protein localization	-4.01773	-1.78115	1432,2037,4478,5108,7175,9847,11143,22994,51366,51496,51574,56257,84687	MAPK14,EPB41L2,MSN,PCM1,TPR,C2CD5,KAT7,CEP131,UBR5,CTDSPL2,LARP7,MEPCE,PPP1R9B	13/470
	GO:1900180	regulation of protein localization to nucleus	-3.88984	-1.69064	1432,7175,9221,11143,51366,51574,56257	MAPK14,TPR,NOLC1,KAT7,UBR5,LARP7,MEPCE	7/141
	GO:0032388	positive regulation of intracellular transport	-3.74711	-1.58645	1432,4478,5108,7175,9847,22994,51366,51496	MAPK14,MSN,PCM1,TPR,C2CD5,CEP131,UBR5,CTDSPL2	8/198
	GO:0006997	nucleus organization	-4.80926	-2.37148	2113,7175,9221,9972,25909,25978,54700,55818	ETS1,TPR,NOLC1,NUP153,AHCTF1,CHMP2B,RRN3,KDM3A	8/140
	GO:0046822	regulation of nucleocytoplasmic transport	-3.67032	-1.53309	1432,7175,9221,9972,51366,51496	MAPK14,TPR,NOLC1,NUP153,UBR5,CTDSPL2	6/108
	GO:0090316	positive regulation of intracellular protein transport	-3.61906	-1.49755	1432,5108,7175,9847,22994,51366,51496	MAPK14,PCM1,TPR,C2CD5,CEP131,UBR5,CTDSPL2	7/156
DNA damage response	GO:0006974	DNA damage response	-5.05716	-2.57876	545,1432,3150,4869,5930,8295,10036,11143,22880,23064,23476,23613,25836,26058,51322,51366,56897,85456,259282	ATR,MAPK14,HMGN1,NPM1,RBBP6,TRRAP,CHAF1A,KAT7,MORC2,SETX,BRD4,ZMYND8,NIPBL,GIGYF2,WAC,UBR5,WRNIP1,TNKS1BP1,BOD1L1	19/753
	GO:0006259	DNA metabolic process	-3.80504	-1.62339	545,3150,4781,4869,5930,6929,8295,10036,11143,23064,23613,25836,51366,56897,84897,85456,259282	ATR,HMGN1,NFIB,NPM1,RBBP6,TCF3,TRRAP,CHAF1A,KAT7,SETX,ZMYND8,NIPBL,UBR5,WRNIP1,TBRG1,TNKS1BP1,BOD1L1	17/780
	GO:0006260	DNA replication	-3.74711	-1.58645	545,4781,5930,10036,11143,56897,84897,259282	ATR,NFIB,RBBP6,CHAF1A,KAT7,WRNIP1,TBRG1,BOD1L1	8/198
	GO:0006281	DNA repair	-3.7281	-1.57555	545,3150,4869,8295,10036,11143,23064,23613,25836,51366,56897,85456,259282	ATR,HMGN1,NPM1,TRRAP,CHAF1A,KAT7,SETX,ZMYND8,NIPBL,UBR5,WRNIP1,TNKS1BP1,BOD1L1	13/503
Translation	GO:0006446	regulation of translational initiation	-5.45253	-2.92932	1978,1979,1981,3315,4869,6198,7175	EIF4EBP1,EIF4EBP2,EIF4G1,HSPB1,NPM1,RPS6KB1,TPR	7/81
	GO:0006417	regulation of translation	-6.61087	-3.68017	677,678,1978,1979,1981,3192,3315,4691,4869,5073,6198,7175,7466,9221,26058,56478,85456,196513	ZFP36L1,ZFP36L2,EIF4EBP1,EIF4EBP2,EIF4G1,HNRNPU,HSPB1,NCL,NPM1,PARN,RPS6KB1,TPR,WFS1,NOLC1,GIGYF2,EIF4ENIF1,TNKS1BP1,DCP1B	18/531
	GO:0017148	negative regulation of translation	-6.25226	-3.4414	677,678,1978,1979,1981,4691,5073,7175,7466,26058,56478,85456,196513	ZFP36L1,ZFP36L2,EIF4EBP1,EIF4EBP2,EIF4G1,NCL,PARN,TPR,WFS1,GIGYF2,EIF4ENIF1,TNKS1BP1,DCP1B	13/290
Small GTPase mediated signal transduction	GO:0051056	regulation of small GTPase mediated signal transduction	-6.11932	-3.36471	396,6494,9181,9411,9639,10260,11214,27342,57514,84952,93663,152273,153090	ARHGDIA,SIPA1,ARHGEF2,ARHGAP29,ARHGEF10,DENND4A,AKAP13,RABGEF1,ARHGAP31,CGNL1,ARHGAP18,FGD5,DAB2IP	13/298
	GO:0007264	small GTPase mediated signal transduction	-4.42531	-2.07819	396,3984,8844,9411,9855,23348,27342,57514,57572,93663	ARHGDIA,LIMK1,KSR1,ARHGAP29,FARP2,DOCK9,RABGEF1,ARHGAP31,DOCK6,ARHGAP18	10/256
Stem cell differentiation	GO:2000737	negative regulation of stem cell differentiation	-5.7019	-3.1151	678,3192,3280,8621,51755	ZFP36L2,HNRNPU,HES1,CDK13,CDK12	5/27
	GO:2000736	regulation of stem cell differentiation	-5.52578	-2.98327	678,3192,3280,8621,51755,55818,57459	ZFP36L2,HNRNPU,HES1,CDK13,CDK12,KDM3A,GATAD2B	7/79
Protein phosphorylation	GO:0006468	protein phosphorylation	-5.57979	-3.01133	94,545,1432,2078,3984,4086,4216,6198,8408,8575,8621,8805,8844,8986,9748,27342,51755,153090,375449	ACVRL1,ATR,MAPK14,ERG,LIMK1,SMAD1,MAP3K4,RPS6KB1,ULK1,PRKRA,CDK13,TRIM24,KSR1,RPS6KA4,SLK,RABGEF1,CDK12,DAB2IP,MAST4	19/692

## Sheet: GO BP BMP10 metascape
Cluster	Term (GO_BP)	Description	LogP	Log(q-value)	Genes	Symbols	InTerm_InList
Cell cycle	GO:0010564	regulation of cell cycle process	-10.8446	-7.04387	545,677,678,1432,1981,4193,4288,4869,6597,7175,8289,8450,10432,22994,23476,25909,25978,26058,28984,51143,51322,51514,55193,56257,84687,116224,153090	ATR,ZFP36L1,ZFP36L2,MAPK14,EIF4G1,MDM2,MKI67,NPM1,SMARCA4,TPR,ARID1A,CUL4B,RBM14,CEP131,BRD4,AHCTF1,CHMP2B,GIGYF2,RGCC,DYNC1LI1,WAC,DTL,PBRM1,MEPCE,PPP1R9B,PABIR1,DAB2IP	27/746
	GO:1901987	regulation of cell cycle phase transition	-10.4116	-6.92464	545,677,678,1432,1981,4193,4869,6597,7175,8289,8450,23476,26058,28984,51143,51322,51514,55193,56257,84687,116224	ATR,ZFP36L1,ZFP36L2,MAPK14,EIF4G1,MDM2,NPM1,SMARCA4,TPR,ARID1A,CUL4B,BRD4,GIGYF2,RGCC,DYNC1LI1,WAC,DTL,PBRM1,MEPCE,PPP1R9B,PABIR1	21/456
	GO:0007346	regulation of mitotic cell cycle	-10.2102	-6.80239	677,678,1978,1981,3280,4193,4288,6198,6597,7175,8289,8450,23476,26058,28984,51143,51322,51514,55193,56257,84687,116224	ZFP36L1,ZFP36L2,EIF4EBP1,EIF4G1,HES1,MDM2,MKI67,RPS6KB1,SMARCA4,TPR,ARID1A,CUL4B,BRD4,GIGYF2,RGCC,DYNC1LI1,WAC,DTL,PBRM1,MEPCE,PPP1R9B,PABIR1	22/518
	GO:1901990	regulation of mitotic cell cycle phase transition	-9.66042	-6.31956	677,678,1981,4193,6597,7175,8289,8450,23476,26058,28984,51143,51322,51514,55193,56257,84687,116224	ZFP36L1,ZFP36L2,EIF4G1,MDM2,SMARCA4,TPR,ARID1A,CUL4B,BRD4,GIGYF2,RGCC,DYNC1LI1,WAC,DTL,PBRM1,MEPCE,PPP1R9B,PABIR1	18/355
	GO:0010948	negative regulation of cell cycle process	-7.38363	-4.31161	545,677,678,1432,4193,4869,7175,10432,26058,28984,51322,51514,116224,153090	ATR,ZFP36L1,ZFP36L2,MAPK14,MDM2,NPM1,TPR,RBM14,GIGYF2,RGCC,WAC,DTL,PABIR1,DAB2IP	14/289
	GO:0045931	positive regulation of mitotic cell cycle	-7.34816	-4.30832	1978,1981,3280,4193,6198,8450,23476,28984,51514,56257	EIF4EBP1,EIF4G1,HES1,MDM2,RPS6KB1,CUL4B,BRD4,RGCC,DTL,MEPCE	10/128
	GO:0045787	positive regulation of cell cycle	-6.32337	-3.56876	1978,1981,3054,3280,4193,4869,6198,7175,8450,23476,28984,51143,51514,56257	EIF4EBP1,EIF4G1,HCFC1,HES1,MDM2,NPM1,RPS6KB1,TPR,CUL4B,BRD4,RGCC,DYNC1LI1,DTL,MEPCE	14/353
	GO:0045786	negative regulation of cell cycle	-5.97062	-3.27601	545,677,678,1432,4193,4869,7175,10432,26058,28984,51322,51514,116224,153090	ATR,ZFP36L1,ZFP36L2,MAPK14,MDM2,NPM1,TPR,RBM14,GIGYF2,RGCC,WAC,DTL,PABIR1,DAB2IP	14/378
	GO:2000045	regulation of G1/S transition of mitotic cell cycle	-5.85932	-3.20483	1981,4193,6597,8289,8450,26058,28984,51322,55193,56257	EIF4G1,MDM2,SMARCA4,ARID1A,CUL4B,GIGYF2,RGCC,WAC,PBRM1,MEPCE	10/185
	GO:1901988	negative regulation of cell cycle phase transition	-5.63377	-3.01601	545,677,678,1432,4193,7175,26058,28984,51322,51514,116224	ATR,ZFP36L1,ZFP36L2,MAPK14,MDM2,TPR,GIGYF2,RGCC,WAC,DTL,PABIR1	11/243
	GO:1901989	positive regulation of cell cycle phase transition	-5.46785	-2.91535	1981,4193,4869,8450,23476,28984,51514,56257	EIF4G1,MDM2,NPM1,CUL4B,BRD4,RGCC,DTL,MEPCE	8/120
	GO:1902806	regulation of cell cycle G1/S phase transition	-5.3294	-2.81553	1981,4193,6597,8289,8450,26058,28984,51322,55193,56257	EIF4G1,MDM2,SMARCA4,ARID1A,CUL4B,GIGYF2,RGCC,WAC,PBRM1,MEPCE	10/212
	GO:1901991	negative regulation of mitotic cell cycle phase transition	-5.05396	-2.63301	677,678,4193,7175,26058,28984,51322,51514,116224	ZFP36L1,ZFP36L2,MDM2,TPR,GIGYF2,RGCC,WAC,DTL,PABIR1	9/180
	GO:1901992	positive regulation of mitotic cell cycle phase transition	-5.04812	-2.63301	1981,4193,8450,23476,28984,51514,56257	EIF4G1,MDM2,CUL4B,BRD4,RGCC,DTL,MEPCE	7/98
	GO:0000075	cell cycle checkpoint signaling	-4.61138	-2.29465	545,1432,4193,7175,26058,51322,51514,116224	ATR,MAPK14,MDM2,TPR,GIGYF2,WAC,DTL,PABIR1	8/157
	GO:0090068	positive regulation of cell cycle process	-4.54562	-2.24614	1981,4193,4869,7175,8450,23476,28984,51143,51514,56257	EIF4G1,MDM2,NPM1,TPR,CUL4B,BRD4,RGCC,DYNC1LI1,DTL,MEPCE	10/261
	GO:1900087	positive regulation of G1/S transition of mitotic cell cycle	-4.33006	-2.06317	1981,4193,8450,28984,56257	EIF4G1,MDM2,CUL4B,RGCC,MEPCE	5/53
	GO:0045930	negative regulation of mitotic cell cycle	-4.22988	-1.99331	677,678,4193,7175,26058,28984,51322,51514,116224	ZFP36L1,ZFP36L2,MDM2,TPR,GIGYF2,RGCC,WAC,DTL,PABIR1	9/229
	GO:1902808	positive regulation of cell cycle G1/S phase transition	-3.87076	-1.71821	1981,4193,8450,28984,56257	EIF4G1,MDM2,CUL4B,RGCC,MEPCE	5/66
	GO:0007093	mitotic cell cycle checkpoint signaling	-3.48582	-1.41045	4193,7175,26058,51322,51514,116224	MDM2,TPR,GIGYF2,WAC,DTL,PABIR1	6/123
	GO:0000278	mitotic cell cycle	-6.72727	-3.86352	1978,4134,4193,4781,4863,6198,7175,8450,9221,10657,23133,23476,25836,25978,26058,51322,51514,55193,116224	EIF4EBP1,MAP4,MDM2,NFIB,NPAT,RPS6KB1,TPR,CUL4B,NOLC1,KHDRBS1,PHF8,BRD4,NIPBL,CHMP2B,GIGYF2,WAC,DTL,PBRM1,PABIR1	19/611
	GO:1903047	mitotic cell cycle process	-6.39535	-3.56876	1978,4134,4193,4781,4863,6198,7175,8450,10657,23133,23476,25836,25978,26058,51322,51514,116224	EIF4EBP1,MAP4,MDM2,NFIB,NPAT,RPS6KB1,TPR,CUL4B,KHDRBS1,PHF8,BRD4,NIPBL,CHMP2B,GIGYF2,WAC,DTL,PABIR1	17/518
	GO:0000082	G1/S transition of mitotic cell cycle	-5.49482	-2.9321	1978,4863,6198,8450,10657,23133,23476	EIF4EBP1,NPAT,RPS6KB1,CUL4B,KHDRBS1,PHF8,BRD4	7/84
	GO:0044843	cell cycle G1/S phase transition	-5.42608	-2.88357	1978,4863,6198,8450,10657,23133,23476	EIF4EBP1,NPAT,RPS6KB1,CUL4B,KHDRBS1,PHF8,BRD4	7/86
	GO:0044772	mitotic cell cycle phase transition	-4.49467	-2.21718	1978,4781,4863,6198,8450,10657,23133,23476	EIF4EBP1,NFIB,NPAT,RPS6KB1,CUL4B,KHDRBS1,PHF8,BRD4	8/163
	GO:0044770	cell cycle phase transition	-4.2932	-2.03279	1978,4781,4863,6198,8450,10657,23133,23476	EIF4EBP1,NFIB,NPAT,RPS6KB1,CUL4B,KHDRBS1,PHF8,BRD4	8/174
Transcription	GO:0032784	regulation of DNA-templated transcription elongation	-6.98083	-4.02531	3150,7469,7936,9862,11143,23476,23613,51574,51755	HMGN1,NELFA,NELFE,MED24,KAT7,BRD4,ZMYND8,LARP7,CDK12	9/106
	GO:0034243	regulation of transcription elongation by RNA polymerase II	-5.35912	-2.83591	7469,7936,9862,23476,23613,51574,51755	NELFA,NELFE,MED24,BRD4,ZMYND8,LARP7,CDK12	7/88
	GO:0032786	positive regulation of DNA-templated transcription, elongation	-5.16204	-2.70034	3150,9862,11143,23476,23613,51755	HMGN1,MED24,KAT7,BRD4,ZMYND8,CDK12	6/62
	GO:0032774	RNA biosynthetic process	-10.4886	-6.92464	1432,4086,4773,4863,5093,5094,5253,6597,6949,8295,9862,11083,23064,23133,23476,51585,51755,51780,54700,55193,55818,92140,221830,283149	MAPK14,SMAD1,NFATC2,NPAT,PCBP1,PCBP2,PHF2,SMARCA4,TCOF1,TRRAP,MED24,DIDO1,SETX,PHF8,BRD4,PCF11,CDK12,KDM3B,RRN3,PBRM1,KDM3A,MTDH,POLR1F,BCL9L	24/605
	GO:0006351	DNA-templated transcription	-9.11861	-5.85973	1432,4086,4773,4863,5253,6597,6949,8295,9862,11083,23064,23133,23476,51585,51755,51780,54700,55193,55818,92140,221830,283149	MAPK14,SMAD1,NFATC2,NPAT,PHF2,SMARCA4,TCOF1,TRRAP,MED24,DIDO1,SETX,PHF8,BRD4,PCF11,CDK12,KDM3B,RRN3,PBRM1,KDM3A,MTDH,POLR1F,BCL9L	22/592
	GO:0097659	nucleic acid-templated transcription	-9.09145	-5.85973	1432,4086,4773,4863,5253,6597,6949,8295,9862,11083,23064,23133,23476,51585,51755,51780,54700,55193,55818,92140,221830,283149	MAPK14,SMAD1,NFATC2,NPAT,PHF2,SMARCA4,TCOF1,TRRAP,MED24,DIDO1,SETX,PHF8,BRD4,PCF11,CDK12,KDM3B,RRN3,PBRM1,KDM3A,MTDH,POLR1F,BCL9L	22/594
Chromatin organization	GO:0006325	chromatin organization	-10.8182	-7.04387	3054,3150,4869,5253,6294,6597,8289,8295,8986,9678,9862,10036,10432,11143,22880,23133,23468,23476,23613,29998,51322,51366,51780,55193,55257,55818,57708	HCFC1,HMGN1,NPM1,PHF2,SAFB,SMARCA4,ARID1A,TRRAP,RPS6KA4,PHF14,MED24,CHAF1A,RBM14,KAT7,MORC2,PHF8,CBX5,BRD4,ZMYND8,BICRA,WAC,UBR5,KDM3B,PBRM1,MRGBP,KDM3A,MIER1	27/748
	GO:0006338	chromatin remodeling	-6.74905	-3.86411	3054,4869,5253,6597,8289,8986,9862,10036,10432,11143,22880,23133,29998,51322,51366,51780,55193,55818,57708	HCFC1,NPM1,PHF2,SMARCA4,ARID1A,RPS6KA4,MED24,CHAF1A,RBM14,KAT7,MORC2,PHF8,BICRA,WAC,UBR5,KDM3B,PBRM1,KDM3A,MIER1	19/609
	GO:0045815	transcription initiation-coupled chromatin remodeling	-5.10651	-2.66406	5253,6597,8289,10432,11143	PHF2,SMARCA4,ARID1A,RBM14,KAT7	5/37
	GO:2000036	regulation of stem cell population maintenance	-3.6358	-1.53974	1994,6597,8289,29998,55818	ELAVL1,SMARCA4,ARID1A,BICRA,KDM3A	5/74
	GO:1902275	regulation of chromatin organization	-5.51714	-2.93323	3054,4288,5253,7175,22880,23133	HCFC1,MKI67,PHF2,TPR,MORC2,PHF8	6/54
mRNA Proccessing	GO:0034248	regulation of amide metabolic process	-6.90412	-3.97343	677,678,1978,1979,1981,1994,3315,4691,4869,5073,6198,6949,7175,7466,9221,10657,26058,85456,196513	ZFP36L1,ZFP36L2,EIF4EBP1,EIF4EBP2,EIF4G1,ELAVL1,HSPB1,NCL,NPM1,PARN,RPS6KB1,TCOF1,TPR,WFS1,NOLC1,KHDRBS1,GIGYF2,TNKS1BP1,DCP1B	19/595
	GO:1903311	regulation of mRNA metabolic process	-6.35289	-3.56876	677,678,1432,1994,4691,4869,5073,6294,10657,26058,51574,79882,85456,196513	ZFP36L1,ZFP36L2,MAPK14,ELAVL1,NCL,NPM1,PARN,SAFB,KHDRBS1,GIGYF2,LARP7,ZC3H14,TNKS1BP1,DCP1B	14/351
	GO:0043488	regulation of mRNA stability	-5.31132	-2.80659	677,678,1432,1994,4869,5073,26058,79882,85456,196513	ZFP36L1,ZFP36L2,MAPK14,ELAVL1,NPM1,PARN,GIGYF2,ZC3H14,TNKS1BP1,DCP1B	10/213
	GO:0034249	negative regulation of amide metabolic process	-5.27809	-2.78232	677,678,1978,1979,1981,4691,5073,7175,7466,26058,85456,196513	ZFP36L1,ZFP36L2,EIF4EBP1,EIF4EBP2,EIF4G1,NCL,PARN,TPR,WFS1,GIGYF2,TNKS1BP1,DCP1B	12/318
	GO:0043487	regulation of RNA stability	-5.10183	-2.66406	677,678,1432,1994,4869,5073,26058,79882,85456,196513	ZFP36L1,ZFP36L2,MAPK14,ELAVL1,NPM1,PARN,GIGYF2,ZC3H14,TNKS1BP1,DCP1B	10/225
	GO:0061013	regulation of mRNA catabolic process	-4.95325	-2.55261	677,678,1432,1994,4869,5073,26058,79882,85456,196513	ZFP36L1,ZFP36L2,MAPK14,ELAVL1,NPM1,PARN,GIGYF2,ZC3H14,TNKS1BP1,DCP1B	10/234
	GO:0000288	nuclear-transcribed mRNA catabolic process, deadenylation-dependent decay	-4.72845	-2.3689	677,678,5073,85456,196513	ZFP36L1,ZFP36L2,PARN,TNKS1BP1,DCP1B	5/44
	GO:0061157	mRNA destabilization	-3.46695	-1.39493	677,678,5073,26058,85456,196513	ZFP36L1,ZFP36L2,PARN,GIGYF2,TNKS1BP1,DCP1B	6/124
	GO:1903313	positive regulation of mRNA metabolic process	-3.40801	-1.35238	677,678,4691,5073,26058,85456,196513	ZFP36L1,ZFP36L2,NCL,PARN,GIGYF2,TNKS1BP1,DCP1B	7/178
	GO:0050779	RNA destabilization	-3.3932	-1.34396	677,678,5073,26058,85456,196513	ZFP36L1,ZFP36L2,PARN,GIGYF2,TNKS1BP1,DCP1B	6/128
	GO:0031331	positive regulation of cellular catabolic process	-3.36653	-1.32045	677,678,5073,8408,26058,51322,85456,92140,152503,196513	ZFP36L1,ZFP36L2,PARN,ULK1,GIGYF2,WAC,TNKS1BP1,MTDH,SH3D19,DCP1B	10/364
	GO:0016071	mRNA metabolic process	-6.33009	-3.56876	677,678,5073,5094,5411,9092,9295,10432,10657,22985,23064,23248,23524,51574,51585,51755,64895,85456,196513	ZFP36L1,ZFP36L2,PARN,PCBP2,PNN,SART1,SRSF11,RBM14,KHDRBS1,ACIN1,SETX,RPRD2,SRRM2,LARP7,PCF11,CDK12,PAPOLG,TNKS1BP1,DCP1B	19/649
	GO:0006397	mRNA processing	-4.69544	-2.34832	677,5411,9092,9295,10432,10657,22985,23064,23248,23524,51574,51585,51755,64895	ZFP36L1,PNN,SART1,SRSF11,RBM14,KHDRBS1,ACIN1,SETX,RPRD2,SRRM2,LARP7,PCF11,CDK12,PAPOLG	14/489
	GO:0031329	regulation of cellular catabolic process	-5.87883	-3.21138	677,678,1432,1981,1994,2017,3315,4869,5073,8408,23255,26058,51322,79882,85456,92140,152503,196513,221937	ZFP36L1,ZFP36L2,MAPK14,EIF4G1,ELAVL1,CTTN,HSPB1,NPM1,PARN,ULK1,MTCL1,GIGYF2,WAC,ZC3H14,TNKS1BP1,MTDH,SH3D19,DCP1B,FOXK1	19/696
Cytoskeleton organization	GO:0051493	regulation of cytoskeleton organization	-7.0963	-4.11446	396,2017,3984,4131,4869,6709,7175,9181,10432,10602,11214,11346,23271,25978,28984,84952,85358,93663	ARHGDIA,CTTN,LIMK1,MAP1B,NPM1,SPTAN1,TPR,ARHGEF2,RBM14,CDC42EP3,AKAP13,SYNPO,CAMSAP2,CHMP2B,RGCC,CGNL1,SHANK3,ARHGAP18	18/519
	GO:0043254	regulation of protein-containing complex assembly	-5.49817	-2.9321	545,1981,2017,3054,3280,4131,4478,6709,6812,8408,10602,23271,93663,153090	ATR,EIF4G1,CTTN,HCFC1,HES1,MAP1B,MSN,SPTAN1,STXBP1,ULK1,CDC42EP3,CAMSAP2,ARHGAP18,DAB2IP	14/415
	GO:1902903	regulation of supramolecular fiber organization	-5.18501	-2.70661	2017,3984,4131,6709,9181,10602,11214,11346,23271,28984,84952,85358,93663	CTTN,LIMK1,MAP1B,SPTAN1,ARHGEF2,CDC42EP3,AKAP13,SYNPO,CAMSAP2,RGCC,CGNL1,SHANK3,ARHGAP18	13/382
	GO:0010638	positive regulation of organelle organization	-4.51438	-2.23151	545,2017,3984,4131,4216,4478,5073,7175,8408,9847,10602,11346,22880,28984	ATR,CTTN,LIMK1,MAP1B,MAP3K4,MSN,PARN,TPR,ULK1,C2CD5,CDC42EP3,SYNPO,MORC2,RGCC	14/508
	GO:0032956	regulation of actin cytoskeleton organization	-4.19377	-1.96684	396,2017,3984,6709,10602,11214,11346,28984,84952,85358,93663	ARHGDIA,CTTN,LIMK1,SPTAN1,CDC42EP3,AKAP13,SYNPO,RGCC,CGNL1,SHANK3,ARHGAP18	11/347
	GO:0044089	positive regulation of cellular component biogenesis	-3.92597	-1.76531	545,1981,2017,3984,4131,4478,7175,8408,10602,11346,22880,28984,153090	ATR,EIF4G1,CTTN,LIMK1,MAP1B,MSN,TPR,ULK1,CDC42EP3,SYNPO,MORC2,RGCC,DAB2IP	13/506
	GO:0032970	regulation of actin filament-based process	-3.76773	-1.63098	396,2017,3984,6709,10602,11214,11346,28984,84952,85358,93663	ARHGDIA,CTTN,LIMK1,SPTAN1,CDC42EP3,AKAP13,SYNPO,RGCC,CGNL1,SHANK3,ARHGAP18	11/388
	GO:0110053	regulation of actin filament organization	-3.64186	-1.53974	2017,3984,6709,10602,11346,28984,84952,85358,93663	CTTN,LIMK1,SPTAN1,CDC42EP3,SYNPO,RGCC,CGNL1,SHANK3,ARHGAP18	9/274
	GO:0051129	negative regulation of cellular component organization	-5.06394	-2.63385	94,3280,4131,4134,4869,5253,6709,6812,7175,8408,9181,9882,10432,23133,23271,27342,84952,85358	ACVRL1,HES1,MAP1B,MAP4,NPM1,PHF2,SPTAN1,STXBP1,TPR,ULK1,ARHGEF2,TBC1D4,RBM14,PHF8,CAMSAP2,RABGEF1,CGNL1,SHANK3	18/721
	GO:0051494	negative regulation of cytoskeleton organization	-4.57191	-2.26676	4131,4869,6709,9181,10432,23271,84952,85358	MAP1B,NPM1,SPTAN1,ARHGEF2,RBM14,CAMSAP2,CGNL1,SHANK3	8/159
	GO:0010639	negative regulation of organelle organization	-4.2615	-2.01003	4131,4134,4869,6709,7175,9181,9882,10432,23271,84952,85358	MAP1B,MAP4,NPM1,SPTAN1,TPR,ARHGEF2,TBC1D4,RBM14,CAMSAP2,CGNL1,SHANK3	11/341
Response to growth factor	GO:0070848	response to growth factor	-6.36057	-3.56876	94,677,678,1432,3096,3280,3315,4086,4131,4691,6198,7175,9497,23064,84687,92154,153090	ACVRL1,ZFP36L1,ZFP36L2,MAPK14,HIVEP1,HES1,HSPB1,SMAD1,MAP1B,NCL,RPS6KB1,TPR,SLC4A7,SETX,PPP1R9B,MTSS2,DAB2IP	17/521
	GO:0071363	cellular response to growth factor stimulus	-6.03298	-3.32414	94,677,678,1432,3096,3280,3315,4086,4131,4691,6198,9497,23064,84687,92154,153090	ACVRL1,ZFP36L1,ZFP36L2,MAPK14,HIVEP1,HES1,HSPB1,SMAD1,MAP1B,NCL,RPS6KB1,SLC4A7,SETX,PPP1R9B,MTSS2,DAB2IP	16/489
	GO:0070849	response to epidermal growth factor	-5.87946	-3.21138	677,678,4691,7175,84687,153090	ZFP36L1,ZFP36L2,NCL,TPR,PPP1R9B,DAB2IP	6/47
	GO:0071364	cellular response to epidermal growth factor stimulus	-4.77821	-2.38564	677,678,4691,84687,153090	ZFP36L1,ZFP36L2,NCL,PPP1R9B,DAB2IP	5/43
Intracellular transport	GO:0032386	regulation of intracellular transport	-7.45416	-4.34737	392,1432,4131,4478,5108,7175,9221,9847,9972,10657,22994,23255,51366,51465,51496	ARHGAP1,MAPK14,MAP1B,MSN,PCM1,TPR,NOLC1,C2CD5,NUP153,KHDRBS1,CEP131,MTCL1,UBR5,UBE2J1,CTDSPL2	15/333
	GO:0032388	positive regulation of intracellular transport	-5.59363	-2.98745	1432,4478,5108,7175,9847,10657,22994,23255,51366,51496	MAPK14,MSN,PCM1,TPR,C2CD5,KHDRBS1,CEP131,MTCL1,UBR5,CTDSPL2	10/198
	GO:0033157	regulation of intracellular protein transport	-5.10183	-2.66406	1432,5108,7175,9221,9847,22994,23255,51366,51465,51496	MAPK14,PCM1,TPR,NOLC1,C2CD5,CEP131,MTCL1,UBR5,UBE2J1,CTDSPL2	10/225
	GO:0046822	regulation of nucleocytoplasmic transport	-4.77102	-2.38564	1432,7175,9221,9972,10657,51366,51496	MAPK14,TPR,NOLC1,NUP153,KHDRBS1,UBR5,CTDSPL2	7/108
	GO:0090316	positive regulation of intracellular protein transport	-4.63134	-2.3087	1432,5108,7175,9847,22994,23255,51366,51496	MAPK14,PCM1,TPR,C2CD5,CEP131,MTCL1,UBR5,CTDSPL2	8/156
	GO:1903829	positive regulation of protein localization	-4.24627	-2.00479	1432,4478,5108,7175,9847,11143,22994,23255,51366,51496,51574,56257,84687	MAPK14,MSN,PCM1,TPR,C2CD5,KAT7,CEP131,MTCL1,UBR5,CTDSPL2,LARP7,MEPCE,PPP1R9B	13/470
	GO:1900182	positive regulation of protein localization to nucleus	-4.20473	-1.973	1432,7175,11143,51366,51574,56257	MAPK14,TPR,KAT7,UBR5,LARP7,MEPCE	6/91
	GO:0046824	positive regulation of nucleocytoplasmic transport	-4.0344	-1.84407	1432,7175,10657,51366,51496	MAPK14,TPR,KHDRBS1,UBR5,CTDSPL2	5/61
	GO:1900180	regulation of protein localization to nucleus	-4.02982	-1.84385	1432,7175,9221,11143,51366,51574,56257	MAPK14,TPR,NOLC1,KAT7,UBR5,LARP7,MEPCE	7/141
RNA localization	GO:0051236	establishment of RNA localization	-5.56033	-2.96543	545,677,4869,7175,9877,9972,10762,23180,25909	ATR,ZFP36L1,NPM1,TPR,ZC3H11A,NUP153,NUP50,RFTN1,AHCTF1	9/156
	GO:0006403	RNA localization	-5.17287	-2.70291	545,677,4869,7175,9877,9972,10762,23180,25909	ATR,ZFP36L1,NPM1,TPR,ZC3H11A,NUP153,NUP50,RFTN1,AHCTF1	9/174
	GO:0006913	nucleocytoplasmic transport	-4.75027	-2.38385	1994,4869,7175,8125,9877,9972,10762,11214,25909,51496	ELAVL1,NPM1,TPR,ANP32A,ZC3H11A,NUP153,NUP50,AKAP13,AHCTF1,CTDSPL2	10/247
	GO:0051169	nuclear transport	-4.75027	-2.38385	1994,4869,7175,8125,9877,9972,10762,11214,25909,51496	ELAVL1,NPM1,TPR,ANP32A,ZC3H11A,NUP153,NUP50,AKAP13,AHCTF1,CTDSPL2	10/247
	GO:0050657	nucleic acid transport	-4.67171	-2.337	677,4869,7175,9877,9972,10762,23180,25909	ZFP36L1,NPM1,TPR,ZC3H11A,NUP153,NUP50,RFTN1,AHCTF1	8/154
	GO:0050658	RNA transport	-4.67171	-2.337	677,4869,7175,9877,9972,10762,23180,25909	ZFP36L1,NPM1,TPR,ZC3H11A,NUP153,NUP50,RFTN1,AHCTF1	8/154
	GO:0006886	intracellular protein transport	-4.6436	-2.31497	1994,2017,3315,4869,5870,6812,7175,8774,9181,9847,9972,10762,11276,22994,23180,27342,51496	ELAVL1,CTTN,HSPB1,NPM1,RAB6A,STXBP1,TPR,NAPG,ARHGEF2,C2CD5,NUP153,NUP50,SYNRG,CEP131,RFTN1,RABGEF1,CTDSPL2	17/702
	GO:0006997	nucleus organization	-4.04921	-1.85447	7175,9221,9972,25909,25978,54700,55818	TPR,NOLC1,NUP153,AHCTF1,CHMP2B,RRN3,KDM3A	7/140
	GO:0015931	nucleobase-containing compound transport	-3.69849	-1.57322	677,4869,7175,9877,9972,10762,23180,25909	ZFP36L1,NPM1,TPR,ZC3H11A,NUP153,NUP50,RFTN1,AHCTF1	8/212
	GO:0051028	mRNA transport	-3.42974	-1.37088	677,7175,9877,9972,10762,25909	ZFP36L1,TPR,ZC3H11A,NUP153,NUP50,AHCTF1	6/126
DNA damage response	GO:0006974	DNA damage response	-10.7527	-7.04387	545,1432,3150,4193,4773,4869,8295,8450,10036,10397,11143,22880,23064,23468,23476,23613,25836,26058,27086,51322,51366,51514,55602,56897,85456,204851,259282	ATR,MAPK14,HMGN1,MDM2,NFATC2,NPM1,TRRAP,CUL4B,CHAF1A,NDRG1,KAT7,MORC2,SETX,CBX5,BRD4,ZMYND8,NIPBL,GIGYF2,FOXP1,WAC,UBR5,DTL,CDKN2AIP,WRNIP1,TNKS1BP1,HIPK1,BOD1L1	27/753
	GO:0006281	DNA repair	-5.20241	-2.71541	545,3150,4869,8295,8450,10036,11143,23064,23613,25836,51366,51514,56897,85456,259282	ATR,HMGN1,NPM1,TRRAP,CUL4B,CHAF1A,KAT7,SETX,ZMYND8,NIPBL,UBR5,DTL,WRNIP1,TNKS1BP1,BOD1L1	15/503
	GO:0006259	DNA metabolic process	-4.07876	-1.87506	545,3150,4781,4869,6929,8295,8450,10036,11143,23064,23613,25836,51366,51514,56897,85456,259282	ATR,HMGN1,NFIB,NPM1,TCF3,TRRAP,CUL4B,CHAF1A,KAT7,SETX,ZMYND8,NIPBL,UBR5,DTL,WRNIP1,TNKS1BP1,BOD1L1	17/780
	GO:0009411	response to UV	-3.84427	-1.69573	545,1432,3150,4216,4869,8450,51514	ATR,MAPK14,HMGN1,MAP3K4,NPM1,CUL4B,DTL	7/151
	GO:0071479	cellular response to ionizing radiation	-3.6358	-1.53974	545,1432,4193,25836,85456	ATR,MAPK14,MDM2,NIPBL,TNKS1BP1	5/74
	GO:0080135	regulation of cellular response to stress	-5.84229	-3.2004	545,1981,3315,4193,4216,4869,6597,7466,8289,8295,8428,9181,11143,27086,51366,55193,55257,135112,153090	ATR,EIF4G1,HSPB1,MDM2,MAP3K4,NPM1,SMARCA4,WFS1,ARID1A,TRRAP,STK24,ARHGEF2,KAT7,FOXP1,UBR5,PBRM1,MRGBP,NCOA7,DAB2IP	19/700
	GO:0051052	regulation of DNA metabolic process	-4.28934	-2.03279	94,545,4216,4869,5073,6597,8289,8295,11143,28984,51366,55193,55257,56897	ACVRL1,ATR,MAP3K4,NPM1,PARN,SMARCA4,ARID1A,TRRAP,KAT7,RGCC,UBR5,PBRM1,MRGBP,WRNIP1	14/533
	GO:2000779	regulation of double-strand break repair	-4.16907	-1.94689	545,6597,8289,8295,51366,55193,55257	ATR,SMARCA4,ARID1A,TRRAP,UBR5,PBRM1,MRGBP	7/134
	GO:0051054	positive regulation of DNA metabolic process	-4.01602	-1.83437	545,4216,5073,6597,8289,8295,11143,28984,55193,55257	ATR,MAP3K4,PARN,SMARCA4,ARID1A,TRRAP,KAT7,RGCC,PBRM1,MRGBP	10/302
	GO:0006282	regulation of DNA repair	-3.65708	-1.54666	545,6597,8289,8295,11143,51366,55193,55257	ATR,SMARCA4,ARID1A,TRRAP,KAT7,UBR5,PBRM1,MRGBP	8/215
	GO:2000781	positive regulation of double-strand break repair	-3.35569	-1.31274	6597,8289,8295,55193,55257	SMARCA4,ARID1A,TRRAP,PBRM1,MRGBP	5/85
	GO:0071478	cellular response to radiation	-3.3934	-1.34396	545,1432,4193,4869,8450,25836,85456	ATR,MAPK14,MDM2,NPM1,CUL4B,NIPBL,TNKS1BP1	7/179
	GO:0000077	DNA damage checkpoint signaling	-3.83677	-1.6922	545,1432,4193,26058,51322,51514	ATR,MAPK14,MDM2,GIGYF2,WAC,DTL	6/106
	GO:0031570	DNA integrity checkpoint signaling	-3.6435	-1.53974	545,1432,4193,26058,51322,51514	ATR,MAPK14,MDM2,GIGYF2,WAC,DTL	6/115
	GO:0042770	signal transduction in response to DNA damage	-4.06877	-1.86957	545,1432,4193,10397,26058,51322,51514	ATR,MAPK14,MDM2,NDRG1,GIGYF2,WAC,DTL	7/139
Translation	GO:0006446	regulation of translational initiation	-6.77705	-3.86983	1978,1979,1981,3315,4869,6198,7175,10657	EIF4EBP1,EIF4EBP2,EIF4G1,HSPB1,NPM1,RPS6KB1,TPR,KHDRBS1	8/81
	GO:0006417	regulation of translation	-7.67682	-4.53225	677,678,1978,1979,1981,1994,3315,4691,4869,5073,6198,6949,7175,7466,9221,10657,26058,85456,196513	ZFP36L1,ZFP36L2,EIF4EBP1,EIF4EBP2,EIF4G1,ELAVL1,HSPB1,NCL,NPM1,PARN,RPS6KB1,TCOF1,TPR,WFS1,NOLC1,KHDRBS1,GIGYF2,TNKS1BP1,DCP1B	19/531
	GO:0017148	negative regulation of translation	-5.68835	-3.05869	677,678,1978,1979,1981,4691,5073,7175,7466,26058,85456,196513	ZFP36L1,ZFP36L2,EIF4EBP1,EIF4EBP2,EIF4G1,NCL,PARN,TPR,WFS1,GIGYF2,TNKS1BP1,DCP1B	12/290
Small GTPase mediated signal transduction	GO:0051056	regulation of small GTPase mediated signal transduction	-6.37497	-3.56876	392,396,9181,9411,11214,27342,55738,57514,84952,93663,152273,153090,253959	ARHGAP1,ARHGDIA,ARHGEF2,ARHGAP29,AKAP13,RABGEF1,ARFGAP1,ARHGAP31,CGNL1,ARHGAP18,FGD5,DAB2IP,RALGAPA1	13/298
Protein Catabolic proccess	GO:0009896	positive regulation of catabolic process	-7.92634	-4.74037	677,678,4193,4478,5073,7466,8408,8450,9532,9686,25831,26058,51322,51514,85456,92140,116224,152503,153090,196513	ZFP36L1,ZFP36L2,MDM2,MSN,PARN,WFS1,ULK1,CUL4B,BAG2,VGLL4,HECTD1,GIGYF2,WAC,DTL,TNKS1BP1,MTDH,PABIR1,SH3D19,DAB2IP,DCP1B	20/569
	GO:0045732	positive regulation of protein catabolic process	-6.21333	-3.47452	4193,4478,7466,8450,9532,9686,25831,51514,116224,152503,153090	MDM2,MSN,WFS1,CUL4B,BAG2,VGLL4,HECTD1,DTL,PABIR1,SH3D19,DAB2IP	11/212
	GO:0042176	regulation of protein catabolic process	-5.41109	-2.87833	4193,4478,7466,8450,9491,9532,9686,25831,51322,51514,116224,152503,153090	MDM2,MSN,WFS1,CUL4B,PSMF1,BAG2,VGLL4,HECTD1,WAC,DTL,PABIR1,SH3D19,DAB2IP	13/364
	GO:0061136	regulation of proteasomal protein catabolic process	-3.94734	-1.78256	4193,7466,9491,9532,25831,51322,116224,153090	MDM2,WFS1,PSMF1,BAG2,HECTD1,WAC,PABIR1,DAB2IP	8/195
	GO:1901800	positive regulation of proteasomal protein catabolic process	-3.58293	-1.49733	4193,7466,9532,25831,116224,153090	MDM2,WFS1,BAG2,HECTD1,PABIR1,DAB2IP	6/118
	GO:1903050	regulation of proteolysis involved in protein catabolic process	-3.44757	-1.38471	4193,7466,9491,9532,25831,51322,116224,153090	MDM2,WFS1,PSMF1,BAG2,HECTD1,WAC,PABIR1,DAB2IP	8/231
Differentiation and Hematopoiesis	GO:0045661	regulation of myoblast differentiation	-3.66357	-1.54949	677,1432,6597,8289,55193	ZFP36L1,MAPK14,SMARCA4,ARID1A,PBRM1	5/73
	GO:1903706	regulation of hemopoiesis	-3.49141	-1.41265	677,678,1432,2551,6597,8289,9092,11143,22985,27086,55193	ZFP36L1,ZFP36L2,MAPK14,GABPA,SMARCA4,ARID1A,SART1,KAT7,ACIN1,FOXP1,PBRM1	11/418
Cell Growth	GO:0040008	regulation of growth	-7.31323	-4.30335	94,1432,1981,2017,3984,4131,6198,6597,7466,8408,9043,9686,11143,23180,25836,27086,55004,55602,84687,116224	ACVRL1,MAPK14,EIF4G1,CTTN,LIMK1,MAP1B,RPS6KB1,SMARCA4,WFS1,ULK1,SPAG9,VGLL4,KAT7,RFTN1,NIPBL,FOXP1,LAMTOR1,CDKN2AIP,PPP1R9B,PABIR1	20/620
	GO:0001558	regulation of cell growth	-6.17291	-3.44934	94,1981,2017,3984,4131,6597,8408,9043,9686,11143,27086,55004,55602,84687,116224	ACVRL1,EIF4G1,CTTN,LIMK1,MAP1B,SMARCA4,ULK1,SPAG9,VGLL4,KAT7,FOXP1,LAMTOR1,CDKN2AIP,PPP1R9B,PABIR1	15/419
	GO:0030308	negative regulation of cell growth	-4.00969	-1.83232	94,6597,8408,9043,9686,27086,55602,84687	ACVRL1,SMARCA4,ULK1,SPAG9,VGLL4,FOXP1,CDKN2AIP,PPP1R9B	8/191
	GO:0045596	negative regulation of cell differentiation	-3.44682	-1.38471	94,677,678,2551,3280,4086,4773,5108,6597,8408,9043,27086,29998,51755,153090	ACVRL1,ZFP36L1,ZFP36L2,GABPA,HES1,SMAD1,NFATC2,PCM1,SMARCA4,ULK1,SPAG9,FOXP1,BICRA,CDK12,DAB2IP	15/721

## Sheet: Wikipathways BMP9
Term (WikiPathway)	Description	LogP	Log(q-value)	Genes	Symbols	InTerm_InList
WP3888	VEGFA-VEGFR2 signaling	-7.197	-4.27272	1432,1981,2060,2078,2113,2887,3315,3984,4691,6198,8575,8650,23476,26058,51574,84952,152273	MAPK14,EIF4G1,EPS15,ERG,ETS1,GRB10,HSPB1,LIMK1,NCL,RPS6KB1,PRKRA,NUMB,BRD4,GIGYF2,LARP7,CGNL1,FGD5	17/432
WP4566	Translation inhibitors in chronically activated PDGFRA cells	-4.52872	-2.0377	1432,1978,1981,6198,8986	MAPK14,EIF4EBP1,EIF4G1,RPS6KB1,RPS6KA4	5/46
WP481	Insulin signaling	-4.39825	-2.0377	1432,1978,2887,4216,6198,6812,8986,9882	MAPK14,EIF4EBP1,GRB10,MAP3K4,RPS6KB1,STXBP1,RPS6KA4,TBC1D4	8/160
WP437	EGF/EGFR signaling pathway	-4.35992	-2.0377	1432,1978,2060,2887,4216,6198,6812,50807	MAPK14,EIF4EBP1,EPS15,GRB10,MAP3K4,RPS6KB1,STXBP1,ASAP1	8/162

## Sheet: Wikipathways BMP10
Term (WikiPathway)	Description	LogP	Log(q-value)	Genes	Symbols	InTerm_InList
WP3888	VEGFA-VEGFR2 signaling	-7.52693	-4.60266	1432,1981,2060,2078,3315,3984,4193,4691,4773,6198,8575,10397,23476,26058,51574,84952,152273	MAPK14,EIF4G1,EPS15,ERG,HSPB1,LIMK1,MDM2,NCL,NFATC2,RPS6KB1,PRKRA,NDRG1,BRD4,GIGYF2,LARP7,CGNL1,FGD5	17/432
WP2263	Androgen receptor network in prostate cancer	-5.75849	-3.13524	545,1432,1978,2078,4193,6597,8289,10397	ATR,MAPK14,EIF4EBP1,ERG,MDM2,SMARCA4,ARID1A,NDRG1	8/110
WP4566	Translation inhibitors in chronically activated PDGFRA cells	-4.63666	-2.31997	1432,1978,1981,6198,8986	MAPK14,EIF4EBP1,EIF4G1,RPS6KB1,RPS6KA4	5/46
WP5353	A network map of Macrophage-stimulating protein (MSP) signaling	-4.46493	-2.3188	1432,3315,4086,6198,8986,10397	MAPK14,HSPB1,SMAD1,RPS6KB1,RPS6KA4,NDRG1	6/82
WP4321	Thermogenesis	-3.79686	-1.72438	1432,6198,6597,8289,51780,55818	MAPK14,RPS6KB1,SMARCA4,ARID1A,KDM3B,KDM3A	6/108
WP481	Insulin signaling	-3.69442	-1.72438	1432,1978,4216,6198,6812,8986,9882	MAPK14,EIF4EBP1,MAP3K4,RPS6KB1,STXBP1,RPS6KA4,TBC1D4	7/160
WP5087	Pleural mesothelioma	-4.54774	-2.31997	1432,1978,1981,2551,3054,3150,4193,4216,6198,8408,9532,9686,10397	MAPK14,EIF4EBP1,EIF4G1,GABPA,HCFC1,HMGN1,MDM2,MAP3K4,RPS6KB1,ULK1,BAG2,VGLL4,NDRG1	13/440
WP4312	Rett syndrome causing genes	-4.54528	-2.31997	6597,6812,8295,9612,85358	SMARCA4,STXBP1,TRRAP,NCOR2,SHANK3	5/48
WP3998	Prader-Willi and Angelman syndrome	-3.73178	-1.72438	4193,5108,7175,9972,10762,25909	MDM2,PCM1,TPR,NUP153,NUP50,AHCTF1	6/111

## Sheet: Kinswing Swing BMP9
Kinase	Gene	Positive	Negative	Total	Swing	P-value	Significance
CAMK2A	CAMK2A	55	3	58	3.74218	0.000999001	Significant,Positively regulated
CDK4	CDK4	5	9	14	-1.69492	0.000999001	Significant,Negatively regulated
PLK3	PLK3	4	6	10	-1.45148	0.010989	Significant,Negatively regulated
PRKD1	PRKD1	40	2	42	2.55771	0.011988	Significant,Positively regulated
CHK1	CHEK1	54	4	58	3.18538	0.012987	Significant,Positively regulated
MK2	MAPKAPK2	61	5	66	2.26539	0.015984	Significant,Positively regulated
CDK6	CDK6	9	12	21	-1.44093	0.016983	Significant,Negatively regulated
CDC7	CDC7	8	10	18	-1.36222	0.023976	Significant,Negatively regulated
ERK5	MAPK7	7	8	15	-1.30122	0.025974	Significant,Negatively regulated
AKT1	AKT1	48	4	52	3.17311	0.035964	Significant,Positively regulated
p90RSK	RPS6KA1	48	5	53	1.83413	0.038961	Significant,Positively regulated
EEF2K	EEF2K	8	9	17	-1.26689	0.038961	Significant,Negatively regulated
PKG1	PRKG1	47	4	51	2.08458	0.043956	Significant,Positively regulated
CK2A2	CSNK2A2	3	3	6	-1.20298	0.044955	Significant,Negatively regulated
	CSNK2A1	2	2	4	-1.20298	0.0509491	Not Significant
	MKNK1	19	1	20	0.486549	0.0519481	Not Significant
	HIPK2	8	8	16	-1.20298	0.0559441	Not Significant
	PRKG2	39	4	43	0.649813	0.0679321	Not Significant
	ROCK2	37	4	41	0.773903	0.0699301	Not Significant
	DYRK1A	9	8	17	-1.10601	0.0739261	Not Significant
	PRKD2	40	4	44	0.582262	0.0789211	Not Significant
	MAPK12	13	11	24	-1.0942	0.0859141	Not Significant
	CAMK1	37	4	41	1.04147	0.0869131	Not Significant
	MAPK9	10	8	18	-0.995594	0.0869131	Not Significant
	DAPK1	35	4	39	0.425125	0.0889111	Not Significant
	MTOR	10	6	16	-0.700368	0.0989011	Not Significant
	IRAK1	16	1	17	0.452955	0.103896	Not Significant
	PRKACA	48	6	54	3.17535	0.103896	Not Significant
	NEK6	10	6	16	-0.912797	0.103896	Not Significant
	EIF2AK2	11	7	18	-0.890361	0.105894	Not Significant
	ATM	10	6	16	-0.593297	0.107892	Not Significant
	ADRBK1	7	4	11	-0.75228	0.111888	Not Significant
	LATS2	34	4	38	0.228833	0.123876	Not Significant
	PRKCH	27	3	30	0.413584	0.12987	Not Significant
	PRKCA	33	4	37	2.66466	0.145854	Not Significant
	SGK1	32	4	36	1.06287	0.145854	Not Significant
	PLK1	9	5	14	-0.544021	0.14985	Not Significant
	VRK1	12	7	19	-0.877816	0.150849	Not Significant
	TBK1	15	9	24	-0.721411	0.155844	Not Significant
	LRRK2	9	5	14	-0.693608	0.156843	Not Significant
	PRKAA1	37	6	43	1.35093	0.157842	Not Significant
	MAP3K7	34	6	40	0.274351	0.168831	Not Significant
	CHEK2	36	6	42	1.03826	0.16983	Not Significant
	RPS6KB1	27	4	31	0.813691	0.170829	Not Significant
	SRPK1	14	8	22	-0.796133	0.174825	Not Significant
	PRKCI	14	8	22	-0.763854	0.176823	Not Significant
	NLK	16	9	25	-0.848239	0.185814	Not Significant
	CDK9	5	2	7	-0.674072	0.185814	Not Significant
	AURKA	31	5	36	1.1413	0.188811	Not Significant
	MAPK14	13	7	20	-0.424944	0.188811	Not Significant
	PRKAA2	25	4	29	0.47353	0.200799	Not Significant
	CAMK4	26	4	30	0.016437	0.202797	Not Significant
	MAPK10	13	7	20	-0.792265	0.203796	Not Significant
	PRKCG	26	4	30	0.721415	0.216783	Not Significant
	CDK1	9	4	13	-0.170109	0.220779	Not Significant
	NEK2	9	4	13	-0.674953	0.220779	Not Significant
	CSNK1D	9	4	13	-0.499494	0.227772	Not Significant
	CDK8	14	7	21	-0.758117	0.22977	Not Significant
	STK11	10	5	15	-0.688091	0.22977	Not Significant
	RPS6KA5	32	6	38	0.322121	0.230769	Not Significant
	CAMK2D	24	4	28	0.0202846	0.231768	Not Significant
	PIM1	28	5	33	0.547286	0.232767	Not Significant
	ULK1	14	2	16	0.148297	0.245754	Not Significant
	GSK3A	14	7	21	-0.536925	0.245754	Not Significant
	PRKCB	27	6	33	0.790281	0.247752	Not Significant
	RPS6KA3	25	5	30	0.48052	0.256743	Not Significant
	STK4	10	1	11	0.160287	0.260739	Not Significant
	GRK4	13	6	19	-0.723058	0.272727	Not Significant
	GRK1	26	6	32	-0.194262	0.283716	Not Significant
	PRKDC	13	2	15	0.68524	0.290709	Not Significant
	DYRK2	11	5	16	-0.640897	0.295704	Not Significant
	MAPK13	12	5	17	-0.599766	0.296703	Not Significant
	TGFBR1	18	9	27	-0.782795	0.297702	Not Significant
	CDK5	10	4	14	-0.2087	0.302697	Not Significant
	PRKCD	28	7	35	0.736888	0.306693	Not Significant
	TTK	13	6	19	-0.523274	0.310689	Not Significant
	PIM2	21	5	26	-0.343001	0.313686	Not Significant
	MAPK11	16	3	19	0.0315116	0.314685	Not Significant
	STK39	19	4	23	-0.0338923	0.315684	Not Significant
	MELK	14	6	20	-0.595581	0.320679	Not Significant
	TRPM7	12	2	14	0.317435	0.323676	Not Significant
	AKT2	22	5	27	0.123681	0.331668	Not Significant
	MAPK1	12	5	17	0.00478557	0.332667	Not Significant
	DAPK3	12	2	14	-0.0714608	0.33966	Not Significant
	CDK7	19	9	28	-0.469307	0.344655	Not Significant
	PAK1	24	6	30	0.433036	0.346653	Not Significant
	CDK2	9	3	12	0.179241	0.350649	Not Significant
	CHUK	16	7	23	-0.455342	0.355644	Not Significant
	CSNK1E	15	3	18	0.128601	0.368631	Not Significant
	CSNK1A1	9	3	12	-0.134935	0.368631	Not Significant
	MARK1	13	5	18	-0.69501	0.370629	Not Significant
	AURKB	21	5	26	0.647938	0.372627	Not Significant
	ILK	24	6	30	-0.299854	0.373626	Not Significant
	BUB1	20	5	25	-0.0416545	0.374625	Not Significant
	IKBKB	20	5	25	0.205412	0.386613	Not Significant
	GRK5	15	3	18	-0.222345	0.387612	Not Significant
	MAP3K14	11	4	15	-0.641703	0.38961	Not Significant
	PLK2	7	2	9	-0.639012	0.390609	Not Significant
	MAP3K5	11	4	15	-0.570493	0.393606	Not Significant
	STK3	20	8	28	-0.43826	0.396603	Not Significant
	PDPK1	20	5	25	0.0841057	0.400599	Not Significant
	MAPK8	13	5	18	-0.0833593	0.400599	Not Significant
	IKBKE	19	8	27	-0.386921	0.410589	Not Significant
	BRAF	17	6	23	-0.577508	0.418581	Not Significant
	GSK3B	15	6	21	0.0412163	0.41958	Not Significant
	MARK2	22	6	28	-0.0505955	0.424575	Not Significant
	ATR	14	3	17	0.353936	0.430569	Not Significant
	PRKCQ	17	4	21	0.144239	0.433566	Not Significant
	TGFBR2	17	6	23	-0.602368	0.433566	Not Significant
	RAF1	24	7	31	-0.226093	0.434565	Not Significant
	CLK1	18	6	24	-0.509958	0.438561	Not Significant
	MAPKAPK5	19	5	24	-0.390329	0.43956	Not Significant
	MAPK3	15	5	20	0.327852	0.440559	Not Significant
	TTBK1	13	4	17	-0.563351	0.450549	Not Significant
	PRKCZ	23	7	30	0.25131	0.463536	Not Significant
	PKN1	16	5	21	-0.45647	0.466533	Not Significant
	OXSR1	16	4	20	-0.304629	0.467532	Not Significant
	MAP3K8	20	6	26	-0.280379	0.471528	Not Significant
	IRAK4	15	4	19	-0.116007	0.481518	Not Significant
	PAK2	22	7	29	-0.165813	0.488511	Not Significant
	ADRBK2	17	5	22	-0.297788	0.48951	Not Significant
	PRKCE	21	7	28	0.116083	0.48951	Not Significant
	ROCK1	19	6	25	0.0603759	0.490509	Not Significant

## Sheet: Kinswing Swing BMP10
Kinase	Gene	Positive	Negative	Total	Swing	P-value	Significance
MK2	MAPKAPK2	62	5	67	2.37875	0.000999001	Significant,Positively regulated
CDK4	CDK4	5	9	14	-1.77611	0.000999001	Significant,Negatively regulated
CAMK2A	CAMK2A	54	4	58	3.33695	0.00999001	Significant,Positively regulated
CDC7	CDC7	6	9	15	-1.54646	0.012987	Significant,Negatively regulated
CDK6	CDK6	8	12	20	-1.6077	0.013986	Significant,Negatively regulated
PRKD1	PRKD1	33	2	35	2.2166	0.014985	Significant,Positively regulated
PKG1	PRKG1	48	4	52	2.20048	0.022977	Significant,Positively regulated
P38γ	MAPK12	9	11	20	-1.39261	0.024975	Significant,Negatively regulated
DAPK1	DAPK1	40	3	43	0.811221	0.034965	Significant,Positively regulated
ERK5	MAPK7	9	9	18	-1.26453	0.034965	Significant,Negatively regulated
CHK1	CHEK1	51	5	56	2.77231	0.035964	Significant,Positively regulated
JNK2	MAPK9	9	10	19	-1.36826	0.035964	Significant,Negatively regulated
PKR	EIF2AK2	10	9	19	-1.18733	0.046953	Significant,Negatively regulated
EEF2K	EEF2K	9	8	17	-1.19806	0.047952	Significant,Negatively regulated
	RPS6KA1	44	4	48	2.00032	0.0539461	Not Significant
	PRKD2	35	3	38	0.639509	0.0599401	Not Significant
	AKT1	48	5	53	2.89753	0.0649351	Not Significant
	MAPK10	12	9	21	-1.06281	0.0749251	Not Significant
	PRKACA	50	6	56	3.42025	0.0779221	Not Significant
	LRRK2	12	9	21	-0.965448	0.0789211	Not Significant
	ROCK2	40	4	44	0.903758	0.0819181	Not Significant
	CDK1	8	7	15	-1.0778	0.0829171	Not Significant
	PRKG2	33	3	36	0.668426	0.0839161	Not Significant
	SGK1	37	4	41	1.34774	0.0869131	Not Significant
	MTOR	9	6	15	-0.859323	0.0869131	Not Significant
	PLK3	6	4	10	-1.00611	0.0869131	Not Significant
	MAPK14	9	6	15	-0.785478	0.0889111	Not Significant
	CDK2	9	6	15	-0.686397	0.0899101	Not Significant
	LATS2	30	3	33	0.275365	0.0979021	Not Significant
	DYRK1A	9	6	15	-0.932752	0.0999001	Not Significant
	NEK2	9	6	15	-0.974665	0.110889	Not Significant
	CAMK1	36	5	41	0.806632	0.113886	Not Significant
	GRK5	19	2	21	0.238007	0.122877	Not Significant
	MAP3K7	34	5	39	0.421585	0.122877	Not Significant
	PRKCA	38	6	44	2.42237	0.131868	Not Significant
	GSK3A	14	9	23	-0.809833	0.137862	Not Significant
	CDK8	12	8	20	-0.998256	0.148851	Not Significant
	PRKCG	26	4	30	0.736668	0.152847	Not Significant
	PRKCH	26	4	30	0.167572	0.153846	Not Significant
	MAP3K14	13	1	14	0.177691	0.157842	Not Significant
	AURKA	31	5	36	1.17331	0.158841	Not Significant
	CLK1	13	8	21	-0.959425	0.15984	Not Significant
	CDK5	10	6	16	-0.65894	0.171828	Not Significant
	PRKAA1	33	6	39	1.15967	0.177822	Not Significant
	MARK1	13	8	21	-0.981811	0.181818	Not Significant
	ATM	9	5	14	-0.570133	0.183816	Not Significant
	MELK	12	7	19	-0.869604	0.192807	Not Significant
	TBK1	19	11	30	-0.691109	0.193806	Not Significant
	PAK1	25	4	29	0.96206	0.194805	Not Significant
	PIM2	21	3	24	-0.0816928	0.194805	Not Significant
	NEK6	10	5	15	-0.864599	0.203796	Not Significant
	CAMK4	25	4	29	-0.0353937	0.204795	Not Significant
	IRAK4	13	7	20	-0.725912	0.204795	Not Significant
	HIPK2	10	5	15	-0.678077	0.205794	Not Significant
	TTK	13	7	20	-0.688763	0.208791	Not Significant
	GRK1	28	5	33	-0.0211718	0.211788	Not Significant
	ULK1	15	2	17	0.222312	0.211788	Not Significant
	CSNK2A2	7	3	10	-0.787353	0.215784	Not Significant
	MKNK1	20	3	23	-0.0796994	0.221778	Not Significant
	CHEK2	31	6	37	0.799208	0.233766	Not Significant
	MAPK3	15	2	17	1.49674	0.242757	Not Significant
	CDK7	16	8	24	-0.589526	0.245754	Not Significant
	CSNK2A1	4	1	5	-0.0827061	0.245754	Not Significant
	RPS6KB1	27	5	32	0.604682	0.256743	Not Significant
	RPS6KA3	29	6	35	0.526956	0.258741	Not Significant
	MAP3K5	12	6	18	-0.783516	0.258741	Not Significant
	PDPK1	21	4	25	0.33647	0.265734	Not Significant
	CAMK2D	22	4	26	-0.0811391	0.272727	Not Significant
	VRK1	9	4	13	-0.821365	0.273726	Not Significant
	MAPK1	10	1	11	1.53126	0.277722	Not Significant
	STK11	14	6	20	-0.54049	0.282717	Not Significant
	CDK9	8	3	11	-0.539025	0.282717	Not Significant
	PRKAA2	22	4	26	0.304681	0.284715	Not Significant
	PIM1	27	6	33	0.324541	0.291708	Not Significant
	PRKCB	27	6	33	0.808283	0.292707	Not Significant
	BUB1	23	5	28	0.111701	0.300699	Not Significant
	PLK1	10	4	14	-0.196298	0.302697	Not Significant
	SRPK1	12	5	17	-0.657867	0.308691	Not Significant
	ADRBK1	9	1	10	0.502524	0.310689	Not Significant
	RPS6KA5	29	7	36	0.0621095	0.318681	Not Significant
	TTBK1	14	5	19	-0.660673	0.323676	Not Significant
	IKBKE	20	9	29	-0.464152	0.324675	Not Significant
	ILK	26	6	32	-0.252287	0.330669	Not Significant
	PKN1	18	7	25	-0.598088	0.336663	Not Significant
	PRKCI	16	6	22	-0.464171	0.338661	Not Significant
	OXSR1	22	5	27	-0.166081	0.341658	Not Significant
	PLK2	8	2	10	-0.584427	0.345654	Not Significant
	NLK	15	6	21	-0.708872	0.347652	Not Significant
	PRKCQ	17	6	23	-0.226007	0.355644	Not Significant
	AURKB	25	6	31	0.752905	0.358641	Not Significant
	CSNK1E	16	3	19	0.202662	0.372627	Not Significant
	PRKCE	21	8	29	-0.0468601	0.373626	Not Significant
	PRKDC	11	3	14	0.0637333	0.377622	Not Significant
	IRAK1	17	4	21	-0.298841	0.383616	Not Significant
	MAPK13	15	5	20	-0.432207	0.383616	Not Significant
	MAPK8	15	5	20	0.12294	0.385614	Not Significant
	ATR	12	2	14	0.489608	0.38961	Not Significant
	AKT2	24	6	30	0.0675933	0.398601	Not Significant
	TGFBR1	21	5	26	-0.370232	0.402597	Not Significant
	TGFBR2	18	6	24	-0.59673	0.413586	Not Significant
	CSNK1A1	11	3	14	0.130497	0.418581	Not Significant
	CSNK1D	9	2	11	0.00396119	0.41958	Not Significant
	BRAF	19	5	24	-0.419449	0.421578	Not Significant
	RAF1	21	6	27	-0.273211	0.423576	Not Significant
	MAPKAPK5	13	3	16	-0.454736	0.424575	Not Significant
	PRKCZ	23	8	31	0.090983	0.424575	Not Significant
	PRKCD	27	8	35	0.505527	0.426573	Not Significant
	MARK2	20	7	27	-0.306811	0.433566	Not Significant
	DAPK3	15	3	18	-0.106936	0.435564	Not Significant
	TRPM7	16	4	20	0.124103	0.437562	Not Significant
	PAK2	18	5	23	-0.141118	0.444555	Not Significant
	CHUK	18	6	24	-0.217284	0.444555	Not Significant
	IKBKB	21	7	28	-0.0629984	0.445554	Not Significant
	GRK4	14	4	18	-0.470757	0.445554	Not Significant
	ROCK1	23	7	30	0.168103	0.457542	Not Significant
	MAPK11	14	4	18	-0.321439	0.458541	Not Significant
	DYRK2	16	5	21	-0.317673	0.472527	Not Significant
	MAP3K8	18	5	23	-0.282193	0.476523	Not Significant
	STK3	21	7	28	-0.311059	0.477522	Not Significant
	ADRBK2	15	4	19	-0.296069	0.484515	Not Significant
	STK4	12	3	15	-0.300607	0.486513	Not Significant
	STK39	19	6	25	-0.341234	0.490509	Not Significant
	GSK3B	17	5	22	0.489909	0.492507	Not Significant

## Sheet: KinSwing phosphosites
Kinase	Target	Gene	logFC_BMP9_vs_NS_combined	P.Value_BMP9_vs_NS_combined	Adj.P.Val_BMP9_vs_NS_combined	logFC_BMP10_vs_NS_combined	P.Value_BMP10_vs_NS_combined	Adj.P.Val_BMP10_vs_NS_combined
PRKCD	A0A024R2I7|RAD18|S|164::FSPQKEASPAAKTKE	RAD18	-0.134325	0.0129561	0.322794	-0.107672	0.0290735	0.53253
PRKCD	A0A024R3R5|LBR|S|86::RSRSRSRSPGRPPKS	LBR	0.0384814	0.395366	0.800186	0.0323397	0.446583	0.868593
PRKCD	A0A024RAC0|LUZP1|S|574::LASSRRSSSEGLSKG	LUZP1	-0.00837676	0.790537	0.961243	0.0429417	0.155071	0.619712
PRKCD	A0A024RAC0|LUZP1|S|745::VKSQRPFSPREALRS	LUZP1	-0.0330095	0.473651	0.849566	-0.0243245	0.573474	0.916226
PRKCD	A0A024RAN2|CAST|S|11::PGQKPAASPRPRRAA	CAST	0.044036	0.0675486	0.430161	0.00743731	0.734619	0.957626
PRKCD	A0A024RDA1|EXOC1|S|455::SSGKLTGSTSSLNKL	EXOC1	-0.0636738	0.111687	0.528069	-0.0838553	0.0291901	0.283834
PRKCD	A0A087X0M4|SLC4A1AP|S|28::KKPALPVSPAARSKA	SLC4A1AP	-0.0393976	0.116715	0.537562	-0.0511829	0.0335603	0.306993
PRKCD	A0A0A0MRA8|EPB41L3|S|88::QLEDDKLSQKSSSSK	EPB41L3	-0.00761932	0.901513	0.997712	-0.086788	0.149653	0.91105
PRKCD	A0A0A0MRA8|EPB41L3|S|91::DDKLSQKSSSSKLSR	EPB41L3	-0.0458579	0.687855	0.985026	-0.067792	0.529254	0.997264
PRKCD	A0A0A0MRA8|EPB41L3|S|93::KLSQKSSSSKLSRSP	EPB41L3	-0.000205705	0.997477	0.999516	0.0409198	0.506962	0.997264
PRKCD	A0A0D9SEY1|MAP4K4|S|643::SPVSRSHSFSDPSPK	MAP4K4	0.103064	0.1632	0.870727	0.0812516	0.23704	0.989135
PRKCD	A0A0D9SGE8|PHF6|S|156::EHELEPSSPKSKKKS	PHF6	0.083365	0.00440384	0.0817714	0.0694278	0.0103761	0.156365
PRKCD	A0A0S2Z4Z6|SRRM1|S|431::RKSRVSVSPGRTSGK	SRRM1	-0.0674402	0.023743	0.246049	-0.016937	0.52687	0.898435
PRKCD	A0A0S2Z5H3|CLINT1|S|245::KKARRGRSPKGEFKD	CLINT1	-0.08776	0.0302284	0.280243	-0.0611424	0.101278	0.528028
PRKCD	A0A140VJG6|CYLN2|S|211::SNLSDSGSVKRGEKD	CYLN2	0.0190853	0.732157	0.994464	0.0137439	0.792921	0.999031
PRKCD	A0A140VK07|DPYSL3|S|636::PAGSARGSPTRPNPP	DPYSL3	-0.0319164	0.154666	0.597879	-0.0324318	0.125016	0.56908
PRKCD	A0A140VKC4|MECP2|S|176::FTVTGRGSPSRREQK	MECP2	0.00191129	0.964723	0.993519	-0.0104938	0.796224	0.968782
PRKCD	A0A140VKC4|MECP2|S|362::GRKSKESSPKGRSSS	MECP2	-0.129828	0.031529	0.285778	-0.150398	0.00944258	0.145888
PRKCD	A0A1B0GTL5|RAB11FIP5|S|482::SELGRRSSLGEKGGP	RAB11FIP5	0.0568734	0.0184347	0.207219	0.00808264	0.707078	0.953144
PRKCD	A0A1B0GW05|DPY19L1|S|46::GPERAPLSPGRKGAA	DPY19L1	0.0259563	0.661889	0.932516	0.000315483	0.995479	0.999466
PRKCD	A0A384NPH0|LMNB2|S|17::GGPATPLSPTRLSRL	LMNB2	0.0203994	0.469392	0.847297	0.00753399	0.775232	0.961964
PRKCD	A0A3B3ISF0|LARP1B|S|544::PRIGSPLSPKKNSET	LARP1B	0.013077	0.694559	0.941337	-0.0549792	0.0872308	0.490633
PRKCD	A0A6Q8PHK0|TRIP12|S|354::STKKRSESPPAELPS	TRIP12	0.0621013	0.43989	0.829196	-0.0625027	0.408505	0.847365
PRKCD	A0A6Q8PHK0|TRIP12|S|382::ASTSRRGSGLGKRGA	TRIP12	0.122464	0.00247723	0.0552728	0.109149	0.0038154	0.0782208
PRKCD	A0A7I2V365|CIT|S|1481::TELRRDKSPGRPLER	CIT	-0.0270278	0.400399	0.951664	-0.021564	0.473597	0.997264
PRKCD	A0A7I2V3F3|NCL|T|92::PGKKAAATPAKKTVT	NCL	-0.213501	0.00483291	0.216817	-0.217974	0.00274408	0.135301
PRKCD	A0A7I2V416|SPECC1|S|914::PHLRKSPSLESLSRP	SPECC1	-0.0372722	0.199145	0.644592	-0.00350046	0.896284	0.983639
PRKCD	A0A7I2V4I5|ZC3H13|S|209::VRSKLSPSPSLRKSS	ZC3H13	0.0127353	0.632016	0.923032	0.0375537	0.140301	0.598262
PRKCD	A0A7I2V4I5|ZC3H13|S|372::PPLRRSASPYPSHSL	ZC3H13	0.0304437	0.520431	0.991534	0.0255124	0.56594	0.999031
PRKCD	A0A7I2V4I5|ZC3H13|S|837::GSPSPRQSPKRRREH	ZC3H13	-0.0077317	0.796364	0.961576	-0.0273977	0.334546	0.795447
PRKCD	A0A7I2YQ65|GBF1|S|1682::ASSSSPGSPVASSPS	GBF1	0.126895	0.0462132	0.350303	0.0977096	0.0982571	0.519438
PRKCD	A0JNW5|UHRF1BP1L|S|953::PLLFKSASDTNLQKG	UHRF1BP1L	-0.013103	0.836169	0.969665	-0.0658579	0.274041	0.756888
PRKCD	A2A3N6|PIPSL|S|405::KKIPLKPSPSKKLRS	PIPSL	0.0540083	0.439817	0.959893	-0.134854	0.0537508	0.670059
PRKCD	A6NKT7|RGPD3|S|1305::SALSLSKSPAKLNQS	RGPD3	0.122248	0.117278	0.819879	-0.145269	0.0535219	0.677822
PRKCD	A7BI36|RRBP1|S|135::PQEKLASSPKDKKKK	RRBP1	0.0964177	0.0883017	0.476671	-0.0159426	0.757945	0.960318
PRKCD	A7E2V4|ZSWIM8|S|567::QRGPRRLSAEGGDKA	ZSWIM8	0.025022	0.366547	0.787054	0.00525904	0.838775	0.975993
PRKCD	A7MD96|SYNPO|S|441::PAPRDRASPAAAEEV	SYNPO	0.0360532	0.22903	0.677008	-0.0243871	0.383435	0.827698
PRKCD	A7MD96|SYNPO|S|535::AFRVASRSPARTPPA	SYNPO	-0.0160329	0.698458	0.941524	-0.0416146	0.28914	0.766692
PRKCD	A7MD96|SYNPO|S|589::KVSPRAASPAKPSSL	SYNPO	0.00959607	0.787004	0.961243	-0.0321876	0.338743	0.797074
PRKCD	A7MD96|SYNPO|S|610::PKGALPPSPALPRPS	SYNPO	0.0424786	0.124464	0.55231	0.00821734	0.746521	0.959429
PRKCD	A7MD96|SYNPO|S|784::AENPRPFSPPRAPPP	SYNPO	-0.0292702	0.218818	0.667786	-0.0118434	0.592124	0.922174
PRKCD	A8CG34|POM121C|T|424::PASSRSQTPERPAKK	POM121C	-0.111045	0.0182337	0.205836	-0.0542715	0.201843	0.679641
PRKCD	A8K3Y5|LYAR|S|276::GKRKRRHSEVETDSK	LYAR	0.280889	0.000286126	0.00941105	0.147073	0.0278567	0.275832
PRKCD	A8K3Y5|NA|S|258::KKKQRKDSASEEEAR	NA	0.166079	0.0170785	0.198768	-0.00106342	0.986293	0.997073
PRKCD	A8K964|PNN|S|690::SRSDRKRSISESSRS	PNN	0.0813559	0.430039	0.985587	0.136542	0.169204	0.929372
PRKCD	A8K964|PNN|S|692::SDRKRSISESSRSGK	PNN	-0.104311	0.0188165	0.210884	0.0632079	0.11843	0.556602
PRKCD	B2R6E2|PDCD4|S|67::KRRLRKNSSRDSGRG	PDCD4	-0.0257595	0.641415	0.994464	-0.0439218	0.402531	0.999031
PRKCD	B2RTY4|MYO9A|S|1829::FKENKEPSPKAKRKR	MYO9A	0.0341267	0.603775	0.974347	-0.0061376	0.920485	0.997359
PRKCD	B4DVR4|SORBS3|S|259::RSARHPSSPSALRSP	SORBS3	0.11156	0.0555402	0.652407	0.0347545	0.49884	0.999031
PRKCD	B4DVR4|SORBS3|S|87::SASNGGGSPARREEK	SORBS3	-0.0431032	0.137237	0.572449	-0.0383795	0.158209	0.624009
PRKCD	B4DZQ5|PRPF4B|S|354::DKSRRSRSPLLNDRR	PRPF4B	-0.0163456	0.455033	0.84	-0.00661588	0.74657	0.959429
PRKCD	B5MC51|LIMK2|S|211::RSLRRSNSISKSPGP	LIMK2	0.135486	0.0376195	0.579995	0.0371229	0.512533	0.999031
PRKCD	B7Z3D7|SORBS2|S|13::TSVKRVQSSPNLLAA	SORBS2	0.00923209	0.793342	0.961243	-0.00999352	0.762882	0.960445
PRKCD	B7Z6G2|ARHGEF7|S|146::KASEKPVSPKSGTLK	ARHGEF7	-0.0247009	0.46674	0.845317	-0.0163375	0.607566	0.92545
PRKCD	B7Z7U0|SRRM1|S|304::RPRRRHRSRSRSYSP	SRRM1	-0.0699736	0.345595	0.966434	0.0491869	0.477212	0.999031
PRKCD	B7Z7U0|SRRM1|S|380::KPPKRTSSPPRKTRR	SRRM1	-0.0364086	0.228181	0.676795	-0.0108823	0.697923	0.952202
PRKCD	B7Z7U0|SRRM1|S|389::PRKTRRLSPSASPPR	SRRM1	-0.0385817	0.267542	0.944905	0.0292742	0.366795	0.999031
PRKCD	B7Z7U0|SRRM1|S|393::RRLSPSASPPRRRHR	SRRM1	-0.0385817	0.267542	0.944905	0.0292742	0.366795	0.999031
PRKCD	B7Z7U0|SRRM1|S|402::PRRRHRPSPPATPPP	SRRM1	0.0198654	0.470213	0.847297	0.0457694	0.0838891	0.482969
PRKCD	B7Z7U0|SRRM1|S|431::RKSRVSVSPGRTSVT	SRRM1	-0.0808966	0.0279484	0.27037	-0.0238358	0.472251	0.8793
PRKCD	B7Z7U0|SRRM1|S|450::TEKRESPSPAPKPRK	SRRM1	-0.0380145	0.132474	0.562068	0.00720487	0.756679	0.960318
PRKCD	B7Z7U0|SRRM1|S|572::PPTRRRRSPSPAPPP	SRRM1	-0.033363	0.398599	0.801183	-0.0044719	0.903524	0.983639
PRKCD	B7Z7U0|SRRM1|S|574::TRRRRSPSPAPPPRR	SRRM1	-0.033363	0.398599	0.801183	-0.0044719	0.903524	0.983639
PRKCD	B7Z7U0|SRRM1|S|595::PPRRRTPSPPPRRRS	SRRM1	-0.245433	0.0243103	0.45266	-0.167062	0.0882279	0.783504
PRKCD	B7Z7U0|SRRM1|S|628::PPKRRTASPPPPPKR	SRRM1	-0.0275938	0.205153	0.652916	-0.0117536	0.560993	0.911037
PRKCD	B7Z7U0|SRRM1|S|638::PPPKRRASPSPPPKR	SRRM1	-0.0446097	0.028906	0.274716	-0.0316215	0.0929766	0.50602
PRKCD	B7Z7U0|SRRM1|S|665::SPVTKRRSPSLSSKH	SRRM1	-0.0396467	0.203779	0.650458	-0.0415219	0.158201	0.624009
PRKCD	B7Z7U0|SRRM1|S|667::VTKRRSPSLSSKHRK	SRRM1	-0.0796085	0.362507	0.970536	-0.124059	0.141306	0.893032
PRKCD	B7Z7U0|SRRM1|S|670::RRSPSLSSKHRKGSS	SRRM1	0.014348	0.792259	0.995835	-0.00411179	0.935907	0.999031
PRKCD	B7Z7U0|SRRM1|S|725::SSPQRRQSPSPSTRP	SRRM1	-0.0141216	0.729359	0.948413	0.0410169	0.28957	0.766692
PRKCD	B7Z7U0|SRRM1|S|737::TRPIRRVSRTPEPKK	SRRM1	-0.0542744	0.0919845	0.483093	-0.0237772	0.422291	0.853266
PRKCD	B7Z7U0|SRRM1|S|755::AASPSPQSVRRVSSS	SRRM1	0.00141494	0.982747	0.997981	0.0778869	0.212111	0.696148
PRKCD	B7Z7U0|SRRM1|S|760::PQSVRRVSSSRSVSG	SRRM1	0.0441847	0.205884	0.911614	0.0137468	0.666824	0.999031
PRKCD	B7Z7U0|SRRM1|T|584::PPPRRRRTPTPPPRR	SRRM1	-0.00118128	0.96307	0.992997	-0.0166132	0.490334	0.882195
PRKCD	B7Z7U0|SRRM1|T|593::TPPPRRRTPSPPPRR	SRRM1	-0.245433	0.0243103	0.45266	-0.167062	0.0882279	0.783504
PRKCD	B7ZLK1|KIAA0528|S|659::SRLLRSQSESSDEVT	KIAA0528	0.200915	0.000110545	0.00442474	0.246256	2.86349e-06	0.000188368
PRKCD	B9EGI2|MPRIP|S|364::DASASPLSPHRRAKS	MPRIP	0.021415	0.427508	0.822652	-0.0203461	0.422502	0.853465
PRKCD	B9EH95|ARVCF|S|343::LDRLVRRSPSVDSAR	ARVCF	0.0179827	0.697367	0.986851	-0.0409305	0.352942	0.997264
PRKCD	D3DPU2|CAP1|S|310::PKPQTSPSPKRATKK	CAP1	0.0236302	0.411494	0.810329	-0.0235532	0.384092	0.827939
PRKCD	D3DQ79|NEXN|S|179::EAKKESLSPGKLKLT	NEXN	-0.0579629	0.219488	0.667786	-0.109509	0.017747	0.211427
PRKCD	E7EQL5|DYNC1I2|S|81::PIVPPPMSPSSKSVS	DYNC1I2	0.113257	0.154937	0.598009	0.145612	0.0555107	0.394028
PRKCD	E7EVA0|MAP4|S|1932::KAPEKRASPSKPASA	MAP4	-0.0376007	0.250734	0.697679	-0.0347763	0.258118	0.74595
PRKCD	E7EVA0|MAP4|S|1970::STGPSSRSPSTLLPK	MAP4	0.0610547	0.0622402	0.415943	0.00335908	0.910112	0.983639
PRKCD	E7EVA0|MAP4|T|2062::SAKPSSTTPRLSRLA	MAP4	0.203202	0.13806	0.573321	-0.117602	0.3548	0.809671
PRKCD	E7EX44|CALD1|S|196::EEKPKRGSIGENQGE	CALD1	0.0252308	0.426287	0.822121	0.00287335	0.922734	0.984537
PRKCD	E9PQ01|PCF11|S|800::SERARRLSPISGSRT	PCF11	-0.0489668	0.199114	0.644592	-0.0423103	0.236606	0.72564
PRKCD	F5H212|HIVEP1|S|779::TSLSRRGSIDSPKSY	HIVEP1	0.282164	3.09624e-08	3.00295e-06	0.260385	4.33299e-08	4.14924e-06
PRKCD	F8W914|RTN4|S|153::AAPKRRGSSGSVVVD	RTN4	-0.118844	0.0440209	0.344383	-0.0159716	0.764685	0.960445
PRKCD	H3BQK9|MACF1|S|7534::RASSRRGSDASDFDL	MACF1	0.0550015	0.0142983	0.177614	0.0442231	0.0334307	0.306178
PRKCD	H7C128|BRD8|S|275::KGSLLPTSPRLVNES	BRD8	0.0209852	0.81605	0.965384	0.0113356	0.89359	0.983639
PRKCD	I3L2J0|CIC|S|1082::PGKRRTQSLSALPKE	CIC	-0.0216081	0.44954	0.836186	-0.0422203	0.122388	0.562078
PRKCD	I3L2J0|CIC|S|768::PAGFRAVSPAVPFSR	CIC	-0.168485	0.19423	0.856289	-0.177963	0.147811	0.889572
PRKCD	J3KP75|PHACTR2|S|510::TKLVRRLSQRPTTEE	PHACTR2	0.105047	0.0166944	0.195198	0.0632269	0.113558	0.549995
PRKCD	O00268|TAF4|S|109::PQRPGPPSPRRPLVP	TAF4	-0.0139235	0.846661	0.996495	-0.0827038	0.23407	0.986441
PRKCD	O00562|PITPNM1|S|593::RGSSRRGSMNNELLS	PITPNM1	-0.171177	0.0196682	0.449872	-0.125118	0.0593765	0.711968
PRKCD	O00716|E2F3|S|166::AALRSPDSPKTPKSP	E2F3	-0.0225624	0.601216	0.994158	-0.00369662	0.927024	0.999031
PRKCD	O14681|EI24|S|56::LAQRRAQSIERKQES	EI24	-0.0574906	0.0443103	0.344503	-0.0759431	0.00628832	0.11175
PRKCD	O14745|SLC9A3R1|S|290::PALVRSASSDTSEEL	SLC9A3R1	0.0546659	0.04193	0.33478	0.0728828	0.00537002	0.101055
PRKCD	O15014|ZNF609|S|413::NSKGRRGSQNSSEHR	ZNF609	0.188836	0.0256004	0.496513	0.146903	0.0574144	0.705278
PRKCD	O15021|MAST4|S|1446::PLLKRVQSEEKLSPS	MAST4	-0.0220549	0.81172	0.994884	-0.0998015	0.262505	0.968486
PRKCD	O15021|MAST4|S|1779::PGLVAPESPVRKSPS	MAST4	-0.0409306	0.300098	0.729177	-0.0595751	0.11347	0.549995
PRKCD	O15021|MAST4|S|248::PALPRPHSPLSAHAG	MAST4	-0.0943156	0.129798	0.831839	-0.0825052	0.156154	0.921029
PRKCD	O15021|MAST4|S|2617::GKESLRSSPHKKAL_	MAST4	-0.0697747	0.321187	0.954549	-0.0161435	0.803631	0.999031
PRKCD	O15031|PLXNB2|S|1607::EGKSKRGSVKEKERT	PLXNB2	-0.101298	0.029732	0.278015	-0.129758	0.00420996	0.084703
PRKCD	O15061|SYNM|S|566::EKAKEKDSPKEKSVR	SYNM	0.0257533	0.617366	0.994158	-0.007295	0.879778	0.999031
PRKCD	O15075|DCLK1|S|307::GPSRRSKSPASTSSV	DCLK1	0.00585057	0.893322	0.996108	0.0311146	0.452716	0.997264
PRKCD	O15400|STX7|S|131::ASSRVSGSFPEDSSK	STX7	-0.0559131	0.0762803	0.45256	-0.0299297	0.302821	0.778728
PRKCD	O43166|SIPA1L1|S|1528::STRDLRASPKPTSKS	SIPA1L1	-0.00720343	0.829433	0.968796	-0.0362346	0.25458	0.743235
PRKCD	O43166|SIPA1L1|S|288::PLKRRSKSETGDSSI	SIPA1L1	0.0395293	0.508525	0.866637	0.0164904	0.76839	0.961123
PRKCD	O43237|DYNC1LI2|S|391::PARGPSGSPRTQGRG	DYNC1LI2	-0.0700832	0.185149	0.626498	-0.13566	0.00937154	0.145278
PRKCD	O43290|SART1|S|348::LEGERPHSFRLEQGG	SART1	-0.0594018	0.313997	0.951608	-0.016216	0.765862	0.999031
PRKCD	O43290|SART1|S|448::GRGRRRVSEVEEEKE	SART1	0.167567	7.3768e-06	0.00041959	0.132288	7.79979e-05	0.00322434
PRKCD	O43294|TGFB1I1|S|137::SEDKKRPSLPSSPSP	TGFB1I1	0.0938546	0.00992225	0.13952	0.101887	0.00347219	0.0739918
PRKCD	O43294|TGFB1I1|S|143::PSLPSSPSPGLPKAS	TGFB1I1	-0.0453507	0.292948	0.917913	-0.0982071	0.0250899	0.487785
PRKCD	O43314|PPIP5K2|S|1006::TGRRRRRSGEQITSS	PPIP5K2	-0.0269571	0.550431	0.89026	0.00401873	0.924282	0.984537
PRKCD	O43572|AKAP10|S|281::ASRNSPASPLKELSG	AKAP10	-0.0441992	0.535153	0.991534	-0.029686	0.656437	0.999031
PRKCD	O43719|HTATSF1|S|387::RGLRRSDSVSASERA	HTATSF1	0.266915	0.000779448	0.021839	0.186564	0.00893101	0.140172
PRKCD	O60271|SPAG9|S|730::GSKQRSASQSSLDKL	SPAG9	0.0175687	0.572383	0.900223	0.0409867	0.167535	0.635141
PRKCD	O60762|DPM1|S|9::ASLEVSRSPRRSRRE	DPM1	0.0101409	0.821318	0.966078	-0.00924036	0.826654	0.972965
PRKCD	O60832|DKC1|S|21::KKKKERKSLPEEDVA	DKC1	0.00431343	0.903677	0.980794	-0.0294718	0.382358	0.827499
PRKCD	O60832|DKC1|S|451::TAKRKRESESESDET	DKC1	0.0771828	0.0351453	0.303163	-0.0117879	0.721044	0.953601
PRKCD	O75044|SRGAP2|S|845::RKRPESGSIRKTFRS	SRGAP2	0.101023	0.614225	0.994158	-0.0765837	0.683783	0.999031
PRKCD	O75152|ZC3H11A|S|758::SMKTRRLSSASTGKP	ZC3H11A	0.481627	1.50296e-11	2.77315e-09	0.433115	3.93081e-11	7.25282e-09
PRKCD	O75152|ZC3H11A|S|761::TRRLSSASTGKPPLS	ZC3H11A	0.521258	4.47495e-12	1.05791e-09	0.436185	5.72955e-11	9.63201e-09
PRKCD	O75494|SRSF10|S|133::RRRSRSRSFDYNYRR	SRSF10	0.00282035	0.961453	0.992954	0.0510347	0.355989	0.811606
PRKCD	O75592|MYCBP2|S|2898::PLRGRSTSPKPKSVP	MYCBP2	0.0111283	0.702879	0.943166	0.0233311	0.397375	0.839091
PRKCD	O75683|SURF6|S|138::QGSAKELSPAALEKR	SURF6	0.0622911	0.30203	0.731621	-0.0551598	0.330236	0.794461
PRKCD	O75808|CAPN15|S|296::LLSGKRLSVLEEEAT	CAPN15	-0.0713473	0.351054	0.774087	-0.0086913	0.902991	0.983639
PRKCD	O76021|RSL1D1|T|401::AKSPNPSTPRGKKRK	RSL1D1	0.00425211	0.932766	0.998448	-0.064862	0.185632	0.947033
PRKCD	O94804|STK10|S|13::FRRILRLSTFEKRKS	STK10	0.0653275	0.746799	0.991794	0.0337571	0.858893	0.997359
PRKCD	O94913|PCF11|S|372::KSKSKSPSPLKNKLS	PCF11	-0.0126313	0.778281	0.960922	-0.0352864	0.405369	0.844315
PRKCD	O95155|UBE4B|S|88::GVSSLSSSPSNSLET	UBE4B	0.0663208	0.225076	0.673838	0.0817811	0.114966	0.552632
PRKCD	O95251|KAT7|S|273::ELRKKRNSGLSKEQK	KAT7	0.0450092	0.259518	0.702392	0.02852	0.444079	0.866734
PRKCD	O95817|BAG3|S|279::GASSREGSPARSSTP	BAG3	0.0927002	0.0664933	0.691441	0.0410019	0.363719	0.999031
PRKCD	P02545|LMNA|S|392::ERLRLSPSPTSQRSR	LMNA	-0.0565136	0.0129561	0.167831	-0.0635308	0.00366455	0.0763701
PRKCD	P08621|SNRNP70|S|268::DRRRRSRSRDKEERR	SNRNP70	-0.0232311	0.651882	0.981286	0.00533011	0.911967	0.997359
PRKCD	P08670|VIM|S|25::PGTASRPSSSRSYVT	VIM	-0.00248721	0.952559	0.992123	-0.0184005	0.640223	0.937566
PRKCD	P08670|VIM|S|47::LGSALRPSTSRSLYA	VIM	-0.000494552	0.994606	0.99988	0.0477018	0.489761	0.882195
PRKCD	P08670|VIM|S|73::SAVRLRSSVPGVRLL	VIM	0.0290831	0.252826	0.697679	-0.0100669	0.670252	0.94492
PRKCD	P0C7T5|ATXN1L|S|284::RNLVRRESEALDSPN	ATXN1L	0.063954	0.249065	0.896149	0.0830133	0.119291	0.862142
PRKCD	P10398|ARAF|S|269::SVSSGRKSPHSKSPA	ARAF	-0.0515199	0.117249	0.538219	-0.0559246	0.0725283	0.450104
PRKCD	P11137|MAP2|S|1787::TQSPGRSSVASPRRL	MAP2	-0.0293065	0.458102	0.841764	0.0219535	0.553456	0.907665
PRKCD	P11137|MAP2|S|1790::PGRSSVASPRRLSNV	MAP2	0.0125178	0.757563	0.954725	0.041674	0.279134	0.759715
PRKCD	P11137|MAP2|S|833::AEVARRKSVPSETVV	MAP2	0.000545998	0.989311	0.998417	0.0212054	0.580897	0.919495
PRKCD	P11274|BCR|S|301::GPLLRSQSTSEQEKR	BCR	0.0698932	0.421527	0.985587	0.165583	0.0562094	0.695356
PRKCD	P13807|GYS1|S|698::PEWPRRASCTSSTSG	GYS1	0.0732134	0.301231	0.919689	0.116441	0.0912662	0.793377
PRKCD	P16333|NCK1|S|85::GKVKRKPSVPDSASP	NCK1	0.00921307	0.849904	0.996495	0.0301727	0.512784	0.999031
PRKCD	P16401|H1-5|T|138::AKKPAGATPKKAKKA	H1-5	-0.762974	0.00236005	0.0534544	-0.204418	0.346293	0.802856
PRKCD	P17026|ZNF22|S|49::SFSRLRRSLDDKPYK	ZNF22	0.839354	8.97173e-14	4.52474e-11	0.740382	3.91029e-13	1.64341e-10
PRKCD	P17302|GJA1|S|364::AIVDQRPSSRASSRA	GJA1	-0.055399	0.233623	0.680165	-0.059874	0.172576	0.642676
PRKCD	P17302|GJA1|S|368::QRPSSRASSRASSRP	GJA1	-0.0410663	0.548059	0.888951	-0.110391	0.0933882	0.507166
PRKCD	P18583|SON|S|2031::LRRRFSRSPIRRKRS	SON	-0.144015	0.0486442	0.599178	-0.0822766	0.209297	0.933765
PRKCD	P19532|TFE3|S|556::DPLLSSVSPAVSKAS	TFE3	-0.0505042	0.3023	0.732041	-0.0339883	0.457865	0.872404
PRKCD	P19838|NFKB1|S|937::ETSFRKLSFTESLTS	NFKB1	0.087981	0.00425528	0.0796373	0.022406	0.40427	0.844315
PRKCD	P21333|FLNA|S|2152::TRRRRAPSVANVGSH	FLNA	0.0515709	0.147757	0.586453	0.0523597	0.119047	0.557295
PRKCD	P22059|OSBP|S|240::TALQRSLSELESLKL	OSBP	0.0368003	0.263655	0.904154	0.0183838	0.54546	0.997264
PRKCD	P25440|BRD2|S|298::TAILAPGSPASPPGS	BRD2	-0.0809063	0.328332	0.929461	-0.0741837	0.339803	0.997264
PRKCD	P25686|DNAJB2|S|313::EATKRSPSPEEKASR	DNAJB2	-0.0191063	0.402864	0.804133	0.0149883	0.484103	0.882063
PRKCD	P27448|MARK3|S|601::SQTRSRGSTNLFSKL	MARK3	-0.058685	0.48143	0.961639	-0.0937717	0.239442	0.955814
PRKCD	P27987|ITPKB|S|166::SAIQAPRSPRLGRAR	ITPKB	0.0706125	0.31752	0.953655	-0.0582323	0.37832	0.999031
PRKCD	P29966|MARCKS|S|170::SFKLSGFSFKKNKKE	MARCKS	0.0975695	0.435097	0.82624	0.143321	0.226297	0.715095
PRKCD	P30414|NKTR|S|243::KKRRKEASSSEEPRN	NKTR	-0.0426229	0.260902	0.702392	0.020826	0.555362	0.908786
PRKCD	P31689|DNAJA1|S|340::FLSPDKLSLLEKLLP	DNAJA1	0.0195143	0.829849	0.994884	-0.0185939	0.82752	0.997359
PRKCD	P35251|RFC1|S|312::DKIGEVSSPKASSKL	RFC1	0.0135175	0.665221	0.932561	-0.0360221	0.225522	0.713953
PRKCD	P35251|RFC1|S|368::PAKKESVSPEDSEKK	RFC1	0.104406	0.040971	0.330433	0.0519191	0.2657	0.75141
PRKCD	P35611|ADD1|S|726::KKKFRTPSFLKKSKK	ADD1	0.0197418	0.614758	0.917005	-0.0586115	0.11948	0.55863
PRKCD	P40222|TXLNA|S|515::PGAQAPSSPRVTEAP	TXLNA	0.0127733	0.674113	0.936499	0.0275202	0.338447	0.797074
PRKCD	P41229|KDM5C|S|897::ALASLPSSPGLLQSL	KDM5C	-0.0655485	0.407644	0.807363	-0.00864118	0.906928	0.983639
PRKCD	P41970|ELK3|S|396::PSLDRAASPVLLSSN	ELK3	-0.0470841	0.101196	0.501405	-0.0768951	0.00655323	0.115024
PRKCD	P42684|ABL2|S|631::PRKQRDKSPSSLLED	ABL2	0.0576795	0.231184	0.67812	0.0229809	0.607674	0.92545
PRKCD	P42858|HTT|S|419::GGRSRSGSIVELIAG	HTT	-0.0179819	0.54852	0.889316	0.0298792	0.292237	0.768609
PRKCD	P46087|NOP2|S|58::AAKRRLGSVEAPKTN	NOP2	0.538668	1.8444e-08	1.88552e-06	0.384562	2.15468e-06	0.000146848
PRKCD	P46821|MAP1B|S|1256::EKVSPSKSPSLSPSP	MAP1B	0.0379827	0.101494	0.501405	0.0112008	0.598873	0.922174
PRKCD	P46821|MAP1B|S|1265::SLSPSPPSPLEKTPL	MAP1B	0.0430953	0.0443052	0.344503	0.0121783	0.530866	0.899179
PRKCD	P48634|PRRC2A|S|1085::APRGRTASETRSEGS	PRRC2A	0.0375897	0.49652	0.961654	-0.0264642	0.609062	0.997359
PRKCD	P49006|MARCKSL1|S|104::PFKLSGLSFKRNRKE	MARCKSL1	0.177482	0.648893	0.981043	0.271012	0.462319	0.997264
PRKCD	P49006|MARCKSL1|S|93::PKKKKKFSFKKPFKL	MARCKSL1	0.0223998	0.75464	0.95386	-0.0499932	0.459879	0.873004
PRKCD	P49757|NUMB|S|276::EQLARQGSFRGFPAL	NUMB	0.110283	0.243256	0.933464	0.0850599	0.334154	0.999031
PRKCD	P49841|GSK3B|S|9::SGRPRTTSFAESCKP	GSK3B	0.0592421	0.327886	0.752338	0.0390931	0.490059	0.882195
PRKCD	P50402|EMD|S|49::ETQRRRLSPPSSSAA	EMD	0.0161377	0.791848	0.961243	-0.0399631	0.48849	0.882195
PRKCD	P52701|MSH6|S|65::RPLARSASPPKAKNL	MSH6	-0.0525103	0.08772	0.47549	-0.0506439	0.0801285	0.473205
PRKCD	P53396|ACLY|S|455::PAPSRTASFSESRAD	ACLY	0.0550823	0.0669982	0.42861	0.0376467	0.176323	0.6485
PRKCD	P53667|LIMK1|S|310::PGAGSLGSPASQRKD	LIMK1	-0.170792	3.3719e-05	0.0015746	-0.18202	5.74882e-06	0.000339764
PRKCD	P54259|ATN1|S|101::QELPRPQSPSDLDSL	ATN1	-0.0858144	0.0781365	0.692611	-0.148761	0.00364118	0.146402
PRKCD	P55199|ELL|S|442::QPSRPHGSPSRSKPK	ELL	0.046122	0.379134	0.970536	-0.0361923	0.460709	0.999031
PRKCD	P56211|ARPP19|S|104::DLPQRKPSLVASKLA	ARPP19	0.0573323	0.293074	0.7247	0.0206866	0.68374	0.948429
PRKCD	P56524|HDAC4|S|246::FPLRKTASEPNLKLR	HDAC4	0.0119398	0.630436	0.922279	-0.0277907	0.238641	0.726193
PRKCD	P56524|HDAC4|S|266::KVAERRSSPLLRRKD	HDAC4	0.134555	0.0724896	0.71299	0.0638994	0.341955	0.999031
PRKCD	P61073|CXCR4|S|325::TSVSRGSSLKILSKG	CXCR4	0.014919	0.814392	0.964523	0.0291027	0.626634	0.930967
PRKCD	P62753|RPS6|S|235::IAKRRRLSSLRASTS	RPS6	-0.161095	0.157606	0.599594	-0.221853	0.0425137	0.347021
PRKCD	P62753|RPS6|S|236::AKRRRLSSLRASTSK	RPS6	-0.171212	0.265123	0.704727	-0.252744	0.0851722	0.485621
PRKCD	P62753|RPS6|S|240::RLSSLRASTSKSESS	RPS6	-0.0855824	0.274723	0.713394	-0.19316	0.0125424	0.1741
PRKCD	P78312|FAM193A|S|383::DGVLGSRSPRTEESK	FAM193A	-0.20062	0.00193959	0.096476	-0.0712302	0.169293	0.915269
PRKCD	P78345|RPP38|S|12::PQAPGRGSLRKTRPL	RPP38	-0.00368408	0.944035	0.998448	0.0242579	0.62439	0.999031
PRKCD	P78347|GTF2I|S|674::QSPKRPRSPGSNSKV	GTF2I	0.00969419	0.758641	0.955723	0.00932253	0.753203	0.960318
PRKCD	P98171|ARHGAP4|S|906::SPSPGPRSPKAPPSS	ARHGAP4	0.0234647	0.390327	0.799495	0.0257144	0.317683	0.783776
PRKCD	P98175|RBM10|S|723::LASDDRPSPPRGLVA	RBM10	-0.0177539	0.383131	0.796949	0.0136428	0.474686	0.880146
PRKCD	Q00536|CDK16|S|153::SRRLRRVSLSEIGFG	CDK16	-0.0426728	0.413541	0.810472	-0.0557715	0.258259	0.74595
PRKCD	Q00537|CDK17|S|180::SRRSRRASLSEIGFG	CDK17	-0.0291165	0.492091	0.860534	-0.00564757	0.886754	0.983639
PRKCD	Q00587|CDC42EP1|S|101::APPRRMASPPAPSPA	CDC42EP1	0.118739	0.256775	0.939525	0.0127241	0.894552	0.999031
PRKCD	Q00587|CDC42EP1|S|192::PGLRRSDSLLSFRLD	CDC42EP1	0.267046	0.208398	0.871812	0.203231	0.303335	0.989325
PRKCD	Q00613|HSF1|S|320::ASPGRPSSVDTLLSP	HSF1	0.222697	0.154121	0.813817	0.0305114	0.828967	0.997359
PRKCD	Q00839|HNRNPU|S|26::ELKKRRLSDKGLKAE	HNRNPU	0.231247	0.132914	0.796731	0.196892	0.170149	0.915269
PRKCD	Q01130|SRSF2|S|208::KSRSRSKSPPKSPEE	SRSF2	-0.0481163	0.488682	0.991534	0.0747243	0.259847	0.995589
PRKCD	Q01813|PFKP|S|386::AVRLRGRSFAGNLNT	PFKP	-0.00841826	0.77515	0.960863	-0.0297724	0.287255	0.766249
PRKCD	Q02750|MAP2K1|T|292::ETPPRPRTPGRPLSS	MAP2K1	0.00225788	0.980776	0.998767	0.0204369	0.816652	0.997359
PRKCD	Q02880|TOP2B|S|1550::GAKKRKASGSENEGD	TOP2B	0.0223133	0.391495	0.799495	-0.0107964	0.657406	0.940592
PRKCD	Q02952|AKAP12|S|627::KKRVRRPSESDKEDE	AKAP12	-0.0183698	0.664131	0.932561	-0.0358463	0.370079	0.82037
PRKCD	Q02952|AKAP12|S|696::KKRARRGSSSDEEGG	AKAP12	-0.00676199	0.718993	0.947807	-0.0422386	0.022818	0.245196
PRKCD	Q03188|CENPC|S|333::SLKQRTISPAESTAL	CENPC	-0.0600127	0.545153	0.966826	-0.112377	0.237392	0.953831
PRKCD	Q03393|PTS|S|19::AQVSRRISFSASHRL	PTS	0.0438161	0.246835	0.693766	0.0308618	0.382739	0.827499
PRKCD	Q05682|CALD1|S|202::EEKPKRGSIGENQVE	CALD1	0.203687	0.00266032	0.119064	0.104295	0.0655564	0.72251
PRKCD	Q06190|PPP2R3A|S|181::FGLLRSSSVEEKPLS	PPP2R3A	0.584638	1.7651e-06	0.000348125	0.543315	2.00002e-06	0.000409925
PRKCD	Q07157|TJP1|S|175::SPRSDRRSVASSQPA	TJP1	0.0103813	0.70985	0.945489	0.0479923	0.0754983	0.457216
PRKCD	Q07352|ZFP36L1|S|54::GGFPRRHSVTLPSSK	ZFP36L1	0.254741	8.40625e-07	5.9433e-05	0.248007	4.67154e-07	3.60614e-05
PRKCD	Q07617|SPAG1|S|423::KRSPRRASAAAAAGG	SPAG1	0.00846271	0.904645	0.997712	0.070724	0.296792	0.999031
PRKCD	Q07666|KHDRBS1|S|58::SRGGARASPATQPPP	KHDRBS1	0.00289068	0.890192	0.979056	-0.0116108	0.55637	0.909254
PRKCD	Q07889|SOS1|S|1134::PHGPRSASVSSISLT	SOS1	0.0167207	0.779662	0.961243	-0.0272498	0.62808	0.931835
PRKCD	Q07955|SRSF1|S|234::SPRRSRGSPRYSPRH	SRSF1	-0.123712	0.0459474	0.350303	0.0314384	0.575915	0.918046
PRKCD	Q09666|AHNAK|S|5857::GSGVSLASKKSRLSS	AHNAK	-0.0519784	0.760273	0.956694	-0.00199997	0.990023	0.998378
PRKCD	Q09666|AHNAK|S|5863::ASKKSRLSSSSSNDS	AHNAK	0.0547406	0.264142	0.94298	0.0489712	0.286717	0.999031
PRKCD	Q09666|AHNAK|S|5864::SKKSRLSSSSSNDSG	AHNAK	0.0493823	0.324467	0.748123	0.0230978	0.6214	0.927683
PRKCD	Q12965|MYO1E|S|1002::PPLPRQQSTSSDRVS	MYO1E	0.114583	0.120418	0.822156	0.0972793	0.15721	0.921318
PRKCD	Q13029|PRDM2|S|643::AKKRRTASPPALPKI	PRDM2	-0.0397341	0.410087	0.80979	-0.00699859	0.87653	0.983639
PRKCD	Q13247|SRSF6|S|316::PSKARSVSPPPKRAT	SRSF6	-0.09534	0.0368123	0.310463	-0.00851628	0.83603	0.975893
PRKCD	Q13263|TRIM28|S|594::AEGPRLASPSGSTSS	TRIM28	0.042873	0.0935157	0.4849	0.0666827	0.00779284	0.129852
PRKCD	Q13286|CLN3|S|12::AGSRRRFSDSEGEET	CLN3	-0.0695467	0.0263319	0.262757	-0.00788355	0.778757	0.963338
PRKCD	Q13427|PPIG|S|254::KRKKSKKSASSESEA	PPIG	0.0135237	0.836714	0.996495	-0.0352009	0.570189	0.999031
PRKCD	Q13427|PPIG|S|256::KKSKKSASSESEAEN	PPIG	0.0135237	0.836714	0.996495	-0.0352009	0.570189	0.999031
PRKCD	Q13428|TCOF1|S|233::SSVSTKESPARKAAP	TCOF1	-0.0478871	0.307396	0.735281	-0.0213275	0.625901	0.930959
PRKCD	Q13428|TCOF1|S|906::ALAPAKESPRKGAAP	TCOF1	-0.0218209	0.475905	0.849566	-0.0913115	0.00338019	0.0724395
PRKCD	Q13464|ROCK1|S|1328::PSGFVRASPRTLSTR	ROCK1	-0.0387844	0.367337	0.78749	-0.0405955	0.316241	0.783776
PRKCD	Q13469|NFATC2|S|243::SPVPRPASRSSSPGA	NFATC2	0.0874865	0.0670994	0.42861	-0.0182386	0.675274	0.945134
PRKCD	Q13501|SQSTM1|T|269::GGKRSRLTPVSPESS	SQSTM1	-0.0811545	0.00978888	0.139152	-0.0585171	0.0420799	0.347021
PRKCD	Q13535|ATR|S|435::SPKRRRLSSSLNPSK	ATR	0.245203	7.03693e-07	5.11869e-05	0.266457	5.62474e-08	5.31889e-06
PRKCD	Q13619|CUL4A|S|10::DEAPRKGSFSALVGR	CUL4A	-0.0240306	0.650909	0.994464	-0.0688134	0.18126	0.945369
PRKCD	Q14004|CDK13|S|285::AHRSRTKSSKEPPSA	CDK13	0.112514	0.0270841	0.504652	0.12146	0.013325	0.37442
PRKCD	Q14004|CDK13|S|342::LRSRKSPSPAGGGSS	CDK13	0.0268031	0.561614	0.99349	0.0218923	0.613352	0.999031
PRKCD	Q14004|CDK13|S|360::RRLPRSPSPYSRRRS	CDK13	0.0608261	0.449581	0.986341	-0.154187	0.0551282	0.6893
PRKCD	Q14152|EIF3A|S|882::ERRLGDSSLSRKDSR	EIF3A	0.0480803	0.262448	0.703253	-0.0188998	0.6359	0.935124
PRKCD	Q14162|SCARF1|S|606::APQSRRSSGELSSPL	SCARF1	-0.0286825	0.505377	0.865559	0.0702292	0.0900811	0.498875
PRKCD	Q14162|SCARF1|S|611::RSSGELSSPLRKPKR	SCARF1	-0.0272433	0.496911	0.863203	-0.0790492	0.0429098	0.347923
PRKCD	Q14162|SCARF1|S|742::ALNRKKGSPGLASGS	SCARF1	-0.0672411	0.111422	0.528012	-0.0208161	0.592007	0.922174
PRKCD	Q14207|NPAT|S|1296::APSSRRFSEDSSTSK	NPAT	0.324995	0.000248711	0.020495	0.406069	1.58097e-05	0.00182415
PRKCD	Q14693|LPIN1|S|162::RRKRRRKSQLDSLKR	LPIN1	0.0879349	0.0392573	0.323862	0.0577546	0.141415	0.599665
PRKCD	Q14738|PPP2R5D|S|88::VKKERRQSSSRFNLS	PPP2R5D	0.0852539	0.0419525	0.33478	0.0201267	0.595748	0.922174
PRKCD	Q14738|PPP2R5D|S|89::KKERRQSSSRFNLSK	PPP2R5D	-0.110231	0.240714	0.688731	-0.143118	0.109104	0.544799
PRKCD	Q14934|NFATC4|S|289::PALSRRGSLGEEGSE	NFATC4	-0.0391501	0.370781	0.787848	-0.00126434	0.975273	0.993436
PRKCD	Q14978|NOLC1|S|508::AAPSKPASAKKGKAE	NOLC1	-0.113667	0.000573493	0.0170136	-0.106023	0.000618851	0.0186518
PRKCD	Q14D04|VEPH1|S|425::AGSNTPGSIRRYSLG	VEPH1	-0.00514959	0.924051	0.998448	-0.00556915	0.912645	0.999031
PRKCD	Q15025|TNIP1|S|266::GASGRPGSPKMEGTG	TNIP1	-0.000685481	0.985427	0.998215	-0.0172254	0.626029	0.930959
PRKCD	Q15111|PLCL1|S|77::RATPRRSSIIKDPSN	PLCL1	0.0648063	0.196066	0.639801	-0.0162241	0.726635	0.956165
PRKCD	Q15149|PLEC|S|1721::ELQSKRASFAEKTAQ	PLEC	-0.0356736	0.331389	0.754993	-0.0271187	0.430591	0.858429
PRKCD	Q15149|PLEC|S|4386::GFRSRSSSVGSSSSY	PLEC	-0.0021309	0.95828	0.992942	0.0534775	0.170106	0.638635
PRKCD	Q15149|PLEC|S|4630::TAGSRTGSRTGSRAG	PLEC	0.063314	0.333854	0.962243	0.0370382	0.543049	0.999031
PRKCD	Q15149|PLEC|S|4642::RAGSRRGSFDATGSG	PLEC	0.0362844	0.156804	0.598505	0.0758189	0.00321485	0.0700873
PRKCD	Q15287|RNPS1|S|139::DNRRRSRSKSKPPKR	RNPS1	-0.0178685	0.861054	0.996495	0.07971	0.411879	0.999031
PRKCD	Q15287|RNPS1|S|155::EKERKRRSPSPKPTK	RNPS1	-0.0458605	0.462123	0.844026	0.0143211	0.806076	0.970705
PRKCD	Q15287|RNPS1|S|157::ERKRRSPSPKPTKVH	RNPS1	-0.0458605	0.462123	0.844026	0.0143211	0.806076	0.970705
PRKCD	Q15287|RNPS1|S|251::RPPPRRFSPPRRMLP	RNPS1	-0.103107	0.0094173	0.137118	-0.023473	0.50341	0.888101
PRKCD	Q15311|RALBP1|S|645::GKEPAKPSPSRDRKE	RALBP1	-0.0433525	0.099159	0.497109	-0.0321416	0.188991	0.661907
PRKCD	Q15424|SAFB|S|589::SKERASKSQDRKSAS	SAFB	0.112618	0.496927	0.863203	0.564255	0.00107047	0.029993
PRKCD	Q15554|TERF2|S|365::PTQALPASPALKNKR	TERF2	-0.11638	0.00918457	0.135441	-0.102342	0.0140419	0.183783
PRKCD	Q15555|MAPRE2|S|222::GSTPSRPSSAKRASS	MAPRE2	-0.062375	0.0568625	0.395009	-0.0751643	0.0167604	0.202868
PRKCD	Q15555|MAPRE2|S|223::STPSRPSSAKRASSS	MAPRE2	-0.0187813	0.527311	0.874804	-0.0736026	0.0127638	0.175222
PRKCD	Q15596|NCOA2|S|736::TIKQEPVSPKKKENA	NCOA2	-0.0355796	0.452076	0.960444	-0.00828356	0.8507	0.997359
PRKCD	Q16629|SRSF7|S|181::ASLRRSRSGSIKGSR	SRSF7	-0.111177	0.00874981	0.290355	-0.0774715	0.040027	0.592462
PRKCD	Q2PPJ7|RALGAPA2|S|821::ILVRRSSSPAELDLK	RALGAPA2	-0.0451684	0.459975	0.98805	-0.0639164	0.272039	0.999012
PRKCD	Q2TAM9|TUSC1|S|153::GREDEPGSPRALRAR	TUSC1	-0.0575463	0.156148	0.598252	-0.135585	0.00110649	0.0306616
PRKCD	Q32P44|EML3|S|176::KLSRKAISSANLLVR	EML3	-0.0667899	0.734706	0.95034	0.0936745	0.613509	0.926016
PRKCD	Q3KQU3|MAP7D1|S|442::RSLKKRQSLPASPRA	MAP7D1	-0.0176525	0.676023	0.936664	0.0107099	0.787112	0.96624
PRKCD	Q3KQU3|MAP7D1|S|446::KRQSLPASPRARLSA	MAP7D1	-0.0438355	0.689759	0.98587	-0.0569884	0.581846	0.997359
PRKCD	Q3KQU3|MAP7D1|S|460::ASTASELSPKSKARP	MAP7D1	0.0231023	0.530765	0.966362	-0.0177045	0.608315	0.997359
PRKCD	Q4G0J3|LARP7|S|300::GKRKRSSSEDAESLA	LARP7	0.231193	0.0014356	0.0371928	0.283796	8.19889e-05	0.00335268
PRKCD	Q4KMP7|TBC1D10B|S|658::PPLGPSSSLLSLPGL	TBC1D10B	-0.0156435	0.940105	0.998448	0.0914954	0.6414	0.999031
PRKCD	Q4L180|FILIP1L|S|1082::ASPVRPASPSAPLQD	FILIP1L	0.0412905	0.50702	0.991534	0.0813981	0.175616	0.942572
PRKCD	Q52LW3|ARHGAP29|S|1144::EASERRSSDSYPLAP	ARHGAP29	-0.00223561	0.977585	0.998448	-0.00280778	0.970047	0.999031
PRKCD	Q53GS9|USP39|S|46::EAASSRGSPVRVKRE	USP39	-0.0325286	0.252932	0.697679	-0.0718999	0.0106363	0.158393
PRKCD	Q53SF7|COBLL1|S|998::AVVKRSQSFSKERTE	COBLL1	0.0623727	0.11124	0.527804	0.0429499	0.237971	0.725916
PRKCD	Q5HYW2|NHSL2|S|1072::ADSEREASPLGSSVE	NHSL2	0.00637819	0.782778	0.961243	-0.0187513	0.391415	0.836022
PRKCD	Q5IRN2|DAZAP1/MEF2D fusion|S|377::SIKSEPVSPSRERSP	DAZAP1/MEF2D fusion	0.0476834	0.323445	0.929461	0.0891708	0.0616508	0.709056
PRKCD	Q5JSH3|WDR44|S|262::PPPRKRKSELEFETL	WDR44	0.109683	0.11652	0.537562	0.019048	0.766619	0.960445
PRKCD	Q5JTD0|TJAP1|S|300::SLGTARGSPEEELPL	TJAP1	0.0191423	0.648128	0.926842	0.0145661	0.711543	0.953601
PRKCD	Q5SNT2|TMEM201|S|441::FRSPRRTSPSSLPGR	TMEM201	-0.0306905	0.366213	0.787046	-0.00496163	0.875531	0.983639
PRKCD	Q5SRE5|NUP188|S|1523::QRVQRPPSAASAAPS	NUP188	-0.000369929	0.991682	0.999466	0.0163975	0.623719	0.92916
PRKCD	Q5SW79|CEP170|S|1160::PRRTRLGSLSARSDS	CEP170	-0.0333335	0.704567	0.943372	-0.0627487	0.449411	0.868593
PRKCD	Q5T1M5|FKBP15|S|956::EERPRRPSQEQSASA	FKBP15	-0.0275419	0.414193	0.810692	-0.00295791	0.925181	0.984665
PRKCD	Q5T1Z4|PUM1|S|209::SEVNSVLSPRSESGG	PUM1	0.0232239	0.590949	0.907906	0.0290651	0.475072	0.880154
PRKCD	Q5T5Y3|CAMSAP1|S|563::DPEFPRASPRALGLT	CAMSAP1	0.0188041	0.613796	0.916032	0.00509977	0.883945	0.983639
PRKCD	Q5TZA2|CROCC|S|1451::LGLGRAPSPAPRPVP	CROCC	0.0109778	0.798946	0.994675	0.0279427	0.493649	0.997264
PRKCD	Q5TZA2|CROCC|S|1460::APRPVPGSPARDAPA	CROCC	0.0131313	0.784086	0.995341	-0.0853217	0.0747026	0.758115
PRKCD	Q5U5Q3|MEX3C|S|537::MKTQRRGSQPSTPRL	MEX3C	0.0740602	0.523539	0.991534	-0.0752875	0.490734	0.999031
PRKCD	Q5U651|RASIP1|S|328::LSLRRSVSELSLQGR	RASIP1	0.0740473	0.0422106	0.336029	0.0642669	0.0592049	0.406271
PRKCD	Q5VTL8|PRPF38B|S|320::KERRRSRSIDRGLER	PRPF38B	-0.0748054	0.0663405	0.42858	-0.0567415	0.134019	0.586382
PRKCD	Q5VTL8|PRPF38B|S|475::NKRSRSGSQGRTDSV	PRPF38B	-0.0447273	0.222233	0.671134	-0.0461749	0.181207	0.653504
PRKCD	Q5VTL8|PRPF38B|S|491::KSKKREHSPSKEKSR	PRPF38B	0.0180292	0.31564	0.740645	0.0128715	0.444013	0.866734
PRKCD	Q5VUA4|ZNF318|S|79::PPRGRRVSPSPPRAR	ZNF318	-0.0664115	0.212259	0.662706	-0.145828	0.00601181	0.108543
PRKCD	Q5VUA4|ZNF318|S|81::RGRRVSPSPPRARRG	ZNF318	-0.0664115	0.212259	0.662706	-0.145828	0.00601181	0.108543
PRKCD	Q5VZ18|SHE|S|123::AGKGRKNSRATEEEP	SHE	0.0371985	0.566769	0.896899	0.132082	0.0373885	0.324778
PRKCD	Q5VZ18|SHE|S|246::TEIRRRGSKDPLVKA	SHE	-0.00733323	0.869051	0.974814	0.0852933	0.0493238	0.372762
PRKCD	Q5VZL5|ZMYM4|S|1181::RRRGRKKSIVAVEPR	ZMYM4	0.779644	4.30226e-09	6.07909e-06	0.793052	1.5978e-09	3.95095e-06
PRKCD	Q5W0B1|OBI1|S|719::QSSLSSASPSKATKS	OBI1	-0.0828536	0.00560408	0.0965715	-0.04589	0.0870121	0.490497
PRKCD	Q641Q2|WASHC2A|S|288::PKRSRPTSFADELAA	WASHC2A	0.00192402	0.978247	0.998448	-0.0881406	0.198103	0.959963
PRKCD	Q68DQ2|CRYBG3|S|931::PEVDALGSPPALLKS	CRYBG3	0.129398	0.125263	0.796731	0.0353518	0.642063	0.997359
PRKCD	Q69YQ0|SPECC1L|S|832::MGLSRRSSTSSEPTP	SPECC1L	0.0484074	0.124606	0.55231	0.0525497	0.0782054	0.467317
PRKCD	Q6NWY9|PRPF40B|S|764::AALGGRGSPSSHLLG	PRPF40B	-0.0141373	0.652299	0.926842	-0.0119567	0.684993	0.948429
PRKCD	Q6NYC8|PPP1R18|S|133::PGEMRDQSPKGRESR	PPP1R18	-0.11744	0.022476	0.439349	-0.110267	0.0225731	0.466624
PRKCD	Q6NYC8|PPP1R18|S|145::ESREERLSPRETRER	PPP1R18	-0.00668242	0.801666	0.962722	0.00205253	0.934531	0.985153
PRKCD	Q6NYC8|PPP1R18|S|213::LAESREQSPRRKEVE	PPP1R18	0.0468463	0.482412	0.855445	-0.0749875	0.235633	0.724407
PRKCD	Q6P0Q8|MAST2|S|1407::PLLKRVQSAEKLAAA	MAST2	0.0373883	0.426478	0.822121	-0.0237395	0.589833	0.922174
PRKCD	Q6P2E9|EDC4|S|723::PLGLPQASPSRTRSP	EDC4	-0.0334624	0.204681	0.652511	-0.00161144	0.94737	0.986409
PRKCD	Q6P2E9|EDC4|S|918::TKGSPRTSPKLKRKS	EDC4	0.0295464	0.584197	0.971334	-0.0269792	0.594776	0.997359
PRKCD	Q6P3S6|FBXO42|S|365::PSGRAPLSPSLNSRP	FBXO42	-0.00471922	0.931543	0.986302	-0.0400579	0.440384	0.865102
PRKCD	Q6P4R9|SASH1|S|71::ELRKRRVSQDLEVEK	SASH1	0.0574247	0.221167	0.922897	0.0711838	0.113644	0.850029
PRKCD	Q6P5Z2|PKN3|S|548::RGPSPPASPTRKPPR	PKN3	-0.048819	0.379766	0.970536	0.058284	0.268704	0.995589
PRKCD	Q6PD62|CTR9|S|941::KKKRRKGSGSEQEGE	CTR9	-0.0114522	0.611337	0.915083	-0.0056175	0.790451	0.968316
PRKCD	Q6PJG2|MIDEAS|S|461::TRRRRRASQEANLLT	MIDEAS	0.106704	8.33634e-06	0.000456989	0.0812425	0.000134004	0.00517214
PRKCD	Q6PJG2|MIDEAS|S|923::VPLPRRESPSEERLE	MIDEAS	-0.0210677	0.35825	0.780575	-0.0107036	0.617401	0.927395
PRKCD	Q6R327|RICTOR|S|1302::TLPRRAQSLKAPSIA	RICTOR	0.0449376	0.323879	0.747438	0.0142828	0.736544	0.957875
PRKCD	Q6UUV9|CRTC1|S|113::RERGRLGSPHRRPLS	CRTC1	0.0154639	0.871365	0.995325	-0.160591	0.0906448	0.790857
PRKCD	Q6ZNJ1|NBEAL2|S|759::PALTRSQSVPASTGL	NBEAL2	-0.0280115	0.503983	0.864704	0.0315434	0.42414	0.855202
PRKCD	Q6ZS17|RIPOR1|S|22::ARVNRSQSFAGVLGS	RIPOR1	-0.0225155	0.585849	0.907469	-0.0565344	0.15233	0.617564
PRKCD	Q6ZUT9|DENND5B|S|1076::PTTARRLSITSLTGK	DENND5B	0.077403	0.231077	0.67812	0.0685391	0.258408	0.74595
PRKCD	Q6ZV73|FGD6|S|515::GVLKKAASEELLEKS	FGD6	-0.0480836	0.401225	0.952595	-0.0873614	0.116956	0.856315
PRKCD	Q70E73|RAPH1|S|1012::TPPAESGSPSKETLP	RAPH1	0.0170888	0.669704	0.934887	0.00854904	0.820143	0.972169
PRKCD	Q76FK4|NOL8|S|660::SQDRKAVSPSSSEKR	NOL8	0.00163793	0.96318	0.998448	0.0215047	0.522245	0.999031
PRKCD	Q7LBC6|KDM3B|S|278::KGKKKRESIEGKDGR	KDM3B	0.48856	1.02933e-13	4.86679e-11	0.47042	5.81942e-14	3.38646e-11
PRKCD	Q7RTP6|MICAL3|S|1649::GKERRPDSPTRPTLR	MICAL3	-0.0608047	0.135636	0.569101	-0.0559039	0.14395	0.603281
PRKCD	Q7RTQ0|KNS2|S|548::GSLKRSGSFSKLRAS	KNS2	0.021245	0.504865	0.865156	-0.0140581	0.637948	0.936251
PRKCD	Q7Z2W4|ZC3HAV1|S|310::QDRARPPSGSSKATD	ZC3HAV1	-0.0488487	0.141278	0.577711	-0.0198498	0.517673	0.893905
PRKCD	Q7Z401|DENND4A|S|1093::PLRSKRDSLEKESSD	DENND4A	0.0307922	0.380549	0.795714	0.0642841	0.0580637	0.403354
PRKCD	Q7Z4V5|HDGFL2|S|652::PDLDRPGSDRQERER	HDGFL2	-0.0360493	0.148243	0.587459	0.00438962	0.848453	0.977638
PRKCD	Q7Z589|EMSY|S|173::VKSPRPASPASNVVV	EMSY	0.0039831	0.915626	0.982946	-0.0537911	0.136141	0.589867
PRKCD	Q7Z6J0|SH3RF1|S|735::TKRKPRVSPPASPTL	SH3RF1	0.13609	0.235303	0.92957	-0.0577923	0.583675	0.999031
PRKCD	Q86SQ0|PHLDB2|S|415::ALRERKSSISSISGR	PHLDB2	0.0255675	0.706196	0.944383	0.0399999	0.531268	0.899179
PRKCD	Q86U90|YRDC|S|37::GRLFRPPSPAPAAPG	YRDC	0.00386979	0.892645	0.979954	-0.0188609	0.485925	0.882195
PRKCD	Q86UK7|ZNF598|S|437::PGALPPPSPKLKDED	ZNF598	0.0933438	0.334212	0.932387	0.0502384	0.575628	0.997359
PRKCD	Q86UU1|PHLDB1|S|1004::ATLGRSPSPKSALLT	PHLDB1	-0.0509924	0.24633	0.936114	-0.0448745	0.276152	0.999031
PRKCD	Q86UU1|PHLDB1|S|404::TLQDRPPSPFREPPG	PHLDB1	0.0845365	0.15396	0.596208	-0.0444056	0.419303	0.85141
PRKCD	Q86UU1|PHLDB1|S|520::GRRTRSPSPTLGESL	PHLDB1	0.233934	0.00872009	0.290355	0.0746478	0.315848	0.999031
PRKCD	Q86VM9|ZC3H18|S|534::KKLGVSVSPSRARRR	ZC3H18	-0.114218	0.0122556	0.161804	0.0036281	0.92827	0.985153
PRKCD	Q86VM9|ZC3H18|S|893::ADRKRQLSPQSKSSS	ZC3H18	-0.0498569	0.0666766	0.42858	-0.00887724	0.719933	0.953601
PRKCD	Q86VP3|PACS2|S|437::GRRGRSTSLKERQAA	PACS2	0.056545	0.381911	0.945936	-0.0260008	0.665244	0.997359
PRKCD	Q86W50|METTL16|S|329::KELSLKASPLRSETA	METTL16	0.125866	0.11394	0.53207	0.0588718	0.42309	0.853826
PRKCD	Q86W92|PPFIBP1|S|466::SSLQKSSSLGNLKKE	PPFIBP1	0.00684029	0.877702	0.976448	0.108368	0.0144003	0.186858
PRKCD	Q86WB0|ZC3HC1|S|395::PGLEVPSSPLRKAKR	ZC3HC1	0.0315044	0.149729	0.590257	0.0335366	0.104618	0.535475
PRKCD	Q8IU81|IRF2BP1|S|384::TPRRRKASPEPEGEA	IRF2BP1	-0.0223035	0.307874	0.735281	-0.0104346	0.609019	0.925961
PRKCD	Q8IV50|LYSMD2|S|33::PPRSRSGSESEEAEL	LYSMD2	-0.0557405	0.480716	0.961639	-0.0395778	0.592663	0.997359
PRKCD	Q8IVF2|AHNAK2|S|4962::MPKIKLPSFRWSPKK	AHNAK2	0.0599416	0.756667	0.954191	0.0190041	0.916674	0.983639
PRKCD	Q8IVF2|AHNAK2|S|5707::PKLGFSSSPTKKSKS	AHNAK2	-0.0412507	0.20627	0.654543	-0.0845697	0.00884441	0.139102
PRKCD	Q8IVH2|FOXP4|S|442::GGPARRRSSDKFCSP	FOXP4	0.570095	1.86792e-06	0.000342141	0.469915	7.8247e-06	0.00104587
PRKCD	Q8IWJ2|GCC2|S|1490::SPVSSQQSLKNLRER	GCC2	0.0504624	0.240521	0.688698	-0.00190693	0.961854	0.989721
PRKCD	Q8IWS0|PHF6|S|155::EHELEPSSPKSKKKS	PHF6	0.159599	4.00298e-06	0.000250269	0.0687782	0.0132822	0.177526
PRKCD	Q8IWX8|CHERP|S|813::SPGRRRRSRSRSPTP	CHERP	-0.0188503	0.624292	0.994464	0.0322883	0.377018	0.999031
PRKCD	Q8IWX8|CHERP|S|817::RRRSRSRSPTPPSSA	CHERP	0.0103681	0.765626	0.994464	0.0448879	0.183808	0.947033
PRKCD	Q8IY17|PNPLA6|S|362::PGLPTRTSPVRGSKR	PNPLA6	-0.0171898	0.674404	0.936499	-0.0118587	0.75759	0.960318
PRKCD	Q8IY33|MICALL2|S|660::SLPARSPSPPRRRRL	MICALL2	0.0452601	0.259817	0.702392	0.0197088	0.598077	0.922174
PRKCD	Q8IY57|YAF2|S|167::RGMSRSSSPRGEASS	YAF2	0.0229104	0.585906	0.971334	0.00810624	0.836689	0.997359
PRKCD	Q8IYH5|ZZZ3|S|606::GLPARPKSPLDPKKD	ZZZ3	-0.0233517	0.44609	0.833062	-0.0249579	0.386945	0.830893
PRKCD	Q8IZ21|PHACTR4|S|291::GTLLSKPSPPLPPKR	PHACTR4	0.0474526	0.180084	0.620372	-0.0360041	0.276269	0.758667
PRKCD	Q8IZL8|PELP1|S|481::KLRSPRGSPDGSLQT	PELP1	-0.0231114	0.489646	0.858441	0.00254008	0.93531	0.985153
PRKCD	Q8N143|BCL6B|S|160::PTAPPPGSPRRSEGH	BCL6B	-0.0647307	0.446143	0.986341	0.00743841	0.924952	0.999031
PRKCD	Q8N1F8|STK11IP|S|387::RVRVRRASISEPSDT	STK11IP	0.00310133	0.954936	0.998676	0.0609568	0.249425	0.964997
PRKCD	Q8N1G1|REXO1|S|421::DKKGPQASSPRRKAE	REXO1	-0.0332421	0.456303	0.960444	0.0332326	0.428719	0.997264
PRKCD	Q8N1I0|DOCK4|S|1700::APSSARASPLLSDKH	DOCK4	-0.0152053	0.731032	0.948912	0.0348762	0.404078	0.844315
PRKCD	Q8N201|INTS1|S|1318::SLPPRRDSTEAPKPK	INTS1	0.072385	0.0272861	0.267383	0.0885758	0.00524329	0.0994025
PRKCD	Q8N2U9|SLC66A2|S|110::ELNARRRSFTAADSK	SLC66A2	0.00367918	0.949714	0.998448	0.0243523	0.658089	0.999031
PRKCD	Q8N3F8|MICALL1|S|486::APRAPSASPLALHAS	MICALL1	0.025303	0.710706	0.945489	0.0855162	0.188973	0.661907
PRKCD	Q8N3F8|MICALL1|S|644::RKPSPAASPATKKAT	MICALL1	0.040662	0.403387	0.804753	0.0643354	0.164492	0.630124
PRKCD	Q8N3V7|SYNPO|S|140::PALGRSTSLTEKDLK	SYNPO	0.0939632	0.0192945	0.445221	0.188018	6.99662e-05	0.00753976
PRKCD	Q8N5H7|SH2D3C|S|343::QGSSKPASPVSPSGP	SH2D3C	0.0362607	0.37241	0.790017	-0.00841764	0.824368	0.972715
PRKCD	Q8N5H7|SH2D3C|S|440::SATALPASPVARRSS	SH2D3C	0.0373325	0.222943	0.671922	0.0223204	0.434236	0.860172
PRKCD	Q8N8Z6|DCBLD1|S|488::RKKKKKGSPYGSAEA	DCBLD1	-0.0495215	0.291572	0.944905	-0.0549401	0.216807	0.971725
PRKCD	Q8NAH4|NA|S|431::ERRPRGASSAGEASE	NA	0.277125	0.00104567	0.0634525	0.292457	0.000401842	0.0283901
PRKCD	Q8NCF5|NFATC2IP|S|204::NSPLSPPSPRTKSRT	NFATC2IP	0.0061362	0.918521	0.983526	-0.0575032	0.312388	0.783074
PRKCD	Q8ND76|CCNY|S|324::RRSARKRSASADNLT	CCNY	-0.00570733	0.880164	0.976761	0.00784746	0.825458	0.972715
PRKCD	Q8ND76|CCNY|S|326::SARKRSASADNLTLP	CCNY	0.0151132	0.444895	0.832665	-0.00499162	0.787297	0.96624
PRKCD	Q8NI27|THOC2|S|1576::EKKEKRDSSGGKEEK	THOC2	-0.0164324	0.851939	0.995325	0.0489877	0.55618	0.997264
PRKCD	Q8TAD8|SNIP1|S|76::RARGVSRSPPKKKNK	SNIP1	-0.199905	0.0947261	0.774787	-0.0449408	0.673888	0.999031
PRKCD	Q8TD16|BICD2|S|582::PEARGRRSPILLPKG	BICD2	-0.0281648	0.572292	0.900223	-0.0399697	0.395636	0.838137
PRKCD	Q8TDM6|DLG5|S|1115::QKRRRPKSAPSFRPK	DLG5	0.0394169	0.645899	0.994464	0.0954281	0.246892	0.995589
PRKCD	Q8TDN4|CABLES1|S|287::RSRRRLISQRSSLET	CABLES1	-0.159968	0.201477	0.863158	-0.0798357	0.487767	0.997264
PRKCD	Q8TE77|SSH3|S|37::SRLQRRQSFAVLRGA	SSH3	-0.0579324	0.528637	0.965842	-0.102948	0.242377	0.957377
PRKCD	Q8TED9|AFAP1L1|S|104::ASPELAKSPRLRNAA	AFAP1L1	0.0874696	0.0933833	0.735394	0.127348	0.0147571	0.374263
PRKCD	Q8TEK3|DOT1L|S|1104::PSLSAGVSPKRRALP	DOT1L	0.0300554	0.634224	0.994464	0.0492199	0.411112	0.999031
PRKCD	Q8TEP8|CEP192|S|2110::PVKGPQGSPLLSRAA	CEP192	-0.0123716	0.738268	0.951392	0.00437441	0.899857	0.983639
PRKCD	Q8TEU7|RAPGEF6|S|1093::HKKRARRSSLLNAKK	RAPGEF6	-0.0135296	0.825947	0.996495	-0.0539208	0.358448	0.999031
PRKCD	Q8TEU7|RAPGEF6|S|1094::KKRARRSSLLNAKKL	RAPGEF6	0.0255033	0.483243	0.855542	-0.0130501	0.7017	0.952202
PRKCD	Q8WUA4|GTF3C2|S|167::LDRPESQSPKRPPED	GTF3C2	-0.205624	0.00404619	0.160726	-0.185112	0.00537	0.192444
PRKCD	Q8WUI4|HDAC7|S|487::PLSRAQSSPAAPASL	HDAC7	0.0286821	0.522054	0.964803	0.00823214	0.843877	0.997359
PRKCD	Q8WUZ0|BCL7C|S|126::PQPSRPVSPAGPPEG	BCL7C	-0.119321	0.0914089	0.732241	-0.0243659	0.698845	0.997359
PRKCD	Q8WWM7|ATXN2L|S|409::NGGPSRMSPKAQRPL	ATXN2L	-0.0863159	0.0887728	0.477189	-0.049486	0.290773	0.767782
PRKCD	Q8WX93|PALLD|S|1116::PHVRRPRSRSRDSGD	PALLD	-0.0283681	0.374004	0.970536	-0.0159661	0.590827	0.999031
PRKCD	Q8WXE0|CASKIN2|S|800::RPKRRSHSLSRPGPT	CASKIN2	0.0244062	0.609446	0.915083	0.0212981	0.635103	0.934921
PRKCD	Q8WYL5|SSH1|S|576::KKKLEFGSPKGRSGS	SSH1	-0.0264525	0.412191	0.810329	-0.0359792	0.238516	0.726193
PRKCD	Q8WYL5|SSH1|S|583::SPKGRSGSLLQVEET	SSH1	0.00386385	0.970719	0.998676	0.0935022	0.352646	0.997264
PRKCD	Q8WYP3|RIN2|S|366::PRLKKQASFLEAEGG	RIN2	0.000849444	0.986574	0.998215	0.0446466	0.350661	0.80656
PRKCD	Q8WYP3|RIN2|S|486::SKKKRSSSFVLPKLV	RIN2	0.114451	0.0618465	0.41441	0.0384809	0.491459	0.882396
PRKCD	Q92466|DDB2|S|26::PRNKRSRSPLELEPE	DDB2	0.0461853	0.0651558	0.425212	0.00657319	0.773007	0.961807
PRKCD	Q92522|H1-10|S|31::AGGSAALSPSKKRKN	H1-10	-0.181927	0.0893604	0.478084	-0.122749	0.216484	0.703405
PRKCD	Q92545|TMEM131|S|1155::EPFRRRLSFEASNPP	TMEM131	0.0140276	0.679616	0.936884	0.0158621	0.619487	0.927683
PRKCD	Q92564|DCUN1D4|S|71::RKKRRPASGDDLSAK	DCUN1D4	-0.000904032	0.988557	0.998767	0.00414651	0.944198	0.997359
PRKCD	Q92614|MYO18A|S|1067::SASSRRVSSSSELDL	MYO18A	0.0697115	0.230533	0.67812	0.108512	0.0522211	0.384292
PRKCD	Q92685|ALG3|S|13::RKRGRSGSAAQAEGL	ALG3	-0.00763211	0.849359	0.995325	0.0427129	0.269053	0.968556
PRKCD	Q92692|NECTIN2|T|410::PPSYKPPTPKAKLEA	NECTIN2	-0.0495434	0.216081	0.667786	0.0324336	0.385265	0.829168
PRKCD	Q92733|PRCC|S|212::SRKPSDGSPDTKPSR	PRCC	-0.0147593	0.671549	0.935765	-0.0677525	0.0459331	0.360835
PRKCD	Q92738|USP6NL|S|435::AQPPRRKSVEEESKK	USP6NL	0.0141746	0.640253	0.926107	0.0291764	0.309795	0.781461
PRKCD	Q92890|UFD1|S|299::AFSGEGQSLRKKGRK	UFD1	-0.0353149	0.823868	0.994884	-0.0581579	0.697075	0.997359
PRKCD	Q92974|ARHGEF2|S|143::GSRRGRSSLSLAKSV	ARHGEF2	-0.0312066	0.591665	0.971463	0.0180376	0.740583	0.997359
PRKCD	Q92974|ARHGEF2|S|886::PVDPRRRSLPAGDAL	ARHGEF2	0.00672467	0.790117	0.961243	-0.0167682	0.481834	0.881941
PRKCD	Q96AT1|KIAA1143|S|115::KYSGLTASSKKKKPN	KIAA1143	-0.154826	0.0172667	0.415794	-0.148097	0.0157224	0.399869
PRKCD	Q96BH1|RNF25|S|450::RPGTRRESLGLESKD	RNF25	0.209445	0.0137318	0.32596	0.213098	0.00871209	0.270129
PRKCD	Q96BY7|ATG2B|S|497::SLPSRSVSVDESRPE	ATG2B	0.72557	3.89531e-16	3.6835e-13	0.681929	3.88409e-16	4.19759e-13
PRKCD	Q96C92|ENTR1|S|243::DSRVSPASPAGSPSA	ENTR1	0.0424228	0.506485	0.963275	0.0920663	0.138333	0.880471
PRKCD	Q96CP6|GRAMD1A|S|16::GRSTPSSSPSLRKRL	GRAMD1A	-0.0549662	0.194223	0.63757	-0.0284154	0.470156	0.878638
PRKCD	Q96E39|RBMXL1|S|161::PPRSGGPSPKRSAPS	RBMXL1	0.0140826	0.873428	0.975891	0.169913	0.0488308	0.371261
PRKCD	Q96FF9|CDCA5|S|21::RSGPRAPSPTKPLRR	CDCA5	-0.0572229	0.171066	0.611331	-0.0804241	0.0450047	0.358551
PRKCD	Q96FS4|SIPA1|S|55::GPLLRSGSDAGEARP	SIPA1	0.14416	0.000256344	0.00861886	0.064607	0.0545189	0.391305
PRKCD	Q96FS4|SIPA1|S|67::ARPPTPASPRARAHS	SIPA1	0.14416	0.000256344	0.00861886	0.064607	0.0545189	0.391305
PRKCD	Q96G01|BICD1|S|548::SRVTRSGSLKGPDDP	BICD1	0.0997898	0.0964488	0.741239	0.0173197	0.746282	0.997359
PRKCD	Q96GP6|SCARF2|S|653::GGLSLSPSPERRKPP	SCARF2	-0.0213623	0.709133	0.988011	-0.00741436	0.890169	0.997359
PRKCD	Q96GX9|APIP|S|87::EKDISGPSPSKKLKK	APIP	-0.00963478	0.731766	0.949222	-0.0313079	0.241594	0.729604
PRKCD	Q96HP0|DOCK6|S|872::RGSGRPASLYLARSK	DOCK6	0.0269405	0.75246	0.992083	-0.0617496	0.446003	0.997264
PRKCD	Q96IF1|AJUBA|S|137::SDASKPSSPRGSLLL	AJUBA	-0.0299591	0.346473	0.771457	-0.0493653	0.104595	0.535475
PRKCD	Q96JM3|CHAMP1|S|282::SPEPRKPSPSESPEP	CHAMP1	-0.0889718	0.134313	0.796933	-0.0952105	0.0920233	0.795645
PRKCD	Q96JP5|ZFP91|S|83::YPRRRRSSPSARPPD	ZFP91	-0.0235763	0.366839	0.787054	-0.0710813	0.00664427	0.116083
PRKCD	Q96K83|ZNF521|S|605::GKKSRALSPLSPVAI	ZNF521	-0.00462306	0.932109	0.998676	-0.0414781	0.421795	0.997264
PRKCD	Q96KQ4|PPP1R13B|S|710::RPLKKRSSITEPEGP	PPP1R13B	0.0424467	0.366185	0.945186	0.0231555	0.59606	0.997359
PRKCD	Q96MT3|PRICKLE1|S|624::PVLRRSKSQSRPQQV	PRICKLE1	0.0615683	0.0917304	0.483093	0.0264625	0.430638	0.858429
PRKCD	Q96MU7|YTHDC1|S|120::RKIRLSSSASREPYK	YTHDC1	-0.0520633	0.332289	0.932387	-0.0570689	0.261131	0.967702
PRKCD	Q96N67|DOCK7|S|888::RSAVRPASLNLNRSR	DOCK7	0.0164368	0.666846	0.933511	0.013367	0.709373	0.953601
PRKCD	Q96P47|AGAP3|S|538::PKLDPPPSPHSNRKK	AGAP3	0.0404928	0.129841	0.558892	0.0130091	0.597469	0.922174
PRKCD	Q96PE1|ADGRA2|S|1279::RRSASRDSLKGGGAL	ADGRA2	0.0525168	0.303225	0.73312	-0.0689719	0.154061	0.619597
PRKCD	Q96PE2|ARHGEF17|S|79::PRPLRSLSPSVRQLS	ARHGEF17	0.0316233	0.502352	0.963192	0.0130659	0.766461	0.997359
PRKCD	Q96Q42|ALS2|S|492::PGLLSQVSPRLLRKA	ALS2	-0.059134	0.268093	0.904154	-0.0951544	0.0688788	0.729199
PRKCD	Q96Q45|TMEM237|S|62::QTAGRRPSEGNEPST	TMEM237	-0.0190141	0.665093	0.983067	-0.00930569	0.821167	0.997359
PRKCD	Q96S55|WRNIP1|S|75::GAKRRRLSESSALKQ	WRNIP1	0.132915	0.00055212	0.016509	0.136679	0.000208268	0.00753852
PRKCD	Q96T37|RBM15|S|700::RLLLERPSPIRDRRG	RBM15	-0.000999224	0.969421	0.993576	-0.0316589	0.203227	0.681176
PRKCD	Q96T58|SPEN|S|1287::RLLSVKGSPKVDEKV	SPEN	-0.0342471	0.495026	0.991534	-0.0621163	0.198207	0.959963
PRKCD	Q99590|SCAF11|S|816::QEKKRPQSPSPRRET	SCAF11	-0.0287073	0.491798	0.86022	0.00607874	0.876371	0.983639
PRKCD	Q99590|SCAF11|S|818::KKRPQSPSPRRETGK	SCAF11	-0.0287073	0.491798	0.86022	0.00607874	0.876371	0.983639
PRKCD	Q99590|SCAF11|S|832::KESRKSQSPSPKNES	SCAF11	-0.0394815	0.171159	0.611331	-0.0540149	0.0506187	0.377009
PRKCD	Q99590|SCAF11|S|902::QPRVKDSSPGEKSRS	SCAF11	-0.0290234	0.361132	0.783431	-0.0385304	0.200521	0.679023
PRKCD	Q99759|MAP3K3|S|337::DPRGRLRSADSENAL	MAP3K3	-0.0429841	0.365588	0.786155	-0.0252087	0.570477	0.915634
PRKCD	Q99958|FOXC2|S|240::PESALQGSPRSAAST	FOXC2	-0.0613171	0.194474	0.63757	0.0354827	0.419684	0.85141
PRKCD	Q99961|SH3GL1|S|288::PKIAASSSFRSSDKP	SH3GL1	0.0953647	0.285632	0.722307	-0.0532593	0.522788	0.895657
PRKCD	Q9BRZ2|TRIM56|S|469::KFKGRLKSISREPSP	TRIM56	-0.0928526	0.248511	0.936114	-0.0435446	0.557163	0.999031
PRKCD	Q9BSQ5|CCM2|S|181::SRGLSAGSLSESAVG	CCM2	0.0503986	0.443808	0.960444	-0.0515623	0.405423	0.997264
PRKCD	Q9BT25|HAUS8|S|21::TGPTNSSSAKKKDKR	HAUS8	-0.107764	0.221613	0.923652	-0.165911	0.055206	0.689449
PRKCD	Q9BTK6|PAGR1|S|237::SEDPSPASPPLRSSG	PAGR1	-0.0290573	0.310505	0.737279	-0.00831699	0.755284	0.960318
PRKCD	Q9BUI4|POLR3C|S|204::GKGKRRRSSDEDAAG	POLR3C	0.00500752	0.819345	0.965454	0.0193533	0.351375	0.80656
PRKCD	Q9BUQ8|DDX23|S|14::DKKDRDASPSKEERK	DDX23	-0.0262272	0.612327	0.915083	-0.0524882	0.284627	0.765143
PRKCD	Q9BUQ8|DDX23|S|39::RDRDRKSSPSKDRKR	DDX23	0.101247	0.16911	0.609778	0.185053	0.0106214	0.158393
PRKCD	Q9BWT3|PAPOLG|S|708::SRKKRLPSKELPDSS	PAPOLG	0.288239	1.98196e-08	1.99914e-06	0.237634	2.12462e-07	1.70987e-05
PRKCD	Q9BY89|KIAA1671|S|404::EKAAESPSPRLGRGL	KIAA1671	-0.0166158	0.83172	0.996495	0.0621281	0.403788	0.999031
PRKCD	Q9BYB0|SHANK3|S|1158::PERGSLASPAFSPRS	SHANK3	0.185946	0.001775	0.043882	0.143694	0.00820631	0.13358
PRKCD	Q9BYB0|SHANK3|S|1577::PVARRAPSPVKPASL	SHANK3	-0.0221629	0.498167	0.863392	-0.0593601	0.0609167	0.409267
PRKCD	Q9BYB0|SHANK3|S|1636::SVSARSRSPSPSPLP	SHANK3	-0.0470814	0.384563	0.945936	-0.00834237	0.867928	0.997359
PRKCD	Q9BYB0|SHANK3|S|1638::SARSRSPSPSPLPSP	SHANK3	-0.0470814	0.384563	0.945936	-0.00834237	0.867928	0.997359
PRKCD	Q9BYB0|SHANK3|S|686::PPPKRAPSTTLTLRS	SHANK3	0.038943	0.546811	0.991534	-0.0704262	0.254857	0.995589
PRKCD	Q9BYV8|CEP41|S|288::GSARKRSSPKGPPLP	CEP41	-0.016791	0.442975	0.831456	-0.0529316	0.014627	0.187902
PRKCD	Q9BZL6|PRKD2|S|197::GARKRRLSSTSLASG	PRKD2	-0.0156808	0.70414	0.943166	-0.02748	0.480349	0.881567
PRKCD	Q9C086|INO80B|S|132::EDSNLSPSPLRDLSG	INO80B	-0.143805	0.14558	0.809267	-0.112432	0.220328	0.943905
PRKCD	Q9C0B5|ZDHHC5|S|380::AKLSRGDSLKEPTSI	ZDHHC5	0.0438148	0.169056	0.609778	-0.0117149	0.690712	0.951226
PRKCD	Q9C0B5|ZDHHC5|S|554::REKLLRQSPPLPGRE	ZDHHC5	-0.0465698	0.309664	0.947588	-0.101153	0.0292653	0.526524
PRKCD	Q9C0C2|TNKS1BP1|S|1473::KAVARRESAASGLGG	TNKS1BP1	0.0520443	0.236904	0.683635	0.0592669	0.154295	0.619597
PRKCD	Q9C0C2|TNKS1BP1|S|429::SLVQRRFSEGVLQSP	TNKS1BP1	0.0533332	0.332041	0.755031	0.0349606	0.496656	0.884256
PRKCD	Q9GZR2|REXO4|S|15::ASKRAPSSPVAKPGP	REXO4	0.0687683	0.410204	0.981156	0.0182976	0.81343	0.999031
PRKCD	Q9GZR7|DDX24|S|94::EEEGKSSSPKKKIKL	DDX24	-0.0632688	0.443608	0.986341	0.00920617	0.904525	0.999031
PRKCD	Q9H0B6|KLC2|S|545::GSLRRSGSFGKLRDA	KLC2	-0.00561746	0.879851	0.976761	-0.0284937	0.417412	0.85141
PRKCD	Q9H0K1|SIK2|S|587::FREGRRASDTSLTQG	SIK2	0.033405	0.636906	0.980157	0.0714664	0.290953	0.983553
PRKCD	Q9H1B7|IRF2BPL|S|547::SLRKRKASPEPPDSA	IRF2BPL	0.00802205	0.716723	0.947807	-0.00207652	0.920295	0.983894
PRKCD	Q9H1E3|NUCKS1|S|50::EAKNKRRSGKNSQED	NUCKS1	0.028891	0.721405	0.994464	0.00683008	0.928358	0.999031
PRKCD	Q9H3Q1|CDC42EP4|S|138::GTSKLPKSLSSSPVK	CDC42EP4	-0.00262198	0.955203	0.99244	-0.0521072	0.241066	0.728765
PRKCD	Q9H3U1|UNC45A|T|15::TPEPRPATPGASSVE	UNC45A	0.00167299	0.940788	0.989168	-0.0618443	0.00657835	0.115197
PRKCD	Q9H4L7|SMARCAD1|S|211::GPRKRKLSSSSEPYE	SMARCAD1	0.026775	0.648869	0.994464	0.012559	0.819681	0.999031
PRKCD	Q9H6F5|CCDC86|S|217::GAKKRKGSSSQAPAS	CCDC86	0.0259554	0.597528	0.994158	-0.0539712	0.252225	0.995589
PRKCD	Q9H6F5|CCDC86|S|69::PPKTSPGSPRLQQGA	CCDC86	0.108267	0.254307	0.90059	0.114216	0.203476	0.926829
PRKCD	Q9H7D7|WDR26|S|121::LKKKKRLSQSDEDVI	WDR26	-0.0302671	0.198063	0.643897	-0.0554196	0.0160507	0.198404
PRKCD	Q9H7L9|SUDS3|S|234::KSPKRPASPSSPEHL	SUDS3	-0.00530614	0.865836	0.974213	0.0240716	0.417553	0.85141
PRKCD	Q9H7N4|SCAF1|S|612::KRRRRRRSASPPPAT	SCAF1	-0.0136507	0.716012	0.947807	-0.00123785	0.971961	0.992297
PRKCD	Q9H8G2|CAAP1|S|89::SERRKRRSTDSSSVS	CAAP1	0.0655492	0.0667383	0.42858	0.102832	0.0036257	0.0759791
PRKCD	Q9H910|JPT2|S|144::AEPGEKGSARKAGPA	JPT2	0.0319247	0.502375	0.963192	-0.0448761	0.320771	0.995893
PRKCD	Q9H9L7|AKIRIN1|S|22::AALLSPGSPKRRRCA	AKIRIN1	-0.0216638	0.681052	0.983288	-0.120377	0.0270049	0.508771
PRKCD	Q9HCE3|ZNF532|S|1140::KEDTKVPSPKRKLEE	ZNF532	0.0441478	0.355221	0.942905	0.0584993	0.199343	0.92438
PRKCD	Q9HCG8|CWC22|S|829::KRGERRNSFSENEKH	CWC22	0.0301692	0.131538	0.559794	0.0717649	0.000534861	0.0165829
PRKCD	Q9NP74|PALMD|S|486::TPLPRKRSEASPHEN	PALMD	0.0284494	0.628735	0.994464	-0.042144	0.448943	0.999031
PRKCD	Q9NQC3|RTN4|S|181::AAPKRRGSSGSVDET	RTN4	0.0172593	0.53721	0.880796	0.0453746	0.0918946	0.502548
PRKCD	Q9NQT8|KIF13B|S|645::EQLRRRLSPEKQNCR	KIF13B	-0.0168329	0.633107	0.924118	-0.0284953	0.392145	0.836247
PRKCD	Q9NRA8|EIF4ENIF1|S|138::VSSRRSGSPLEKDSD	EIF4ENIF1	-0.0316495	0.36311	0.785115	-0.0135375	0.677	0.946149
PRKCD	Q9NRR6|INPP5E|S|99::RRRRFRGSQEDLEAR	INPP5E	-0.0468873	0.544533	0.966826	-0.0197969	0.784229	0.997359
PRKCD	Q9NS69|TOMM22|S|15::AGAGEPQSPDELLPK	TOMM22	0.0184408	0.566681	0.896899	0.0404594	0.186997	0.659944
PRKCD	Q9NUE0|ZDHHC18|S|19::GAAPLPASPGARRPG	ZDHHC18	-0.00561365	0.90633	0.997557	-0.0203531	0.65105	0.997359
PRKCD	Q9NVD7|PARVA|S|28::PSRKKDDSFLGKLGG	PARVA	-0.0465975	0.759105	0.992083	-0.03771	0.791622	0.997359
PRKCD	Q9NVD7|PARVA|T|16::PSVPKSPTPKSPPSR	PARVA	0.0357444	0.667915	0.983067	0.0135117	0.862584	0.997359
PRKCD	Q9NVZ3|NECAP2|S|181::NPRVRPASTGGLSLL	NECAP2	-0.00431793	0.945685	0.99106	0.00160125	0.978551	0.99526
PRKCD	Q9NWB6|ARGLU1|S|94::RTVSKRSSLDEKQKR	ARGLU1	-0.0374813	0.29343	0.7247	-0.0396512	0.238225	0.726067
PRKCD	Q9NWH9|SLTM|S|590::SKEKERASLDKKRDK	SLTM	0.0291245	0.51907	0.87095	-0.0123326	0.770698	0.961604
PRKCD	Q9NYF8|BCLAF1|S|757::RSSSSSASPSSPSSR	BCLAF1	0.0129904	0.709025	0.944992	0.0111407	0.733384	0.95722
PRKCD	Q9NYF8|BCLAF1|S|760::SSSASPSSPSSREEK	BCLAF1	-0.0317991	0.231993	0.678664	-0.0406642	0.107781	0.542573
PRKCD	Q9NZH0|GPRC5B|S|362::LGKRPSGSLGKRPSA	GPRC5B	-0.0346086	0.584878	0.907424	0.0322124	0.588451	0.922174
PRKCD	Q9NZJ0|DTL|S|485::SPINRRGSVSSVSPK	DTL	0.14152	0.00260179	0.0565591	0.145109	0.00120216	0.0321355
PRKCD	Q9NZM4|BICRA|S|1413::AGRARGGSPAPLPAK	BICRA	-0.174417	1.64108e-05	0.000833206	-0.160601	2.17423e-05	0.00109654
PRKCD	Q9NZT2|OGFR|S|378::EDRPEPLSPKESKKR	OGFR	0.0342192	0.0828173	0.466696	0.0321268	0.0830923	0.481566
PRKCD	Q9P266|JCAD|S|1324::SLSVSKDSISREEKE	JCAD	-0.0362593	0.607858	0.994158	-0.0265357	0.68886	0.999031
PRKCD	Q9P270|SLAIN2|S|353::PRNSPRPSPKQSPRN	SLAIN2	-0.0146526	0.805379	0.962722	0.000523571	0.992521	0.998378
PRKCD	Q9P270|SLAIN2|S|357::PRPSPKQSPRNSPRS	SLAIN2	-0.152317	0.0912983	0.483093	-0.0418432	0.612717	0.926016
PRKCD	Q9P2A4|ABI3|S|170::TGTLSRKSIKAPATP	ABI3	0.0145537	0.783452	0.995341	-0.0589794	0.24752	0.995589
PRKCD	Q9P2N6|KANSL3|S|511::FEVPERGSRPASPAA	KANSL3	0.114011	0.143196	0.808491	0.0677981	0.342415	0.997264
PRKCD	Q9P2N6|KANSL3|S|515::ERGSRPASPAAKLPA	KANSL3	0.114011	0.143196	0.808491	0.0677981	0.342415	0.997264
PRKCD	Q9UDY2|TJP2|S|196::RDLSRDRSRGRSLER	TJP2	0.0179938	0.665404	0.932561	-0.0134192	0.731277	0.95704
PRKCD	Q9UEY8|ADD3|S|681::PEGSPSKSPSKKKKK	ADD3	-0.13466	0.0200465	0.220424	-0.0659856	0.208047	0.689086
PRKCD	Q9UGU0|TCF20|S|574::EPPRLNASPAAREEA	TCF20	-0.00277106	0.927072	0.985585	0.00391788	0.890483	0.983639
PRKCD	Q9UH62|ARMCX3|S|110::RAVQKRASPNSDDTV	ARMCX3	-0.0205294	0.622164	0.978179	0.00474767	0.903051	0.997359
PRKCD	Q9UHB6|LIMA1|S|369::SPDSRASSLSESSPP	LIMA1	-0.0503777	0.305521	0.735281	0.0645079	0.166201	0.633406
PRKCD	Q9UHB6|LIMA1|S|583::KKLRRSSSLKERSRP	LIMA1	0.101708	0.510199	0.963275	-0.0211891	0.883003	0.997359
PRKCD	Q9UHB7|AFF4|S|549::SGRGRQKSPAQSDST	AFF4	-0.084656	0.00694688	0.112533	-0.0711064	0.0145025	0.187221
PRKCD	Q9UHB7|AFF4|S|836::GSRKRTISQSSSLKS	AFF4	-0.0725474	0.145386	0.583782	-0.120141	0.0136086	0.179981
PRKCD	Q9UHD8|SEPTIN9|S|30::SGPALKRSFEVEEVE	SEPTIN9	-0.0871972	0.18041	0.845255	-0.038862	0.514031	0.997264
PRKCD	Q9UHD8|SEPTIN9|S|85::VDSLSQRSPKASLRR	SEPTIN9	0.0129928	0.639963	0.926107	0.0130559	0.617069	0.927395
PRKCD	Q9UIG0|BAZ1B|S|312::TKRKNTGSPDRKPSK	BAZ1B	-0.0517625	0.429869	0.823975	-0.129321	0.042513	0.347021
PRKCD	Q9UJX2|CDC23|S|588::NTPTRRVSPLNLSSV	CDC23	-0.0838961	0.309526	0.923815	-0.0432617	0.571772	0.997359
PRKCD	Q9UK76|JPT1|S|87::SGLQRRNSSEASSGD	JPT1	0.104213	0.0745431	0.448623	0.152683	0.00751781	0.12711
PRKCD	Q9ULC8|ZDHHC8|S|526::RPLPRSFSPVLGPRP	ZDHHC8	-0.0235963	0.477027	0.85071	-0.0521423	0.10159	0.528925
PRKCD	Q9ULD5|ZNF777|S|623::ALKPRPKSPSSGSGG	ZNF777	0.0396134	0.430661	0.824448	0.0212654	0.651279	0.939815
PRKCD	Q9ULL5|PRR12|S|865::GLEPAAPSPRLRPEE	PRR12	-0.202545	4.2487e-05	0.00193623	-0.209064	1.18255e-05	0.000643597
PRKCD	Q9ULM3|YEATS2|S|118::AIKKFLESPSRSSSP	YEATS2	-0.101273	0.0160528	0.190062	-0.118569	0.00351371	0.0742493
PRKCD	Q9ULW0|TPX2|S|121::PAQPQRRSLRLSAQK	TPX2	-0.110315	0.111282	0.527804	-0.178621	0.00859446	0.136968
PRKCD	Q9UNF1|MAGED2|S|247::RALLSLRSPKARRGK	MAGED2	-0.0295345	0.508508	0.866637	-0.0940256	0.0315409	0.295305
PRKCD	Q9UPN4|CEP131|S|114::SGKKRPASLSTAPSE	CEP131	-0.0705315	0.26325	0.942961	0.00449021	0.938109	0.999031
PRKCD	Q9UPQ3|AGAP1|S|521::PKLDPPPSPHANRKK	AGAP1	0.0305511	0.431033	0.824448	-0.0481198	0.19156	0.665945
PRKCD	Q9UQ35|SRRM2|S|1102::KGGRSRSSSPVTELA	SRRM2	0.0144356	0.85412	0.996495	0.0798682	0.289225	0.999031
PRKCD	Q9UQ35|SRRM2|S|1103::GGRSRSSSPVTELAS	SRRM2	-0.0488764	0.199444	0.644592	0.000775315	0.982443	0.996692
PRKCD	Q9UQ35|SRRM2|S|1421::PSRERSSSASSPEMK	SRRM2	-0.0722868	0.126512	0.796731	-0.0150041	0.724465	0.997359
PRKCD	Q9UQ35|SRRM2|S|1499::TPRPRSRSPSSPELN	SRRM2	-0.0408232	0.440921	0.986341	-0.0109834	0.823558	0.999031
PRKCD	Q9UQ35|SRRM2|S|1501::RPRSRSPSSPELNNK	SRRM2	-0.0756858	0.133165	0.831839	-0.0288347	0.527784	0.999031
PRKCD	Q9UQ35|SRRM2|S|1579::PLRQRSRSGSSPEVD	SRRM2	-0.081758	0.0408841	0.594383	-0.0503422	0.16132	0.92512
PRKCD	Q9UQ35|SRRM2|S|1598::LSPRRSRSGSSPEVK	SRRM2	-0.107727	0.137383	0.801773	0.00495781	0.939443	0.997359
PRKCD	Q9UQ35|SRRM2|S|1601::RRSRSGSSPEVKDKP	SRRM2	-0.0691495	0.00809004	0.123639	-0.0232673	0.314434	0.783074
PRKCD	Q9UQ35|SRRM2|S|1690::RTPPRRRSSRSSPEL	SRRM2	0.0111202	0.680161	0.93696	0.0651146	0.0151565	0.193028
PRKCD	Q9UQ35|SRRM2|S|1691::TPPRRRSSRSSPELT	SRRM2	0.0538233	0.0703137	0.438518	0.072401	0.0119428	0.170788
PRKCD	Q9UQ35|SRRM2|S|1693::PRRRSSRSSPELTRK	SRRM2	-0.446804	9.04963e-06	0.00114756	-0.367564	3.56972e-05	0.00375619
PRKCD	Q9UQ35|SRRM2|S|1694::RRRSSRSSPELTRKA	SRRM2	-0.582609	1.08705e-06	0.000252509	-0.468399	6.1334e-06	0.000986345
PRKCD	Q9UQ35|SRRM2|S|1727::TPPRHRRSPSVSSPE	SRRM2	-0.0496352	0.132525	0.831839	-0.00542503	0.854993	0.999031
PRKCD	Q9UQ35|SRRM2|S|1729::PRHRRSPSVSSPEPA	SRRM2	-0.0496352	0.132525	0.831839	-0.00542503	0.854993	0.999031
PRKCD	Q9UQ35|SRRM2|S|1762::TTSRRGRSPSPKPRG	SRRM2	0.0151654	0.651258	0.926842	0.0119798	0.703811	0.952204
PRKCD	Q9UQ35|SRRM2|S|1913::VTRRRSRSRASPVSR	SRRM2	-0.143096	0.0278658	0.27037	0.0218949	0.70777	0.953567
PRKCD	Q9UQ35|SRRM2|S|1916::RRSRSRASPVSRRRS	SRRM2	-0.143096	0.0278658	0.27037	0.0218949	0.70777	0.953567
PRKCD	Q9UQ35|SRRM2|S|2046::RKRSRSRSPLAIRRR	SRRM2	5.71808e-05	0.999054	0.999965	0.0616193	0.181354	0.653504
PRKCD	Q9UQ35|SRRM2|S|220::SKKKKHRSESESKKR	SRRM2	-0.00358473	0.968489	0.998448	0.0257545	0.76304	0.999031
PRKCD	Q9UQ35|SRRM2|S|2664::QALPKPASPKKPPPG	SRRM2	-0.0846831	0.218423	0.667786	-0.00773159	0.903442	0.983639
PRKCD	Q9UQ35|SRRM2|S|297::ALAGRSPSPASGRRG	SRRM2	0.00825265	0.746838	0.951392	0.0453406	0.0674274	0.4356
PRKCD	Q9UQ35|SRRM2|S|300::GRSPSPASGRRGEGD	SRRM2	-0.0310076	0.435716	0.985587	0.0667291	0.0880556	0.793478
PRKCD	Q9UQ35|SRRM2|S|353::SATRPSPSPERSSTG	SRRM2	-0.0575313	0.00479057	0.0863177	-0.0355726	0.0529328	0.387303
PRKCD	Q9UQ35|SRRM2|S|817::TPPRRSRSSSSPPPK	SRRM2	-0.0355438	0.275279	0.713547	-0.0468377	0.130138	0.581109
PRKCD	Q9UQ35|SRRM2|S|908::SSTPPRQSPSRSSSP	SRRM2	-0.0506341	0.130513	0.831839	-0.00991825	0.742221	0.999031
PRKCD	Q9UQQ2|SH2B3|S|150::RHIFRRRSAGELPAA	SH2B3	0.0312134	0.325184	0.749319	-0.020477	0.490133	0.882195
PRKCD	Q9Y2V2|CARHSP1|S|32::RSRERSPSPLRGNVV	CARHSP1	0.0570916	0.0178425	0.203281	0.00878396	0.682504	0.948323
PRKCD	Q9Y2W1|THRAP3|S|243::ASAVSELSPRERSPA	THRAP3	-0.036197	0.0642393	0.423688	0.00516726	0.77153	0.961807
PRKCD	Q9Y2W1|THRAP3|S|248::ELSPRERSPALKSPL	THRAP3	-0.0371306	0.0591886	0.404712	-0.010953	0.541264	0.904284
PRKCD	Q9Y2W1|THRAP3|S|315::SLSPSKKSPVGKSPP	THRAP3	-0.0372038	0.646063	0.994464	-0.134546	0.0931556	0.803429
PRKCD	Q9Y2W1|THRAP3|S|406::SEKPFRGSQSPKRYK	THRAP3	-0.0818767	0.436782	0.959893	-0.133189	0.187986	0.9206
PRKCD	Q9Y388|RBMX2|S|188::AEQPSSSSPRRKTVK	RBMX2	0.0830199	0.070161	0.674916	-0.00987861	0.806942	0.997359
PRKCD	Q9Y3B9|RRP15|S|11::AAPDSRVSEEENLKK	RRP15	0.00923635	0.858948	0.974213	-0.136823	0.00880025	0.1391
PRKCD	Q9Y3L3|SH3BP1|S|695::PPQPRPRSLASETN_	SH3BP1	-0.0955347	0.0796138	0.459998	-0.045021	0.368856	0.819482
PRKCD	Q9Y3M2|CBY1|S|20::TPPRKSASLSNLHSL	CBY1	0.0484553	0.269038	0.70889	0.0833711	0.0486455	0.370225
PRKCD	Q9Y4F1|FARP1|S|433::PSPAPRRSPAGNKQA	FARP1	0.0167703	0.702345	0.943166	-0.0215185	0.602248	0.922642
PRKCD	Q9Y4G8|RAPGEF2|S|960::KKRVRRSSFLNAKKL	RAPGEF2	0.0496219	0.186381	0.62985	0.0151693	0.662585	0.94356
PRKCD	Q9Y4H2|IRS2|S|306::EFRPRSKSQSSGSSA	IRS2	-0.0411106	0.607458	0.994158	-0.0119165	0.873523	0.999031
PRKCD	Q9Y4K1|CRYBG1|S|75::GGVASAASPESKPSP	CRYBG1	-0.0428931	0.435173	0.985587	-0.0100389	0.84421	0.999031
PRKCD	Q9Y520|PRRC2C|S|1242::PLRQREESETRSESS	PRRC2C	-0.104856	0.263463	0.904154	-0.0936161	0.286951	0.98068
PRKCD	Q9Y5K6|CD2AP|S|224::GDIFKEGSVKLRTRT	CD2AP	0.0407064	0.568936	0.897976	-0.0399293	0.552239	0.906953
PRKCD	Q9Y5W3|KLF2|S|248::GLLTPPASPLELLEA	KLF2	0.316188	0.0166662	0.363095	0.301285	0.0154822	0.379397
PRKCD	Q9Y5W9|SNX11|S|194::SGRRSSPSPPPSEEK	SNX11	-0.0287355	0.543962	0.886134	0.0513111	0.253176	0.743103
PRKCD	Q9Y613|FHOD1|S|358::RERRKPSSEEGKRSR	FHOD1	0.036733	0.24746	0.694376	0.000324596	0.99121	0.998378
PRKCD	Q9Y618|NCOR2|S|939::GDKNRLLSPRPSLLT	NCOR2	-0.00678754	0.869557	0.974814	-0.0085863	0.825081	0.972715
PRKCD	Q9Y6H5|SNCAIP|S|801::SPKSALKSPSSKRRT	SNCAIP	-0.0882692	0.101607	0.501405	-0.0924646	0.0696751	0.442357
PRKCD	Q9Y6I3|EPN1|S|419::TALPTSGSSAGELEL	EPN1	0.045044	0.438858	0.959893	0.0769822	0.169849	0.915269
PRKCD	Q9Y6X9|MORC2|S|739::ATPSRKRSVAVSDEE	MORC2	0.21532	4.24479e-05	0.00193623	0.162926	0.000531151	0.0165356
PRKCD	S4R3H4|ACIN1|S|330::KEKSKSPSPPRLTED	ACIN1	-0.0642851	0.00312546	0.0653152	-0.0273222	0.153189	0.618727
PRKCD	S4R3H4|ACIN1|S|652::SVQARRLSQPESAEK	ACIN1	0.380832	1.49902e-13	6.67066e-11	0.386416	2.47008e-14	1.55718e-11
PIM2	A0A024RDA1|EXOC1|S|448::KKFGLHGSSGKLTGS	EXOC1	-0.060262	0.10126	0.501405	-0.0949539	0.00842706	0.136219
PIM2	A0A0F7NGI8|LRRFIP1|S|88::GTSSRRGSGDTSISI	LRRFIP1	0.0163468	0.493806	0.861382	0.0500276	0.0322971	0.298418
PIM2	A0A0S2Z4Z6|SRRM1|S|429::RTRKSRVSVSPGRTS	SRRM1	-0.0674402	0.023743	0.246049	-0.016937	0.52687	0.898435
PIM2	A0A0U1RRH6|PHF14|S|835::RTRGRKRSFVPEEEK	PHF14	0.539474	1.80661e-13	7.41157e-11	0.521562	9.31516e-14	5.03352e-11
PIM2	A0A2R8Y4Z8|CCDC9|S|202::LDDPRRRSGPLEESE	CCDC9	-0.132951	0.00194371	0.0472802	-0.0803235	0.0358396	0.317929
PIM2	A0A2R8YFK9|CHD4|S|310::SKRKRSSSEDDDLDV	CHD4	-0.0164591	0.863071	0.996495	-0.049849	0.580348	0.999031
PIM2	A0A669KB05|CTNND1|S|296::DPRRRLRSYEDMIGE	CTNND1	0.118094	0.0061982	0.103509	0.0557274	0.147134	0.606906
PIM2	A0A6Q8PHK0|TRIP12|S|382::ASTSRRGSGLGKRGA	TRIP12	0.122464	0.00247723	0.0552728	0.109149	0.0038154	0.0782208
PIM2	A0A7I2V4I5|ZC3H13|S|242::RKTSAVSSPLLDQQR	ZC3H13	-0.0393662	0.119001	0.542642	-0.015115	0.516024	0.893447
PIM2	A0A7P0T890|DST|S|7758::RASSRRGSDASDFDI	DST	-0.0135111	0.696852	0.941524	0.0538355	0.106733	0.539729
PIM2	A0MZ66|SHTN1|S|249::QNKLKRQSHLLLQSS	SHTN1	-0.0466226	0.681402	0.994464	-0.080539	0.453876	0.999031
PIM2	A8CG34|POM121C|S|322::NKRRRHDSSGSGHSA	POM121C	0.0522101	0.220548	0.668484	0.0739399	0.0696409	0.442357
PIM2	A8K3Y5|NA|S|258::KKKQRKDSASEEEAR	NA	0.166079	0.0170785	0.198768	-0.00106342	0.986293	0.997073
PIM2	A8K964|PNN|S|694::RKRSISESSRSGKRS	PNN	0.130442	0.261737	0.94148	0.169863	0.127758	0.870457
PIM2	A9CP04|Par1b|T|433::GLERKKTTPTPSTNS	Par1b	-0.194615	0.0695245	0.706258	-0.0146886	0.876453	0.999031
PIM2	B2R6E2|PDCD4|S|457::RGRKRFVSEGDGGRL	PDCD4	-0.0437216	0.234798	0.680165	-0.0686138	0.0524899	0.385895
PIM2	B2R6E2|PDCD4|S|67::KRRLRKNSSRDSGRG	PDCD4	-0.0257595	0.641415	0.994464	-0.0439218	0.402531	0.999031
PIM2	B4DQZ7|NA|S|384::GGLSPLSSPSDTKAE	NA	-0.00793474	0.834458	0.968796	0.01243	0.727752	0.956637
PIM2	B4DVR4|SORBS3|S|258::ARSARHPSSPSALRS	SORBS3	0.11156	0.0555402	0.652407	0.0347545	0.49884	0.999031
PIM2	B7Z4Q0|ARFGAP3|S|159::GLGAKKGSLGAQKLA	ARFGAP3	-0.00544833	0.921316	0.984136	-0.0366091	0.482066	0.881941
PIM2	B7Z6G2|ARHGEF7|S|591::RKPERKPSDEEFASR	ARHGEF7	0.00221971	0.935557	0.987149	-0.0391805	0.137103	0.591661
PIM2	B7Z7F3|RANBP3|S|32::QKRSAGGSSPEGGED	RANBP3	-0.00795692	0.837086	0.996495	-0.0114512	0.753101	0.999031
PIM2	B7Z7U0|SRRM1|S|304::RPRRRHRSRSRSYSP	SRRM1	-0.0699736	0.345595	0.966434	0.0491869	0.477212	0.999031
PIM2	B7Z7U0|SRRM1|S|429::RTRKSRVSVSPGRTS	SRRM1	-0.0717951	0.0334707	0.295456	-0.0121179	0.690259	0.951226
PIM2	B7Z7U0|SRRM1|S|595::PPRRRTPSPPPRRRS	SRRM1	-0.245433	0.0243103	0.45266	-0.167062	0.0882279	0.783504
PIM2	B7Z7U0|SRRM1|S|650::PKRRVSHSPPPKQRS	SRRM1	-0.059233	0.0319331	0.286905	-0.0433844	0.0890615	0.496866
PIM2	B7Z7U0|SRRM1|S|706::RPRAPQTSSSPPPVR	SRRM1	-0.0110875	0.626285	0.920337	0.0044018	0.836706	0.975899
PIM2	B7Z7U0|SRRM1|S|737::TRPIRRVSRTPEPKK	SRRM1	-0.0542744	0.0919845	0.483093	-0.0237772	0.422291	0.853266
PIM2	B7Z7U0|SRRM1|T|584::PPPRRRRTPTPPPRR	SRRM1	-0.00118128	0.96307	0.992997	-0.0166132	0.490334	0.882195
PIM2	D3DVC4|NES|S|1286::GEESREESEEDELGE	NES	-0.182851	0.000230625	0.00797197	-0.10657	0.0136896	0.180228
PIM2	D3DVC4|NES|S|1618::GDRESWSSGED____	NES	-0.0333727	0.302971	0.947588	-0.0119673	0.689147	0.999031
PIM2	D6W5D1|KIAA1212|S|1737::EGTTRRTSIHDFLTK	KIAA1212	-0.018484	0.74942	0.951554	0.012992	0.811105	0.971874
PIM2	E9PGM1|EIF4G1|S|1101::PATKRSFSKEVEERS	EIF4G1	0.0654716	0.368903	0.787848	0.0493863	0.469547	0.87793
PIM2	F8W914|RTN4|S|153::AAPKRRGSSGSVVVD	RTN4	-0.118844	0.0440209	0.344383	-0.0159716	0.764685	0.960445
PIM2	H0YGG4|EIF2B1|S|7::__RGRLGSPGAPQQE	EIF2B1	-0.0408849	0.241634	0.689945	-0.0293272	0.368841	0.819482
PIM2	H3BQK9|MACF1|S|7534::RASSRRGSDASDFDL	MACF1	0.0550015	0.0142983	0.177614	0.0442231	0.0334307	0.306178
PIM2	I3L2J0|CIC|S|1210::ETRERSMSETGTAAA	CIC	0.00857071	0.855032	0.973548	-0.0274	0.535621	0.901842
PIM2	I3L2J0|CIC|S|664::AVRSRHLSASTPKAG	CIC	0.0459423	0.435824	0.82624	0.0524599	0.345029	0.801588
PIM2	J3KP75|PHACTR2|S|548::RRLSRKLSLRPTVAE	PHACTR2	0.166713	0.165669	0.8317	0.113725	0.305939	0.990109
PIM2	O00401|WASL|S|485::RSKAIHSSDEDEDED	WASL	0.0523084	0.171821	0.88606	0.0271386	0.439319	0.999031
PIM2	O00506|STK25|S|231::LFLIPKNSPPTLEGQ	STK25	-0.116879	0.0642672	0.683166	-0.0670898	0.239223	0.990741
PIM2	O00562|PITPNM1|S|593::RGSSRRGSMNNELLS	PITPNM1	-0.171177	0.0196682	0.449872	-0.125118	0.0593765	0.711968
PIM2	O14579|COPE|S|13::PGPASGGSGEVDELF	COPE	0.012422	0.831158	0.968796	-0.0199208	0.716193	0.953601
PIM2	O14579|COPE|S|99::AHESRRDSIVAELDR	COPE	0.0618337	0.543313	0.966826	-0.109117	0.261996	0.96802
PIM2	O14617|AP3D1|S|658::RRPKHRPSEADEEEL	AP3D1	0.0121689	0.815926	0.994884	0.0112411	0.818998	0.997359
PIM2	O14686|KMT2D|T|1843::GLEGKADTPGPEDGG	KMT2D	-0.0854266	0.101722	0.790408	-0.0326394	0.487209	0.999031
PIM2	O14757|CHEK1|S|280::AKRPRVTSGGVSESP	CHEK1	0.0104339	0.802919	0.994675	0.0856612	0.0440155	0.612967
PIM2	O14828|SCAMP3|T|78::PSRKLSPTEPKNYGS	SCAMP3	0.0248336	0.631236	0.994464	0.0533629	0.28111	0.999031
PIM2	O14908|GIPC1|S|232::SAGGRPGSGPQLGTG	GIPC1	-0.0159766	0.680914	0.937007	0.0166768	0.647967	0.938172
PIM2	O14974|PPP1R12A|S|445::LGLRKTGSYGALAEI	PPP1R12A	0.00531999	0.86985	0.974814	0.00778813	0.798607	0.968959
PIM2	O14974|PPP1R12A|S|995::RALERRISEMEEELK	PPP1R12A	0.00585836	0.954485	0.998676	-0.0353335	0.714819	0.997359
PIM2	O15014|ZNF609|S|413::NSKGRRGSQNSSEHR	ZNF609	0.188836	0.0256004	0.496513	0.146903	0.0574144	0.705278
PIM2	O15047|SETD1A|S|470::ASPARSGSPAPETTN	SETD1A	0.0116739	0.860213	0.995325	-0.00699163	0.910607	0.997359
PIM2	O15063|GARRE1|S|946::KQRRKHSSGEQDTST	GARRE1	0.00400965	0.937429	0.998676	0.0166059	0.729944	0.997359
PIM2	O15258|RER1|S|2::______MSEGDSVGE	RER1	-0.0563453	0.33709	0.962755	-0.0100414	0.85307	0.999031
PIM2	O15371|EIF3D|S|529::LPDGTFSSDEDEEEE	EIF3D	0.0690527	0.103493	0.505832	0.0415804	0.28965	0.766692
PIM2	O43159|RRP8|S|126::QALVGSDSAEDEKRK	RRP8	-0.0200936	0.677377	0.983168	0.00124814	0.977987	0.999161
PIM2	O43159|RRP8|S|64::PSLCISDSEEEEEER	RRP8	0.0559887	0.194016	0.900912	0.0250207	0.526507	0.999031
PIM2	O43166|SIPA1L1|S|288::PLKRRSKSETGDSSI	SIPA1L1	0.0395293	0.508525	0.866637	0.0164904	0.76839	0.961123
PIM2	O43237|DYNC1LI2|S|205::RGPLTSGSDEENVAL	DYNC1LI2	0.0464913	0.712022	0.994464	0.0236955	0.841028	0.999031
PIM2	O43237|DYNC1LI2|S|391::PARGPSGSPRTQGRG	DYNC1LI2	-0.0700832	0.185149	0.626498	-0.13566	0.00937154	0.145278
PIM2	O43290|SART1|S|448::GRGRRRVSEVEEEKE	SART1	0.167567	7.3768e-06	0.00041959	0.132288	7.79979e-05	0.00322434
PIM2	O43314|PPIP5K2|S|1006::TGRRRRRSGEQITSS	PPIP5K2	-0.0269571	0.550431	0.89026	0.00401873	0.924282	0.984537
PIM2	O43719|HTATSF1|S|387::RGLRRSDSVSASERA	HTATSF1	0.266915	0.000779448	0.021839	0.186564	0.00893101	0.140172
PIM2	O43765|SGTA|T|81::DLRSPARTPPSEEDS	SGTA	0.0464685	0.22897	0.677008	0.0306046	0.395844	0.838343
PIM2	O43823|AKAP8|S|323::TKLARVDSEGDFSEN	AKAP8	0.147738	0.272052	0.905584	-0.051981	0.674783	0.997359
PIM2	O43896|KIF1C|S|1092::PRMRRQRSAPDLKES	KIF1C	0.164408	0.0709854	0.675583	0.0143391	0.858235	0.997359
PIM2	O60271|SPAG9|S|183::RTKLHQLSGSDQLES	SPAG9	-0.0283709	0.591547	0.908012	0.0428432	0.390587	0.835159
PIM2	O60292|SIPA1L3|S|172::PLRHRSSSEITLSEC	SIPA1L3	-0.044706	0.510373	0.867439	0.0068436	0.914263	0.983639
PIM2	O60343|TBC1D4|S|341::QPRRRHASAPSHVQP	TBC1D4	0.0463783	0.151808	0.593215	0.0788694	0.0127855	0.175222
PIM2	O60343|TBC1D4|S|588::RMRGRLGSVDSFERS	TBC1D4	0.0756558	0.510903	0.991534	-0.0972516	0.371899	0.999031
PIM2	O60832|DKC1|S|513::AKEVELVSE______	DKC1	0.0681426	0.277895	0.71655	-0.0403983	0.490708	0.882294
PIM2	O60841|EIF5B|S|183::ERSRINSSGESGDES	EIF5B	-0.0843511	0.527255	0.991534	0.0526383	0.673301	0.999031
PIM2	O60927|PPP1R11|T|75::RAFGESSTESDEEEE	PPP1R11	0.0112223	0.755527	0.994464	7.05718e-05	0.998334	0.999776
PIM2	O75151|PHF2|S|1059::QRRPSASSPNNNTAA	PHF2	-0.356246	2.31044e-07	1.83984e-05	-0.38801	1.58523e-08	1.66559e-06
PIM2	O75182|SIN3B|S|740::PAPGPHSSPPEEKGA	SIN3B	-0.0069527	0.794092	0.961337	-0.021153	0.401009	0.84282
PIM2	O75385|ULK1|T|468::AIRRSGSTSPLGFAR	ULK1	-0.0326809	0.388939	0.799495	0.00165369	0.962735	0.989954
PIM2	O75396|SEC22B|S|137::RARRNLGSINTELQD	SEC22B	0.119732	0.0759757	0.45213	0.0786825	0.207688	0.688199
PIM2	O75446|SAP30|S|131::NRRKRKGSDDDGGDS	SAP30	-0.0433747	0.188263	0.631297	0.0458457	0.140604	0.598262
PIM2	O75475|PSIP1|T|272::AKTGVTSTSDSEEEG	PSIP1	0.00762542	0.848948	0.996495	-0.0211451	0.57615	0.999031
PIM2	O75494|SRSF10|S|133::RRRSRSRSFDYNYRR	SRSF10	0.00282035	0.961453	0.992954	0.0510347	0.355989	0.811606
PIM2	O75494|SRSF10|S|158::GRPRRSRSHSDNDRF	SRSF10	-0.0612013	0.0563134	0.392636	0.0232906	0.4261	0.855618
PIM2	O75494|SRSF10|S|160::PRRSRSHSDNDRFKH	SRSF10	-0.0202511	0.699942	0.994464	-0.0100205	0.838863	0.999031
PIM2	O75494|SRSF10|S|253::RSKSRSRSWTSPKSS	SRSF10	0.0159718	0.605628	0.913313	0.020845	0.474375	0.880103
PIM2	O75569|PRKRA|S|18::PPLEREDSGTFSLGK	PRKRA	0.178491	0.000320418	0.010271	0.158388	0.000586771	0.017827
PIM2	O75970|MPDZ|S|353::ALGITLSSSPTSTPE	MPDZ	-0.0385253	0.390433	0.946618	-0.0243151	0.561024	0.997264
PIM2	O76021|RSL1D1|S|396::GKKSPAKSPNPSTPR	RSL1D1	-0.0371084	0.568649	0.994158	-0.0359867	0.556519	0.999031
PIM2	O76024|WFS1|S|235::RMLERLVSSESKNYI	WFS1	0.307099	6.39837e-08	5.76234e-06	0.220871	5.37584e-06	0.000322764
PIM2	O76070|SNCG|S|124::EVAEEAQSGGD____	SNCG	-0.100783	0.132018	0.796731	-0.022743	0.706073	0.997359
PIM2	O95071|UBR5|S|636::MPYKRRRSTPAPKEE	UBR5	0.615632	3.10592e-06	0.00048763	0.669557	5.99063e-07	0.000151932
PIM2	O95251|KAT7|S|273::ELRKKRNSGLSKEQK	KAT7	0.0450092	0.259518	0.702392	0.02852	0.444079	0.866734
PIM2	O95297|MPZL1|S|221::QAPRKSPSDTEGLVK	MPZL1	0.107781	0.110008	0.80692	-0.00474004	0.937334	0.999031
PIM2	O95544|NADK|S|48::RAKSRSLSASPALGS	NADK	-0.00505723	0.915846	0.983027	-0.0255553	0.571046	0.915634
PIM2	O95772|STARD3NL|S|218::PPESEAGSEEAEEKQ	STARD3NL	-0.0141769	0.685164	0.994464	-0.0293861	0.376898	0.999031
PIM2	O95810|CAVIN2|S|361::EAAEKATSRGSNSGM	CAVIN2	0.0188709	0.606646	0.913313	0.0662064	0.0624338	0.415402
PIM2	O95999|BCL10|S|138::NNLSRSNSDESNFSE	BCL10	0.136223	0.019853	0.451545	0.135754	0.0145864	0.391958
PIM2	P02545|LMNA|S|301::QSRIRIDSLSAQLSQ	LMNA	-0.0504975	0.427995	0.985587	-0.0443463	0.458189	0.999031
PIM2	P02545|LMNA|S|392::ERLRLSPSPTSQRSR	LMNA	-0.0565136	0.0129561	0.167831	-0.0635308	0.00366455	0.0763701
PIM2	P02545|LMNA|S|404::RSRGRASSHSSQTQG	LMNA	0.0387358	0.0611253	0.411766	0.0850491	0.000101078	0.00404579
PIM2	P02545|LMNA|S|406::RGRASSHSSQTQGGG	LMNA	0.0574255	0.013473	0.171588	0.0681543	0.00247583	0.0587135
PIM2	P04792|HSPB1|S|82::RALSRQLSSGVSEIR	HSPB1	0.614085	2.55951e-12	7.17137e-10	0.55664	5.74904e-12	1.2081e-09
PIM2	P05114|HMGN1|S|99::AGEKEAKSD______	HMGN1	0.0690792	0.131559	0.559794	0.0193248	0.646977	0.93816
PIM2	P05305|EDN1|S|170::GRKIRRSSEEHLRQT	EDN1	-0.13989	0.10909	0.805876	-0.137647	0.0948641	0.806723
PIM2	P05997|COL5A2|S|253::GPMGPIGSRGPEGPP	COL5A2	-0.108943	0.056574	0.652963	0.00279946	0.955336	0.999031
PIM2	P08047|SP1|S|59::GGQESQPSPLALLAA	SP1	-0.0144021	0.740256	0.951392	0.0125389	0.758707	0.960318
PIM2	P08621|SNRNP70|S|268::DRRRRSRSRDKEERR	SNRNP70	-0.0232311	0.651882	0.981286	0.00533011	0.911967	0.997359
PIM2	P08648|ITGA5|S|1047::QLKPPATSDA_____	ITGA5	0.00610804	0.911309	0.99756	-0.0118631	0.818068	0.997359
PIM2	P09651|HNRNPA1|S|365::GGSSSSSSYGSGRRF	HNRNPA1	-0.186789	0.0364574	0.541817	-0.0926093	0.241138	0.957377
PIM2	P09958|FURIN|S|775::QEECPSDSEEDEGRG	FURIN	-0.084997	0.33016	0.959693	0.0375163	0.642693	0.999031
PIM2	P0DMV8|HSPA1A|S|633::GPKGGSGSGPTIEEV	HSPA1A	-0.140289	0.0662571	0.42858	-0.0544029	0.43622	0.862069
PIM2	P11137|MAP2|S|1324::PEVERRPSPHDEEEF	MAP2	-0.0242408	0.648835	0.981043	-0.0269172	0.591106	0.997359
PIM2	P15291|B4GALT1|S|74::AAAIGQSSGELRTGG	B4GALT1	0.00314827	0.945211	0.99106	-0.00548741	0.898587	0.983639
PIM2	P16070|CD44|S|697::AVEDRKPSGLNGEAS	CD44	-0.0178192	0.804454	0.994741	0.0966051	0.16827	0.912475
PIM2	P16104|H2AX|S|140::GKKATQASQEY____	H2AX	0.0147394	0.760921	0.956795	0.032509	0.476901	0.881445
PIM2	P19525|EIF2AK2|S|83::NKEKKAVSPLLLTTT	EIF2AK2	-0.0110571	0.781523	0.961243	0.0371415	0.325673	0.789906
PIM2	P20962|PTMS|S|2::______MSEKSVEAA	PTMS	-0.00585311	0.830334	0.968796	-0.0625868	0.0206231	0.2302
PIM2	P22314|UBA1|S|13::LSKKRRVSGPDPKPG	UBA1	0.0760436	0.00161449	0.0407121	0.0581019	0.00824612	0.13358
PIM2	P22626|HNRNPA2B1|S|341::GNYGPGGSGGSGGYG	HNRNPA2B1	-0.0281397	0.433746	0.825897	0.0356876	0.29307	0.769655
PIM2	P22681|CBL|S|669::PKIKPSSSANAIYSL	CBL	0.021995	0.651309	0.926842	-0.0511412	0.268189	0.751983
PIM2	P23588|EIF4B|S|406::RPRERHPSWRSEETQ	EIF4B	-0.0903505	0.194216	0.63757	-0.135917	0.0424289	0.347021
PIM2	P23588|EIF4B|S|422::RERSRTGSESSQTGT	EIF4B	-0.0167096	0.775778	0.960863	-0.100181	0.0776557	0.465503
PIM2	P23588|EIF4B|S|497::NPPARSQSSDTEQQS	EIF4B	0.0221466	0.578425	0.994158	0.00101739	0.978199	0.999031
PIM2	P25205|MCM3|S|668::EKKRKKRSEDESETE	MCM3	-0.0324029	0.358705	0.942905	-0.0443606	0.188834	0.9206
PIM2	P25205|MCM3|S|728::HTPKTADSQETKESQ	MCM3	-0.0583037	0.431848	0.985587	-0.0781106	0.268137	0.995589
PIM2	P26368|U2AF2|S|2::______MSDFDEFER	U2AF2	0.104876	0.101377	0.501405	0.0895996	0.134699	0.587321
PIM2	P27708|CAD|S|1859::PPRIHRASDPGLPAE	CAD	-0.00556457	0.857485	0.974213	-0.0300232	0.307241	0.78006
PIM2	P28290|ITPRID2|S|767::PGKETRCSPPSFTYK	ITPRID2	-0.0579435	0.287325	0.944905	0.000731796	0.988337	0.999031
PIM2	P29317|EPHA2|S|901::RLPSTSGSEGVPFRT	EPHA2	-0.000305662	0.996322	0.999516	-0.047812	0.44806	0.997264
PIM2	P29474|NOS3|S|633::WRRKRKESSNTDSAG	NOS3	0.0409197	0.163151	0.605315	0.0279379	0.306752	0.78006
PIM2	P30519|HMOX2|S|179::QRALKLPSTGEGTQF	HMOX2	-0.055308	0.529192	0.965842	-0.0387199	0.638098	0.997359
PIM2	P30519|HMOX2|S|2::______MSAEVETSE	HMOX2	-0.0111375	0.806101	0.962722	0.00445055	0.916832	0.983639
PIM2	P31749|AKT1|S|126::DFRSGSPSDNSGAEE	AKT1	-0.0492863	0.213063	0.915685	0.000527575	0.988337	0.999031
PIM2	P31943|HNRNPH1|S|54::YTREGRPSGEAFVEL	HNRNPH1	0.140068	0.0895487	0.730195	0.139484	0.07381	0.737234
PIM2	P35580|MYH10|S|1938::GGPISFSSSRSGRRQ	MYH10	-0.0550407	0.308131	0.735334	-0.0170238	0.735037	0.957626
PIM2	P35713|SOX18|S|61::PQRSPPRSPEPGRYG	SOX18	-0.0242574	0.710218	0.994464	0.0314681	0.608864	0.999031
PIM2	P40818|USP8|S|718::SKLKRSYSSPDITQA	USP8	-0.0176112	0.647514	0.926842	-0.0402887	0.270338	0.753412
PIM2	P42166|TMPO|T|160::GTESRSSTPLPTISS	TMPO	-0.0570976	0.0230855	0.242785	-0.0613121	0.010456	0.156944
PIM2	P42167|TMPO|T|208::PLKGRAKTPVTLKQR	TMPO	0.0182296	0.696264	0.941524	-0.0394398	0.371779	0.82141
PIM2	P42858|HTT|S|419::GGRSRSGSIVELIAG	HTT	-0.0179819	0.54852	0.889316	0.0298792	0.292237	0.768609
PIM2	P45973|CBX5|S|11::KTKRTADSSSSEDEE	CBX5	-0.0546838	0.064299	0.683166	0.00341808	0.895301	0.999031
PIM2	P45973|CBX5|S|13::KRTADSSSSEDEEEY	CBX5	-0.0546838	0.064299	0.683166	0.00341808	0.895301	0.999031
PIM2	P46013|MKI67|S|374::YTTGRRESVNLGKSE	MKI67	0.0611439	0.225232	0.673838	0.0255844	0.584976	0.919976
PIM2	P46087|NOP2|S|58::AAKRRLGSVEAPKTN	NOP2	0.538668	1.8444e-08	1.88552e-06	0.384562	2.15468e-06	0.000146848
PIM2	P46100|ATRX|S|849::PNTKDFDSSEDEKHS	ATRX	0.00242787	0.954992	0.99244	0.00885273	0.826731	0.972965
PIM2	P46821|MAP1B|S|1919::TTKSPSDSGYSYETI	MAP1B	0.0888379	0.384732	0.971501	0.0314696	0.740058	0.999031
PIM2	P46821|MAP1B|S|541::KLKQRADSRESLKPA	MAP1B	0.0196002	0.792208	0.961243	-0.0420948	0.548249	0.90537
PIM2	P46821|MAP1B|S|831::EAERSLMSSPEDLTK	MAP1B	-0.0804583	0.0935677	0.4849	-0.00559904	0.898478	0.983639
PIM2	P48634|PRRC2A|S|1085::APRGRTASETRSEGS	PRRC2A	0.0375897	0.49652	0.961654	-0.0264642	0.609062	0.997359
PIM2	P48634|PRRC2A|S|1089::RTASETRSEGSEYEE	PRRC2A	0.11257	0.213614	0.915685	0.0262993	0.750467	0.999031
PIM2	P48634|PRRC2A|S|761::VPRERSDSGGSSSEP	PRRC2A	-0.0768915	0.0607825	0.410519	-0.0094096	0.800653	0.969151
PIM2	P48634|PRRC2A|T|2076::GGPGSSRTPPTGRSF	PRRC2A	0.00954612	0.796454	0.961576	-0.00938984	0.787184	0.96624
PIM2	P49593|PPM1F|S|454::ETQAPPRS_______	PPM1F	-0.0458903	0.279017	0.71655	-0.00745992	0.84984	0.978103
PIM2	P49759|CLK1|S|140::HRRKRTRSVEDDEEG	CLK1	0.0658507	0.342044	0.937823	0.0690218	0.291257	0.983553
PIM2	P49761|CLK3|S|175::WKRRRSYSREHEGRL	CLK3	-0.101604	0.0950205	0.4881	-0.00482178	0.930981	0.985153
PIM2	P49796|RGS3|S|943::SLRRRTHSEGSLLQE	RGS3	-0.000109537	0.997421	0.999965	0.000179525	0.995503	0.999466
PIM2	P50443|SLC26A2|S|35::HLELQRESSTDFKQF	SLC26A2	0.0770645	0.134975	0.797988	0.0403022	0.391534	0.997264
PIM2	P50479|PDLIM4|S|120::PTTSRRPSGTGTGPE	PDLIM4	0.0829771	0.0115213	0.15564	0.12135	0.000252	0.00886688
PIM2	P50750|CDK9|S|347::APPRRKGSQITQQST	CDK9	-0.0693829	0.190614	0.633901	-0.0719618	0.150032	0.613017
PIM2	P51397|DAP|S|2::______MSSPPEGKL	DAP	-0.0473985	0.188418	0.631537	-0.0555749	0.103847	0.535172
PIM2	P51813|BMX|S|254::RKLKSSSSSEDVASS	BMX	-0.0445398	0.10336	0.505832	0.00991261	0.692707	0.951226
PIM2	P52209|PGD|S|257::LLPKIRDSAGQKGTG	PGD	-0.0475126	0.355668	0.970536	-0.0876704	0.082278	0.77837
PIM2	P52943|CRIP2|S|115::KGPSRASSVTTFTGE	CRIP2	0.0371061	0.38066	0.795714	0.0571965	0.155409	0.620221
PIM2	P54278|PMS2|S|445::KTPEPRRSPLGQKRG	PMS2	-0.0396521	0.318413	0.742705	-0.0387221	0.300193	0.776928
PIM2	P54760|EPHB4|S|770::RFLEENSSDPTYTSS	EPHB4	-0.0306779	0.316035	0.740645	0.00960281	0.736227	0.957626
PIM2	P55072|VCP|S|702::CKLAIRESIESEIRR	VCP	0.0214586	0.754822	0.992083	-0.0155293	0.809808	0.997359
PIM2	P55081|MFAP1|S|132::WRMEREDSSEEEEEE	MFAP1	-0.00122877	0.953597	0.992258	0.00239836	0.903811	0.983639
PIM2	P56211|ARPP19|S|2::______MSAEVPEAA	ARPP19	-0.0484853	0.539685	0.88294	-0.0498266	0.502732	0.888101
PIM2	P56524|HDAC4|S|467::RPLGRTQSAPLPQNA	HDAC4	-0.00300389	0.932781	0.986443	-0.00891311	0.790117	0.968316
PIM2	P56524|HDAC4|S|632::RPLSRAQSSPASATF	HDAC4	0.0337084	0.272555	0.711457	-0.0406842	0.161839	0.626193
PIM2	P57081|WDR4|S|391::EKKQRRRSPPPGPDG	WDR4	0.00400021	0.90576	0.980794	-0.0616401	0.0606201	0.408363
PIM2	P61244|MAX|S|2::______MSDNDDIEV	MAX	-0.0362944	0.645733	0.994464	0.0163526	0.82502	0.999031
PIM2	P61289|PSME3|S|247::EKIKRPRSSNAETLY	PSME3	0.0272655	0.655101	0.928059	-0.0134203	0.814762	0.971874
PIM2	P62328|TMSB4X|S|2::______MSDKPDMAE	TMSB4X	0.00295699	0.928634	0.985585	-0.0236919	0.447586	0.868593
PIM2	P62753|RPS6|S|236::AKRRRLSSLRASTSK	RPS6	-0.171212	0.265123	0.704727	-0.252744	0.0851722	0.485621
PIM2	P62873|GNB1|S|2::______MSELDQLRQ	GNB1	-0.0105769	0.867124	0.974213	-0.147915	0.0183391	0.215461
PIM2	P62879|GNB2|S|2::______MSELEQLRQ	GNB2	-0.497218	0.00868763	0.290355	-0.354052	0.0362819	0.581835
PIM2	P78347|GTF2I|S|831::PPRKINSSPNVNTTA	GTF2I	0.0127645	0.718461	0.947807	0.0656627	0.0564788	0.397823
PIM2	P80723|BASP1|T|196::ATEAPSSTPKAQGPA	BASP1	-0.0441725	0.0848958	0.472215	-0.0235719	0.318598	0.783776
PIM2	P83916|CBX1|S|89::GGKRKADSDSEDKGE	CBX1	0.0366821	0.520721	0.991534	-0.0131215	0.805579	0.999031
PIM2	Q00839|HNRNPU|S|26::ELKKRRLSDKGLKAE	HNRNPU	0.231247	0.132914	0.796731	0.196892	0.170149	0.915269
PIM2	Q01130|SRSF2|S|220::PEEEGAVSS______	SRSF2	-0.0481163	0.488682	0.991534	0.0747243	0.259847	0.995589
PIM2	Q02952|AKAP12|S|472::KLKETCVSGEDPTQG	AKAP12	0.0207039	0.708032	0.988011	0.0785901	0.145647	0.889572
PIM2	Q02952|AKAP12|S|598::EAEEGATSDGEKKRE	AKAP12	0.00225563	0.920047	0.984009	-0.0141582	0.504369	0.888101
PIM2	Q02952|AKAP12|S|696::KKRARRGSSSDEEGG	AKAP12	-0.00676199	0.718993	0.947807	-0.0422386	0.022818	0.245196
PIM2	Q03468|ERCC6|S|486::RLKLEDDSEESDAEF	ERCC6	0.149892	0.0028389	0.0611859	0.107326	0.0186487	0.216572
PIM2	Q06587|RING1|S|38::DGTEIAVSPRSLHSE	RING1	0.0411044	0.549759	0.966826	-0.0175019	0.785236	0.997359
PIM2	Q07666|KHDRBS1|S|20::RSSGRSGSMDPSGAH	KHDRBS1	0.0962778	0.00253744	0.0561278	0.10522	0.000627712	0.0188438
PIM2	Q08170|SRSF4|S|431::QREGRGESENAGTNQ	SRSF4	-0.0575442	0.116892	0.537562	0.0105581	0.754123	0.960318
PIM2	Q09161|NCBP1|S|22::PHKRRKTSDANETED	NCBP1	0.0460877	0.177265	0.618577	-0.0112515	0.721621	0.953601
PIM2	Q09161|NCBP1|T|21::QPHKRRKTSDANETE	NCBP1	0.104481	0.019316	0.214793	0.0735249	0.0732313	0.451504
PIM2	Q09666|AHNAK|S|5739::PEASISGSKGDLKSS	AHNAK	-0.123773	0.0288308	0.274716	-0.0940259	0.0727712	0.450872
PIM2	Q09666|AHNAK|S|5864::SKKSRLSSSSSNDSG	AHNAK	0.0493823	0.324467	0.748123	0.0230978	0.6214	0.927683
PIM2	Q12789|GTF3C1|S|1062::CPRVRKNSSTDQGSD	GTF3C1	-0.0281531	0.425354	0.821972	0.0127357	0.699835	0.952202
PIM2	Q12792|TWF1|T|349::PAETEATTD______	TWF1	-0.0542336	0.287123	0.723001	0.0122134	0.796622	0.968782
PIM2	Q12873|CHD3|S|73::RKRKKRDSEEEFGSE	CHD3	0.0232715	0.771627	0.994464	-0.0174856	0.816379	0.999031
PIM2	Q12888|TP53BP1|S|1462::GALRRSDSPEIPFQA	TP53BP1	0.00572637	0.904396	0.980794	-0.0100678	0.822265	0.972715
PIM2	Q12972|PPP1R8|S|199::PKRKRKNSRVTFSED	PPP1R8	-0.0232621	0.612316	0.915083	0.00390448	0.927707	0.985153
PIM2	Q13045|FLII|S|436::RLRRRKDSAQDDQAK	FLII	0.0611587	0.520223	0.87095	0.210059	0.0246961	0.258403
PIM2	Q13177|PAK2|S|2::______MSDNGELED	PAK2	0.0259251	0.25723	0.700738	0.0115602	0.587303	0.921774
PIM2	Q13233|MAP3K1|S|275::GVRRKRVSPVPFQSG	MAP3K1	-0.112875	0.0822451	0.703889	-0.0509459	0.382726	0.997264
PIM2	Q13263|TRIM28|S|19::AASAASGSPGPGEGS	TRIM28	-0.0203999	0.326666	0.751233	0.000833843	0.965654	0.991346
PIM2	Q13362|PPP2R5C|S|497::RPLARRKSELPQDPH	PPP2R5C	0.173508	0.18684	0.630259	0.200459	0.107516	0.542573
PIM2	Q13427|PPIG|S|506::EKEKQSDSKGKDQER	PPIG	0.0593037	0.291314	0.944905	0.0997715	0.0703109	0.741961
PIM2	Q13459|MYO9B|S|1242::EKTLPSGSPRPGQLE	MYO9B	0.0191364	0.536687	0.880447	-0.0274631	0.347742	0.804096
PIM2	Q13535|ATR|S|437::KRRRLSSSLNPSKRA	ATR	0.347085	0.000422808	0.0329822	0.323511	0.000453459	0.0368544
PIM2	Q13595|TRA2A|S|100::RRRSRSHSPMSNRRR	TRA2A	-0.0556325	0.279104	0.944905	0.00359231	0.93936	0.999031
PIM2	Q13595|TRA2A|S|86::RRRSRSRSYTPEYRR	TRA2A	-0.0935706	0.195324	0.901024	-0.00824116	0.900236	0.999031
PIM2	Q13596|SNX1|S|188::FAVKRRFSDFLGLYE	SNX1	-0.114227	0.0629919	0.679932	-0.0334622	0.537954	0.999031
PIM2	Q13625|TP53BP2|S|480::GTLRKNQSSEDILRD	TP53BP2	-0.0991507	0.0310209	0.284058	-0.0773941	0.0694385	0.442357
PIM2	Q13905|RAPGEF1|S|463::LPEKKRRSAASQTAD	RAPGEF1	0.0868581	0.306147	0.922639	0.0766435	0.335472	0.997264
PIM2	Q14004|CDK13|S|315::KAYRRRRSLSPLGGR	CDK13	-0.0432111	0.530965	0.991534	-0.0220285	0.732578	0.999031
PIM2	Q14160|SCRIB|S|1581::RSLEPSPSPGPQEED	SCRIB	0.00107331	0.977494	0.99668	0.0948824	0.0125356	0.1741
PIM2	Q14315|FLNC|S|2233::LGRERLGSFGSITRQ	FLNC	0.00386306	0.962195	0.992954	0.0229898	0.764242	0.960445
PIM2	Q14643|ITPR1|S|1764::RPSGRRESLTSFGNG	ITPR1	-0.0566886	0.184327	0.849568	-0.0180098	0.643621	0.997359
PIM2	Q14676|MDC1|S|453::QTTTERDSDTDVEEE	MDC1	-0.0202963	0.365578	0.786155	0.0122846	0.558259	0.910768
PIM2	Q14693|LPIN1|S|162::RRKRRRKSQLDSLKR	LPIN1	0.0879349	0.0392573	0.323862	0.0577546	0.141415	0.599665
PIM2	Q14738|PPP2R5D|S|89::KKERRQSSSRFNLSK	PPP2R5D	-0.110231	0.240714	0.688731	-0.143118	0.109104	0.544799
PIM2	Q14934|NFATC4|S|289::PALSRRGSLGEEGSE	NFATC4	-0.0391501	0.370781	0.787848	-0.00126434	0.975273	0.993436
PIM2	Q14978|NOLC1|T|607::AKKIKLQTPNTFPKR	NOLC1	-0.00291362	0.960685	0.998448	-0.068322	0.231588	0.986352
PIM2	Q15149|PLEC|S|4386::GFRSRSSSVGSSSSY	PLEC	-0.0021309	0.95828	0.992942	0.0534775	0.170106	0.638635
PIM2	Q15149|PLEC|S|4642::RAGSRRGSFDATGSG	PLEC	0.0362844	0.156804	0.598505	0.0758189	0.00321485	0.0700873
PIM2	Q15223|NECTIN1|S|435::AGPLGGSSYEEEEEE	NECTIN1	-0.131588	0.0746789	0.714397	-0.0296671	0.650258	0.999031
PIM2	Q15276|RABEP1|S|407::DGLRRAQSTDSLGTS	RABEP1	0.0476836	0.318647	0.742705	0.00477299	0.914604	0.983639
PIM2	Q15276|RABEP1|T|408::GLRRAQSTDSLGTSG	RABEP1	-0.0252669	0.529015	0.875903	-0.0199859	0.5958	0.922174
PIM2	Q15287|RNPS1|S|157::ERKRRSPSPKPTKVH	RNPS1	-0.0458605	0.462123	0.844026	0.0143211	0.806076	0.970705
PIM2	Q15651|HMGN3|S|78::GKEGTAPSENGETKA	HMGN3	0.0716221	0.0170553	0.198768	0.00225887	0.932551	0.985153
PIM2	Q15678|PTPN14|S|578::PRPRPATSTPDLASH	PTPN14	0.0518682	0.0776535	0.45659	0.0367936	0.177392	0.65081
PIM2	Q15678|PTPN14|S|760::PGPRKSVSNGALRQD	PTPN14	0.0168567	0.707383	0.944561	-0.0385696	0.3639	0.817182
PIM2	Q15678|PTPN14|S|809::ASLGPSISEPDLTSV	PTPN14	0.0508249	0.0675521	0.430161	0.0154669	0.54233	0.904284
PIM2	Q27J81|INF2|S|1149::QAEADSTSEGLEDAV	INF2	0.00192693	0.982785	0.998448	0.124289	0.154573	0.919122
PIM2	Q2M1Z3|ARHGAP31|S|1178::ALTGRRNSAPVSVSA	ARHGAP31	-0.0458187	0.111605	0.528012	0.0285477	0.284987	0.765143
PIM2	Q3B726|POLR1F|S|316::KKKKRKHSEEAEFTP	POLR1F	0.0987848	0.00427716	0.0796963	0.0279479	0.355229	0.810406
PIM2	Q4G0J3|LARP7|S|258::MKRSRPTSEGSDIES	LARP7	0.0915331	0.124353	0.55231	-0.108926	0.0547456	0.392188
PIM2	Q4G0J3|LARP7|S|300::GKRKRSSSEDAESLA	LARP7	0.231193	0.0014356	0.0371928	0.283796	8.19889e-05	0.00335268
PIM2	Q4KMP7|TBC1D10B|S|658::PPLGPSSSLLSLPGL	TBC1D10B	-0.0156435	0.940105	0.998448	0.0914954	0.6414	0.999031
PIM2	Q4LE53|EPHB2 variant protein|S|794::RFLEDDTSDPTYTSA	EPHB2 variant protein	-0.0238402	0.394469	0.799793	-0.0348651	0.189367	0.662304
PIM2	Q4R9M9|KIF1B|S|1645::EANSRASSPCPEFEQ	KIF1B	-0.0426243	0.593785	0.972672	0.0980388	0.203463	0.926829
PIM2	Q5HYW2|NHSL2|S|500::RFRERSLSVPTDSGT	NHSL2	0.104049	0.0127759	0.166351	0.0862473	0.026158	0.267626
PIM2	Q5JSH3|WDR44|S|262::PPPRKRKSELEFETL	WDR44	0.109683	0.11652	0.537562	0.019048	0.766619	0.960445
PIM2	Q5JTV8|TOR1AIP1|S|156::RGLRDSHSSEEDEAS	TOR1AIP1	0.00104419	0.965848	0.993519	0.0193115	0.402607	0.84282
PIM2	Q5JTV8|TOR1AIP1|S|157::GLRDSHSSEEDEASS	TOR1AIP1	0.00101731	0.967429	0.993576	0.0156017	0.506964	0.888597
PIM2	Q5STZ8|ABCF1|S|229::AKKAEQGSEEEGEGE	ABCF1	0.0576584	0.169992	0.610362	0.00804603	0.835679	0.975893
PIM2	Q5SW79|CEP170|S|1162::RTRLGSLSARSDSEA	CEP170	-0.0458634	0.2981	0.727695	-0.0104966	0.798023	0.968782
PIM2	Q5SW79|CEP170|S|446::GKLLKQKSEEPSVSI	CEP170	0.155465	0.015625	0.187326	0.0313505	0.583885	0.919495
PIM2	Q5T1Z4|PUM1|S|247::FGPRDADSDENDKGE	PUM1	-0.0271271	0.575567	0.971334	-0.0680497	0.148911	0.889572
PIM2	Q5TKA1|LIN9|S|65::SKRSRLFSDEDDRQI	LIN9	0.211348	0.0321604	0.513061	0.0887908	0.30389	0.989325
PIM2	Q5U651|RASIP1|S|292::KNRSRAASGGAALAS	RASIP1	0.0488325	0.174196	0.614718	0.0824296	0.0185833	0.216572
PIM2	Q5U651|RASIP1|S|328::LSLRRSVSELSLQGR	RASIP1	0.0740473	0.0422106	0.336029	0.0642669	0.0592049	0.406271
PIM2	Q5U651|RASIP1|S|90::GSRAKRISQLFRGSG	RASIP1	0.0363577	0.611273	0.915083	-0.025654	0.702436	0.952202
PIM2	Q5VUA4|ZNF318|S|79::PPRGRRVSPSPPRAR	ZNF318	-0.0664115	0.212259	0.662706	-0.145828	0.00601181	0.108543
PIM2	Q5VZ18|SHE|S|123::AGKGRKNSRATEEEP	SHE	0.0371985	0.566769	0.896899	0.132082	0.0373885	0.324778
PIM2	Q5ZPR3|CD276|S|525::QPLKHSDSKEDDGQE	CD276	0.0556391	0.0758096	0.45213	0.035489	0.22069	0.708822
PIM2	Q641Q2|WASHC2A|S|1180::PALGEASSDDDLFQS	WASHC2A	0.0439236	0.184658	0.626149	0.0509303	0.104608	0.535475
PIM2	Q641Q2|WASHC2A|S|284::ENTRPKRSRPTSFAD	WASHC2A	0.0644037	0.177123	0.618577	0.0794332	0.0801087	0.473205
PIM2	Q641Q2|WASHC2A|S|288::PKRSRPTSFADELAA	WASHC2A	0.00192402	0.978247	0.998448	-0.0881406	0.198103	0.959963
PIM2	Q641Q2|WASHC2A|T|287::RPKRSRPTSFADELA	WASHC2A	0.0644037	0.177123	0.618577	0.0794332	0.0801087	0.473205
PIM2	Q66K74|MAP1S|S|472::EGPGRAESKESVGSR	MAP1S	0.032673	0.487468	0.857334	0.00512244	0.907366	0.983639
PIM2	Q6DN90|IQSEC1|S|107::IKRSRSLSESYELSS	IQSEC1	-0.00333714	0.97271	0.998767	-0.0589608	0.523396	0.997264
PIM2	Q6NZI2|CAVIN1|S|365::AGDLRRGSSPDVHAL	CAVIN1	0.0745797	0.0566895	0.394305	0.116408	0.00269976	0.0628422
PIM2	Q6P0Q8|MAST2|S|1407::PLLKRVQSAEKLAAA	MAST2	0.0373883	0.426478	0.822121	-0.0237395	0.589833	0.922174
PIM2	Q6P1L5|FAM117B|S|194::SPEKRSPSAPVCKAG	FAM117B	-0.0181887	0.729777	0.994464	-0.0326933	0.511367	0.999031
PIM2	Q6P4F9|RASAL2|S|116::RCLRRTVSVPSEGQF	RASAL2	0.159675	0.0574225	0.635308	0.0244935	0.739555	0.997359
PIM2	Q6P4R9|SASH1|S|71::ELRKRRVSQDLEVEK	SASH1	0.0574247	0.221167	0.922897	0.0711838	0.113644	0.850029
PIM2	Q6P582|MZT2A|T|154::GGPGKSPTQGST___	MZT2A	-0.0430107	0.182187	0.624206	0.0112402	0.706244	0.952467
PIM2	Q6P5Z2|PKN3|S|544::PRTRRGPSPPASPTR	PKN3	-0.048819	0.379766	0.970536	0.058284	0.268704	0.995589
PIM2	Q6PD62|CTR9|S|941::KKKRRKGSGSEQEGE	CTR9	-0.0114522	0.611337	0.915083	-0.0056175	0.790451	0.968316
PIM2	Q6PFW1|PPIP5K1|S|1152::SPPRTLHSPPLQLQQ	PPIP5K1	0.0129442	0.859119	0.995325	-0.0254832	0.710581	0.997359
PIM2	Q6PJG9|LRFN4|S|626::GCRGVGGSAERLEES	LRFN4	-0.0195868	0.921227	0.998283	0.124665	0.506584	0.997264
PIM2	Q6PJT7|ZC3H14|S|343::AKPERRPSLPPSKQA	ZC3H14	0.532145	4.28818e-12	1.04645e-09	0.513968	2.31544e-12	6.25582e-10
PIM2	Q6PJT7|ZC3H14|S|390::VAPRTRTSQEELLAE	ZC3H14	0.156216	0.0147436	0.341665	0.0916945	0.103287	0.82627
PIM2	Q6PKG0|LARP1|S|90::GAEGPAISDGEEGGG	LARP1	0.00658832	0.72227	0.948041	0.01126	0.51918	0.894591
PIM2	Q6ZN55|ZNF574|S|298::RRARRNNSGEAGGAA	ZNF574	-0.0731276	0.084686	0.472107	0.040582	0.299684	0.776674
PIM2	Q6ZNJ1|NBEAL2|S|759::PALTRSQSVPASTGL	NBEAL2	-0.0280115	0.503983	0.864704	0.0315434	0.42414	0.855202
PIM2	Q6ZUT9|DENND5B|S|1076::PTTARRLSITSLTGK	DENND5B	0.077403	0.231077	0.67812	0.0685391	0.258408	0.74595
PIM2	Q6ZV73|FGD6|S|515::GVLKKAASEELLEKS	FGD6	-0.0480836	0.401225	0.952595	-0.0873614	0.116956	0.856315
PIM2	Q7L2J0|MEPCE|S|152::GGGKRRNSCNVGGGG	MEPCE	0.536253	2.08394e-05	0.00272293	0.472967	3.96169e-05	0.00492995
PIM2	Q7L4I2|RSRC2|S|104::KGRERLNSSENGEDR	RSRC2	0.000277101	0.989104	0.998342	0.00395212	0.835877	0.975893
PIM2	Q7RTP6|MICAL3|T|684::GAGKRRKTSQSEEEE	MICAL3	-0.0311114	0.183798	0.625513	-0.0508853	0.0250486	0.259935
PIM2	Q7Z2E3|APTX|S|132::THRKRKRSGNSDSIE	APTX	0.0388796	0.140931	0.577113	0.0127751	0.600057	0.922174
PIM2	Q7Z309|PABIR2|S|25::GTLRRSSSAPLIHGL	PABIR2	-0.00457782	0.91706	0.983493	-0.0179486	0.664477	0.94421
PIM2	Q7Z309|PABIR2|T|121::VSPAPSPTRGFGKMF	PABIR2	-0.0109423	0.83939	0.996495	-0.0781492	0.139639	0.888791
PIM2	Q7Z401|DENND4A|S|1093::PLRSKRDSLEKESSD	DENND4A	0.0307922	0.380549	0.795714	0.0642841	0.0580637	0.403354
PIM2	Q7Z417|NUFIP2|S|652::RGLERNDSWGSFDLR	NUFIP2	0.043273	0.155851	0.598252	0.0257977	0.362455	0.817036
PIM2	Q7Z4V5|HDGFL2|S|366::RGEAERGSGGSSGDE	HDGFL2	-0.0684891	0.285013	0.944905	0.0480112	0.420675	0.999031
PIM2	Q7Z4V5|HDGFL2|S|369::AERGSGGSSGDELRE	HDGFL2	0.0521495	0.606317	0.974579	0.0978479	0.310714	0.99298
PIM2	Q7Z4V5|HDGFL2|S|396::RGRGPPSSSDSEPEA	HDGFL2	-0.0110948	0.782469	0.995341	-0.0165468	0.661956	0.999031
PIM2	Q7Z4V5|HDGFL2|S|664::RERARGDSEALDEES	HDGFL2	-0.039097	0.281905	0.719553	0.0376199	0.270808	0.753654
PIM2	Q7Z5L9|IRF2BP2|S|360::TARKRKPSPEPEGEV	IRF2BP2	-0.0140147	0.668471	0.934887	-0.0179473	0.560093	0.911037
PIM2	Q7Z6Z7|HUWE1|T|1905::PAPRGSGTASDDEFE	HUWE1	0.0311115	0.202275	0.648898	0.017922	0.429969	0.858429
PIM2	Q86SQ0|PHLDB2|S|415::ALRERKSSISSISGR	PHLDB2	0.0255675	0.706196	0.944383	0.0399999	0.531268	0.899179
PIM2	Q86T13|CLEC14A|S|487::LAESPLGSSDA____	CLEC14A	0.0788331	0.294713	0.919559	0.169199	0.0266587	0.506981
PIM2	Q86U70|LDB1|S|302::KRRKRKMSGGSTMSS	LDB1	-0.0130501	0.699844	0.942889	-0.00795572	0.802349	0.969151
PIM2	Q86UU0|BCL9L|S|118::VKRDRSVSVDSGEQR	BCL9L	0.714815	1.07405e-16	2.03131e-13	0.726568	1.54063e-17	5.82744e-14
PIM2	Q86UU1|PHLDB1|S|520::GRRTRSPSPTLGESL	PHLDB1	0.233934	0.00872009	0.290355	0.0746478	0.315848	0.999031
PIM2	Q86VM9|ZC3H18|S|110::EGEEDRTSDLRDEAS	ZC3H18	0.113788	0.358256	0.942905	0.112932	0.332811	0.997264
PIM2	Q86VM9|ZC3H18|S|775::EKRKRDSSTQPPKSA	ZC3H18	-0.0321662	0.399153	0.951664	0.00800727	0.821022	0.997359
PIM2	Q86VP3|PACS2|S|437::GRRGRSTSLKERQAA	PACS2	0.056545	0.381911	0.945936	-0.0260008	0.665244	0.997359
PIM2	Q86VR2|RETREG3|S|313::QTPLTEGSEDLDGHS	RETREG3	-0.029924	0.757357	0.994464	0.00313371	0.972485	0.999031
PIM2	Q86WR7|PROSER2|S|179::RRELRAPSPPVEHPR	PROSER2	-0.0120682	0.77509	0.960863	-0.0424308	0.289898	0.76691
PIM2	Q86XA9|HEATR5A|S|1647::HVKEKRRSAEVDDGA	HEATR5A	-0.0551969	0.437606	0.959893	0.00558201	0.932653	0.997359
PIM2	Q8IU81|IRF2BP1|S|384::TPRRRKASPEPEGEA	IRF2BP1	-0.0223035	0.307874	0.735281	-0.0104346	0.609019	0.925961
PIM2	Q8IUD2|ERC1|T|38::GHRRTNSTGGSSGSS	ERC1	0.0510923	0.191707	0.635752	0.0256754	0.479982	0.881567
PIM2	Q8IV50|LYSMD2|S|33::PPRSRSGSESEEAEL	LYSMD2	-0.0557405	0.480716	0.961639	-0.0395778	0.592663	0.997359
PIM2	Q8IVH2|FOXP4|S|442::GGPARRRSSDKFCSP	FOXP4	0.570095	1.86792e-06	0.000342141	0.469915	7.8247e-06	0.00104587
PIM2	Q8IWX8|CHERP|S|815::GRRRRSRSRSPTPPS	CHERP	0.0103681	0.765626	0.994464	0.0448879	0.183808	0.947033
PIM2	Q8IWX8|CHERP|S|817::RRRSRSRSPTPPSSA	CHERP	0.0103681	0.765626	0.994464	0.0448879	0.183808	0.947033
PIM2	Q8IWZ3|ANKHD1|S|95::GGGGASGSDEDEVSE	ANKHD1	0.102586	0.0381189	0.316889	0.111434	0.0179717	0.212763
PIM2	Q8IXT5|RBM12B|S|280::PRRTRSRSPLGFYVH	RBM12B	-0.0834016	0.0608896	0.669825	-0.0542766	0.179283	0.945369
PIM2	Q8IY57|YAF2|S|167::RGMSRSSSPRGEASS	YAF2	0.0229104	0.585906	0.971334	0.00810624	0.836689	0.997359
PIM2	Q8IYI6|EXOC8|S|19::RLRRQLESGGFEARL	EXOC8	-0.0821608	0.222022	0.889972	-0.0244229	0.691737	0.997359
PIM2	Q8IZQ1|WDFY3|S|2492::PPLKRSRSAPDGGDE	WDFY3	0.0519821	0.171099	0.611331	0.00136877	0.96885	0.991576
PIM2	Q8N2M8|CLASRP|S|285::RLRGRKISPPSYARR	CLASRP	-0.0630279	0.202419	0.648898	-0.00649345	0.887137	0.983639
PIM2	Q8N350|CBARP|S|528::AAPARPRSPRAWPRR	CBARP	0.00754331	0.847891	0.972195	-0.0177261	0.632116	0.933808
PIM2	Q8N3F8|MICALL1|S|486::APRAPSASPLALHAS	MICALL1	0.025303	0.710706	0.945489	0.0855162	0.188973	0.661907
PIM2	Q8N594|MPND|S|216::RPLGKSPSEPAHPEA	MPND	-0.0867884	0.107751	0.801649	-0.108423	0.038744	0.592462
PIM2	Q8NC56|LEMD2|S|139::RASVRGSSEEDEDAR	LEMD2	-0.248742	0.00233798	0.131392	-0.0845871	0.197702	0.959963
PIM2	Q8NCN4|RNF169|S|368::HKPERSVSPESNDSI	RNF169	0.066917	0.232431	0.67942	0.0563596	0.283243	0.765143
PIM2	Q8NDC0|MAPK1IP1L|S|2::______MSDEFSLAD	MAPK1IP1L	-0.0201483	0.31242	0.740062	-0.0244396	0.195118	0.671944
PIM2	Q8NEY1|NAV1|S|380::ELVESLDSDEVDLKS	NAV1	-0.179945	0.238631	0.894215	-0.0735376	0.600443	0.997359
PIM2	Q8NFW9|MYRIP|S|534::WRRARLGSEEPSKEP	MYRIP	-0.0417128	0.376808	0.970536	-0.0430922	0.332749	0.999031
PIM2	Q8NI27|THOC2|S|1576::EKKEKRDSSGGKEEK	THOC2	-0.0164324	0.851939	0.995325	0.0489877	0.55618	0.997264
PIM2	Q8TAD8|SNIP1|S|396::EEEEVSDS_______	SNIP1	-0.0624217	0.329879	0.931973	0.0089479	0.879712	0.997359
PIM2	Q8TAQ2|SMARCC2|S|306::RKRSPSPSPTPEAKK	SMARCC2	0.0397056	0.102029	0.50299	0.032278	0.154617	0.619597
PIM2	Q8TAX8|MAX|S|2::______MSDNDDIEV	MAX	-0.0441647	0.170404	0.610909	-0.0673706	0.0303942	0.289223
PIM2	Q8TD19|NEK9|S|2::______MSVLGEYER	NEK9	-0.117552	0.539999	0.883072	-0.0420079	0.815174	0.971874
PIM2	Q8TEA8|DTD1|S|196::RKEDRSASSGAEGDV	DTD1	0.112752	0.0264832	0.263612	-0.00588067	0.897202	0.983639
PIM2	Q8TEW8|PARD3B|S|746::LGLKKSSSLESLQTA	PARD3B	0.0100361	0.878829	0.976691	0.00808947	0.895957	0.983639
PIM2	Q8WUI4|HDAC7|S|358::WPLSRTRSEPLPPSA	HDAC7	0.0228391	0.720013	0.994464	0.0317528	0.596985	0.999031
PIM2	Q8WUI4|HDAC7|S|405::PRLRQIPSAEDLETD	HDAC7	0.00800748	0.823029	0.966654	-0.00135623	0.967832	0.991576
PIM2	Q8WUI4|HDAC7|S|486::RPLSRAQSSPAAPAS	HDAC7	0.0419989	0.0627068	0.417585	0.0318374	0.128884	0.578718
PIM2	Q8WVJ2|NUDCD2|S|2::______MSAPFEERS	NUDCD2	0.279989	0.106873	0.514014	0.245943	0.130586	0.581109
PIM2	Q8WXH0|SYNE2|S|2781::GILARQQSVESLAEE	SYNE2	-0.271174	0.0960984	0.741239	-0.109661	0.454412	0.997264
PIM2	Q8WYP5|AHCTF1|S|1513::EKLPISDSPPDTQEI	AHCTF1	0.0186589	0.662074	0.932516	0.0119486	0.765616	0.960445
PIM2	Q92504|SLC39A7|S|276::STKEKQSSEEEEKET	SLC39A7	-0.0660421	0.219707	0.919376	0.0256643	0.603131	0.999031
PIM2	Q92522|H1-10|S|2::______MSVELEEAL	H1-10	-0.0549656	0.424846	0.821565	-0.00152898	0.981038	0.995963
PIM2	Q92609|TBC1D5|S|43::NKNGRRTSSTLDSEG	TBC1D5	0.0152928	0.692286	0.940793	0.0378097	0.302017	0.778728
PIM2	Q92685|ALG3|S|11::GLRKRGRSGSAAQAE	ALG3	0.0557416	0.103267	0.792546	0.0864048	0.012485	0.36597
PIM2	Q92685|ALG3|S|13::RKRGRSGSAAQAEGL	ALG3	-0.00763211	0.849359	0.995325	0.0427129	0.269053	0.968556
PIM2	Q92766|RREB1|S|1167::RSRPRANSGGVDLDS	RREB1	0.0213582	0.659112	0.930779	0.0578477	0.209626	0.690445
PIM2	Q92934|BAD|S|75::EIRSRHSSYPAGTED	BAD	-0.0433544	0.460134	0.842251	-0.0331111	0.547608	0.905053
PIM2	Q969X1|TMBIM1|S|81::DGEERAVSDSFGPGE	TMBIM1	0.0415881	0.489597	0.858441	0.0237292	0.673949	0.94492
PIM2	Q969X1|TMBIM1|S|83::EERAVSDSFGPGEWD	TMBIM1	0.0353206	0.590597	0.971355	0.0739092	0.240916	0.957377
PIM2	Q96A00|PPP1R14A|S|26::RARGPGGSPGGLQKR	PPP1R14A	-0.026779	0.442618	0.831282	-0.0506647	0.128467	0.57851
PIM2	Q96B23|C18orf25|S|66::LMELRRDSSESQLAS	C18orf25	0.127843	0.0156409	0.355641	0.142533	0.00574268	0.203587
PIM2	Q96CB8|INTS12|S|128::EKPETQSSPITVQSS	INTS12	-0.0191433	0.509469	0.867072	-0.0160702	0.555344	0.908786
PIM2	Q96CX2|KCTD12|S|176::GASAGAPSPTLELAS	KCTD12	-0.00946649	0.836941	0.969778	0.0894065	0.0464834	0.361404
PIM2	Q96CX2|KCTD12|Y|161::DELLPLGYSEPEQQE	KCTD12	0.0614063	0.102256	0.503266	0.0441901	0.206084	0.686795
PIM2	Q96D71|REPS1|T|539::RQRSHSGTSPDNTAP	REPS1	-0.188688	0.0444508	0.614903	-0.0731261	0.376545	0.999031
PIM2	Q96DN5|TBC1D31|T|813::RDREIAATARDLEMR	TBC1D31	-0.0714154	0.762181	0.994464	0.248674	0.272506	0.999012
PIM2	Q96EB6|SIRT1|T|719::AGGAGFGTDGDDQEA	SIRT1	-0.0998284	0.0201109	0.220811	-0.0171131	0.655518	0.940272
PIM2	Q96FS4|SIPA1|S|55::GPLLRSGSDAGEARP	SIPA1	0.14416	0.000256344	0.00861886	0.064607	0.0545189	0.391305
PIM2	Q96GP6|SCARF2|S|687::AAAGRAPSPPPPGSE	SCARF2	0.0303747	0.547372	0.966826	0.0769608	0.119328	0.862142
PIM2	Q96JH7|VCPIP1|S|994::RAEATTRSRESSPSH	VCPIP1	-0.028095	0.495868	0.862157	0.0226256	0.559029	0.911037
PIM2	Q96JM3|CHAMP1|S|204::QKLAPVPSPEPQKPA	CHAMP1	0.0198545	0.307496	0.735281	-0.0145173	0.425375	0.855344
PIM2	Q96JM3|CHAMP1|S|284::EPRKPSPSESPEPWK	CHAMP1	-0.066324	0.0891136	0.477589	-0.026967	0.451834	0.8699
PIM2	Q96KQ7|EHMT2|S|232::AKRRKLNSGGGLSEE	EHMT2	0.0345938	0.771329	0.992083	0.112941	0.321128	0.996324
PIM2	Q96KR1|ZFR|S|1054::NRKRRRDSDGVDGFE	ZFR	0.0631987	0.0139782	0.175656	0.0477474	0.0438897	0.353972
PIM2	Q96L91|EP400|S|721::PGPSPARSSPVNRPS	EP400	-0.0940461	0.0198967	0.451545	-0.0416347	0.234474	0.986441
PIM2	Q96LA8|PRMT6|T|21::GGEGGEGTEEEDGAE	PRMT6	0.00391018	0.967369	0.998448	-0.00549822	0.951194	0.999031
PIM2	Q96MU7|YTHDC1|S|146::DPERRAKSPTPDGSE	YTHDC1	-0.0414561	0.100142	0.497962	-0.0259396	0.266782	0.751747
PIM2	Q96PE1|ADGRA2|S|1294::EKESHRRSYPLNAAS	ADGRA2	-0.0341377	0.626867	0.978179	-0.0570423	0.391957	0.997264
PIM2	Q96PE2|ARHGEF17|S|569::SALKSSSSELLLTGP	ARHGEF17	0.0468335	0.585596	0.907469	-0.00385688	0.961783	0.989721
PIM2	Q96PX6|CCDC85A|S|358::LPRARGTSPEHLKQH	CCDC85A	0.0456089	0.223179	0.672112	-0.0113759	0.743188	0.958876
PIM2	Q96Q42|ALS2|S|483::EGGSRRLSLPGLLSQ	ALS2	-0.0133325	0.603089	0.912627	-0.0190257	0.431327	0.858429
PIM2	Q96Q45|TMEM237|S|62::QTAGRRPSEGNEPST	TMEM237	-0.0190141	0.665093	0.983067	-0.00930569	0.821167	0.997359
PIM2	Q96S55|WRNIP1|S|75::GAKRRRLSESSALKQ	WRNIP1	0.132915	0.00055212	0.016509	0.136679	0.000208268	0.00753852
PIM2	Q96SB4|SRPK1|S|51::QEEEILGSDDDEQED	SRPK1	0.0762879	0.0153675	0.185186	0.0395485	0.164567	0.630124
PIM2	Q96ST2|IWS1|S|377::HKKQKMDSDEDEKEG	IWS1	-0.0137751	0.572782	0.900664	0.0195509	0.396186	0.838831
PIM2	Q96TC7|RMDN3|S|212::VKMGRKDSLDLEEEA	RMDN3	-0.0868795	0.313912	0.740062	0.0563728	0.484633	0.882063
PIM2	Q99536|VAT1|S|2::______MSDEREVAE	VAT1	0.0544353	0.290433	0.917788	0.100276	0.0497402	0.646492
PIM2	Q99569|PKP4|S|314::QTTARVGSPLTLTDA	PKP4	0.00950785	0.839694	0.971595	0.0417089	0.348912	0.805715
PIM2	Q99611|SEPHS2|T|111::AGAGPSPTFPALGIG	SEPHS2	0.112438	0.275809	0.907225	-0.0273579	0.773105	0.997359
PIM2	Q99759|MAP3K3|S|337::DPRGRLRSADSENAL	MAP3K3	-0.0429841	0.365588	0.786155	-0.0252087	0.570477	0.915634
PIM2	Q99759|MAP3K3|S|340::GRLRSADSENALSVQ	MAP3K3	-0.0666624	0.278701	0.909156	-0.121997	0.0461031	0.626953
PIM2	Q99959|PKP2|S|251::PRPGTSRSMGNLLEK	PKP2	-0.0565612	0.512993	0.991534	0.00705358	0.930257	0.999031
PIM2	Q9BPZ7|MAPKAP1|S|510::RKLNRRTSFSFQKEK	MAPKAP1	0.0370543	0.494145	0.861382	0.000432854	0.993188	0.998378
PIM2	Q9BPZ7|MAPKAP1|T|509::QRKLNRRTSFSFQKE	MAPKAP1	0.0506642	0.285338	0.722307	0.0067394	0.878499	0.983639
PIM2	Q9BQF6|SENP7|S|11::RKLGRRPSSSEIITE	SENP7	0.290706	7.8578e-08	6.91212e-06	0.27394	7.47836e-08	6.81612e-06
PIM2	Q9BRD0|BUD13|S|172::LRGARHDSDTSPPRR	BUD13	-0.0186346	0.705204	0.943723	-0.00830801	0.857413	0.979302
PIM2	Q9BRD0|BUD13|S|184::PRRIRHDSSDTSPPR	BUD13	-0.0438534	0.284357	0.944905	-0.0672427	0.0912413	0.799748
PIM2	Q9BRT9|GINS4|T|2::______MTEEVDFLG	GINS4	0.668332	0.0305836	0.530004	0.11827	0.656231	0.999031
PIM2	Q9BUI4|POLR3C|S|204::GKGKRRRSSDEDAAG	POLR3C	0.00500752	0.819345	0.965454	0.0193533	0.351375	0.80656
PIM2	Q9BVG4|PBDC1|S|181::GGEKRADSGEEENTK	PBDC1	0.0201716	0.540458	0.883217	0.00710548	0.81797	0.972014
PIM2	Q9BVG4|PBDC1|S|197::GGEKGADSGEEKEEG	PBDC1	0.0304848	0.453121	0.8398	0.0207266	0.586319	0.920803
PIM2	Q9BW71|HIRIP3|S|332::GGKRLSGSSEDEEDS	HIRIP3	-0.00671858	0.855332	0.996495	-0.0519143	0.149735	0.91105
PIM2	Q9BX95|SGPP1|S|112::AGALRRNSLTGEEGQ	SGPP1	-0.045097	0.063462	0.420432	-0.0262892	0.240113	0.728039
PIM2	Q9BYB0|SHANK3|S|366::AGPSGLASPRPLQRS	SHANK3	0.057046	0.208624	0.658634	-0.0222074	0.597875	0.922174
PIM2	Q9BYB0|SHANK3|S|686::PPPKRAPSTTLTLRS	SHANK3	0.038943	0.546811	0.991534	-0.0704262	0.254857	0.995589
PIM2	Q9BZE4|GTPBP4|S|558::RKRKREDSAPPSSVA	GTPBP4	0.124582	0.28208	0.911186	0.0578795	0.588611	0.997359
PIM2	Q9BZF1|OSBPL8|S|807::PEPDIQDSSGSEAQS	OSBPL8	0.02717	0.618929	0.994158	0.0067335	0.895182	0.999031
PIM2	Q9BZL6|PRKD2|S|197::GARKRRLSSTSLASG	PRKD2	-0.0156808	0.70414	0.943166	-0.02748	0.480349	0.881567
PIM2	Q9C0C2|TNKS1BP1|S|1024::GRPGERGSGGLFSPS	TNKS1BP1	-0.00691275	0.831878	0.968796	0.0266552	0.386929	0.830893
PIM2	Q9C0C2|TNKS1BP1|S|1473::KAVARRESAASGLGG	TNKS1BP1	0.0520443	0.236904	0.683635	0.0592669	0.154295	0.619597
PIM2	Q9C0C2|TNKS1BP1|S|1476::ARRESAASGLGGLLE	TNKS1BP1	-0.0704222	0.475937	0.849566	-0.0390866	0.672759	0.94492
PIM2	Q9C0C2|TNKS1BP1|S|984::FGTRPLSSGFSPEEA	TNKS1BP1	0.0196019	0.583393	0.906641	-0.00142284	0.966113	0.991346
PIM2	Q9GZN2|TGIF2|S|2::______MSDSDLGED	TGIF2	0.128243	0.435838	0.985587	0.0895495	0.56054	0.999031
PIM2	Q9GZR7|DDX24|S|82::KRKAQAVSEEEEEEE	DDX24	0.0222726	0.650545	0.926842	-0.049438	0.288893	0.766692
PIM2	Q9H0K1|SIK2|S|587::FREGRRASDTSLTQG	SIK2	0.033405	0.636906	0.980157	0.0714664	0.290953	0.983553
PIM2	Q9H1E3|NUCKS1|S|223::PEKKTSTSPPPEKSG	NUCKS1	-0.0243237	0.382367	0.796423	-0.0193029	0.459772	0.873004
PIM2	Q9H1E3|NUCKS1|S|240::GSEDEAPSGED____	NUCKS1	-0.0253429	0.338318	0.762182	-0.0223285	0.36884	0.819482
PIM2	Q9H2G2|SLK|S|348::SDLSIASSEEDKLSQ	SLK	0.116259	0.253145	0.937346	-0.114024	0.234024	0.986441
PIM2	Q9H3Z4|DNAJC5|S|12::RQRSLSTSGESLYHV	DNAJC5	-0.0432006	0.248503	0.695856	0.0569817	0.109495	0.544952
PIM2	Q9H4B6|SAV1|S|94::RRESNRLSAPSYLAR	SAV1	0.0170466	0.724662	0.989401	0.105453	0.033637	0.564862
PIM2	Q9H4L7|SMARCAD1|S|211::GPRKRKLSSSSEPYE	SMARCAD1	0.026775	0.648869	0.994464	0.012559	0.819681	0.999031
PIM2	Q9H5Z6|FAM124B|S|303::ELPEPSGSPTSDRCA	FAM124B	-0.0271765	0.457677	0.841552	-0.0187881	0.583907	0.919495
PIM2	Q9H6A9|PCNX3|S|287::QPLDRRGSGEPTPQK	PCNX3	-0.0353063	0.494563	0.991534	-0.0515057	0.294901	0.999031
PIM2	Q9H6Z4|RANBP3|S|100::AGRSAGGSSPEGGED	RANBP3	-0.0588112	0.290989	0.944905	-0.065106	0.217194	0.971725
PIM2	Q9H7N4|SCAF1|S|614::RRRRRSASPPPATSS	SCAF1	-0.098518	0.293466	0.7247	-0.144499	0.10613	0.538953
PIM2	Q9HCD5|NCOA5|S|6::__MNTAPSRPSPTRR	NCOA5	-0.0303105	0.784937	0.992427	0.155587	0.151652	0.890346
PIM2	Q9NP64|ZCCHC17|S|114::QEERRRRSFQDYTGQ	ZCCHC17	0.0528178	0.158518	0.599594	-0.0252116	0.467576	0.876633
PIM2	Q9NPI1|BRD7|S|279::WQREREDSGDAEAHA	BRD7	0.0385579	0.0997676	0.497523	0.00126107	0.953106	0.987893
PIM2	Q9NQ29|LUC7L|S|363::GKMASRRSEEKEAGE	LUC7L	-0.00501032	0.889656	0.979056	0.00938077	0.782345	0.964701
PIM2	Q9NQC3|RTN4|S|181::AAPKRRGSSGSVDET	RTN4	0.0172593	0.53721	0.880796	0.0453746	0.0918946	0.502548
PIM2	Q9NQC3|RTN4|S|182::APKRRGSSGSVDETL	RTN4	0.017699	0.514366	0.868867	0.0450037	0.0851843	0.485621
PIM2	Q9NR19|ACSS2|S|30::GGRARSWSPPPEVSR	ACSS2	0.0384507	0.191	0.634355	0.0425887	0.125594	0.569959
PIM2	Q9NRF2|SH2B1|S|125::AVLGPSRSSEDLAGP	SH2B1	0.0733444	0.130146	0.796731	-0.00407413	0.925452	0.997359
PIM2	Q9NRR6|INPP5E|S|99::RRRRFRGSQEDLEAR	INPP5E	-0.0468873	0.544533	0.966826	-0.0197969	0.784229	0.997359
PIM2	Q9NSI8|SAMSN1|S|23::QKPKRSSSFGNFDRF	SAMSN1	-0.0229668	0.717668	0.989275	0.0579807	0.338768	0.997264
PIM2	Q9NVE5|USP40|S|1199::RALGRRKSQEALHEQ	USP40	-0.0238111	0.587995	0.907774	0.00162289	0.96857	0.991576
PIM2	Q9NWW5|CLN6|S|31::FLQARHGSVSADEAA	CLN6	-0.0299278	0.642787	0.92669	-0.0750031	0.221811	0.709215
PIM2	Q9NYF8|BCLAF1|S|397::GKQKFNDSEGDDTEE	BCLAF1	-0.069781	0.138348	0.573796	-0.00388036	0.92863	0.985153
PIM2	Q9NYV4|CDK12|S|332::SPYGRRRSSSPFLSK	CDK12	-0.0412321	0.38226	0.796419	-0.0508321	0.254158	0.743103
PIM2	Q9NYV4|CDK12|S|334::YGRRRSSSPFLSKRS	CDK12	-0.0412321	0.38226	0.796419	-0.0508321	0.254158	0.743103
PIM2	Q9NZ63|C9orf78|S|17::RRRGDSESEEDEQDS	C9orf78	0.0205886	0.733293	0.989401	0.0680601	0.24214	0.957377
PIM2	Q9P0K7|RAI14|T|297::SPRSITSTPLSGKES	RAI14	-0.0500609	0.565112	0.896899	-0.0383164	0.639043	0.937168
PIM2	Q9P0V3|SH3BP4|S|279::PAPEQFQSREDFRTA	SH3BP4	-0.0587257	0.253793	0.697679	-0.0646973	0.182945	0.655914
PIM2	Q9P1Y6|PHRF1|S|1124::RPRGRECSPTSSLER	PHRF1	-0.0758137	0.0279315	0.27037	-0.00806194	0.794417	0.968782
PIM2	Q9P266|JCAD|S|1304::GLPGGLVSPGSGDRA	JCAD	-0.00179599	0.939419	0.988003	0.025055	0.264917	0.75141
PIM2	Q9P266|JCAD|S|200::RKLGRQMSDGDGERL	JCAD	0.142964	0.00304676	0.064382	0.133074	0.0032921	0.0710059
PIM2	Q9UEG4|ZNF629|S|745::GGKSSQKSPELGKSS	ZNF629	3.93135e-05	0.999158	0.999965	-0.0147872	0.673344	0.94492
PIM2	Q9UGU0|TCF20|S|1669::RGRKGQRSLTPPPSS	TCF20	-0.0947469	0.0781956	0.692611	-0.0730949	0.14072	0.884362
PIM2	Q9UGU0|TCF20|S|558::GASEKAGSSPAQGAQ	TCF20	-0.00629494	0.879983	0.976761	-0.0254047	0.518295	0.894386
PIM2	Q9UIG0|BAZ1B|S|1342::KRSSRRQSLELQKCE	BAZ1B	-0.00584827	0.920358	0.984009	-0.0808369	0.14944	0.611983
PIM2	Q9UJM3|ERRFI1|S|251::RRLRRSHSGPAGSFN	ERRFI1	0.0530791	0.331057	0.754859	0.0511292	0.319316	0.784466
PIM2	Q9UKJ3|GPATCH8|S|653::EPGGSHGSETEDTGR	GPATCH8	0.00272233	0.942194	0.989389	-0.0251681	0.477733	0.881567
PIM2	Q9UKL0|RCOR1|S|260::QKREREESEDELEEA	RCOR1	0.0206644	0.576241	0.902814	0.0766459	0.0341828	0.30759
PIM2	Q9ULW0|TPX2|S|125::QRRSLRLSAQKDLEQ	TPX2	-0.110315	0.111282	0.527804	-0.178621	0.00859446	0.136968
PIM2	Q9UMX1|SUFU|S|346::RAPSRKDSLESDSST	SUFU	0.0884876	0.395017	0.949574	0.131854	0.186244	0.9206
PIM2	Q9UNL2|SSR3|S|11::KGSSKQQSEEDLLLQ	SSR3	-0.023149	0.798898	0.962673	0.0578997	0.49933	0.886868
PIM2	Q9UPN9|TRIM33|S|1119::PRRKRLKSDERPVHI	TRIM33	0.237775	1.53864e-08	1.59449e-06	0.154172	7.99678e-06	0.0004583
PIM2	Q9UPR3|SMG5|S|2::______MSQGPPTGE	SMG5	-0.0261391	0.765031	0.992083	0.131599	0.125601	0.87264
PIM2	Q9UQ35|SRRM2|S|1101::PKGGRSRSSSPVTEL	SRRM2	-0.0525513	0.199292	0.644592	0.0075637	0.841742	0.975993
PIM2	Q9UQ35|SRRM2|S|1103::GGRSRSSSPVTELAS	SRRM2	-0.0488764	0.199444	0.644592	0.000775315	0.982443	0.996692
PIM2	Q9UQ35|SRRM2|S|1501::RPRSRSPSSPELNNK	SRRM2	-0.0756858	0.133165	0.831839	-0.0288347	0.527784	0.999031
PIM2	Q9UQ35|SRRM2|S|1600::PRRSRSGSSPEVKDK	SRRM2	-0.0722028	0.113082	0.530833	-0.00330455	0.936983	0.985304
PIM2	Q9UQ35|SRRM2|S|1690::RTPPRRRSSRSSPEL	SRRM2	0.0111202	0.680161	0.93696	0.0651146	0.0151565	0.193028
PIM2	Q9UQ35|SRRM2|S|1693::PRRRSSRSSPELTRK	SRRM2	-0.446804	9.04963e-06	0.00114756	-0.367564	3.56972e-05	0.00375619
PIM2	Q9UQ35|SRRM2|S|1890::ISRRRSRSRTSPVSR	SRRM2	-0.0792936	0.156211	0.598252	-0.0132917	0.796622	0.968782
PIM2	Q9UQ35|SRRM2|S|1913::VTRRRSRSRASPVSR	SRRM2	-0.143096	0.0278658	0.27037	0.0218949	0.70777	0.953567
PIM2	Q9UQ35|SRRM2|S|2044::LPRKRSRSRSPLAIR	SRRM2	5.71808e-05	0.999054	0.999965	0.0616193	0.181354	0.653504
PIM2	Q9UQ35|SRRM2|S|2046::RKRSRSRSPLAIRRR	SRRM2	5.71808e-05	0.999054	0.999965	0.0616193	0.181354	0.653504
PIM2	Q9UQ35|SRRM2|S|351::EKSATRPSPSPERSS	SRRM2	-0.0575313	0.00479057	0.0863177	-0.0355726	0.0529328	0.387303
PIM2	Q9UQ35|SRRM2|S|486::RRMGRSRSPATAKRG	SRRM2	-0.0473852	0.299668	0.728843	0.0356338	0.404837	0.844315
PIM2	Q9UQ35|SRRM2|S|508::TKRGHSRSRSPQWRR	SRRM2	0.057279	0.28643	0.944905	0.134898	0.015204	0.397966
PIM2	Q9UQ35|SRRM2|S|819::PRRSRSSSSPPPKQK	SRRM2	-0.0761031	0.0598134	0.666406	-0.0367375	0.309527	0.999031
PIM2	Q9UQ35|SRRM2|S|954::PRRSRSVSPCSNVES	SRRM2	-0.0566113	0.21504	0.915685	0.00230307	0.955899	0.999031
PIM2	Q9UQ80|PA2G4|S|2::______MSGEDEQQE	PA2G4	0.0306575	0.201916	0.648898	0.0148056	0.50709	0.888611
PIM2	Q9UQB8|BAIAP2|S|366::KTLPRSSSMAAGLER	BAIAP2	0.0388352	0.624345	0.994464	-0.00739986	0.920554	0.999031
PIM2	Q9Y266|NUDC|T|145::DSPGKQDTEEDEEED	NUDC	0.0427651	0.448659	0.960444	-0.00940026	0.857861	0.997359
PIM2	Q9Y2F5|ICE1|S|1854::RLRLDTGSPEPETRG	ICE1	-0.0545683	0.178221	0.619166	-0.0530366	0.164311	0.630124
PIM2	Q9Y2K2|SIK3|S|866::RPLSKQLSADSAEAH	SIK3	0.0466244	0.512019	0.991534	0.0221857	0.73833	0.999031
PIM2	Q9Y2X7|GIT1|S|375::ELSLRSQSDLDDQHD	GIT1	0.05632	0.305998	0.947588	0.0487631	0.344171	0.999031
PIM2	Q9Y2X7|GIT1|S|592::SKLSRHGSGADSDYE	GIT1	0.0102962	0.747221	0.951392	0.0671852	0.0321729	0.298337
PIM2	Q9Y383|LUC7L2|S|384::RSEDRRSSEEREAGE	LUC7L2	-0.0610339	0.182747	0.624423	0.0569359	0.185868	0.659451
PIM2	Q9Y490|TLN1|S|1143::RGVAALTSDPAVQAI	TLN1	0.0274401	0.563863	0.896516	-0.0102869	0.817436	0.972014
PIM2	Q9Y4D8|HECTD4|S|1107::PVFLRSMSAPSDLEM	HECTD4	0.0153125	0.913139	0.99756	-0.130355	0.33185	0.997264
PIM2	Q9Y4F5|CEP170B|T|1304::RAPGPRDTDDDEEEP	CEP170B	0.0341967	0.241756	0.689945	-0.0218484	0.422853	0.853826
PIM2	Q9Y4I1|MYO5A|S|1652::GLRKRTSSIADEGTY	MYO5A	0.0502039	0.0785999	0.45946	0.0649109	0.0182071	0.214878
PIM2	Q9Y4K1|CRYBG1|S|533::PPLSTERSPEAVGSE	CRYBG1	-0.228562	0.0102245	0.320031	-0.186231	0.0220273	0.459664
PIM2	Q9Y519|TMEM184B|S|403::EKTLLLSSDDEF___	TMEM184B	-0.0758449	0.168989	0.609778	-0.0589763	0.252389	0.742349
PIM2	Q9Y520|PRRC2C|S|2694::PFRATSTSPNSQSSK	PRRC2C	-0.0430935	0.227752	0.676727	-0.0548601	0.106159	0.538953
PIM2	Q9Y5J1|UTP18|S|205::ETTKRKTSSDDESEE	UTP18	0.00913795	0.854152	0.996495	0.0194931	0.677297	0.999031
PIM2	Q9Y613|FHOD1|S|357::RRERRKPSSEEGKRS	FHOD1	0.000355671	0.987291	0.998215	-0.00724195	0.730279	0.956684
PIM2	Q9Y613|FHOD1|S|540::PTRAPRLSIGDLDFS	FHOD1	-0.0588824	0.387377	0.799495	0.0258294	0.684924	0.948429
PIM2	Q9Y654|CBX1|S|57::GGKHKADSDSEDKGE	CBX1	0.0366821	0.520721	0.991534	-0.0131215	0.805579	0.999031
PIM2	Q9Y6X9|MORC2|S|743::RKRSVAVSDEEEVEE	MORC2	0.21532	4.24479e-05	0.00193623	0.162926	0.000531151	0.0165356
PIM2	S4R3H4|ACIN1|S|182::QARAAKLSEGSQPAE	ACIN1	-0.059663	0.169487	0.609794	-0.0823933	0.0477902	0.366001
PIM2	S4R3H4|ACIN1|S|185::AAKLSEGSQPAEEEE	ACIN1	-0.059663	0.169487	0.609794	-0.0823933	0.0477902	0.366001
PIM2	V9HWH3|HEL-S-31|S|608::PVLSRRDSPLQGSGQ	HEL-S-31	0.00424959	0.934312	0.998676	-0.0750747	0.137801	0.880471
PIM2	X5D7Q2|TSC2|S|1732::QRKRLISSVEDFTEF	TSC2	-0.19787	0.0862349	0.715797	-0.0908023	0.381714	0.997264
CAMK2A	A0A024R3R5|LBR|S|84::GSRSRSRSRSPGRPP	LBR	0.0384814	0.395366	0.800186	0.0323397	0.446583	0.868593
CAMK2A	A0A024R3R5|LBR|S|86::RSRSRSRSPGRPPKS	LBR	0.0384814	0.395366	0.800186	0.0323397	0.446583	0.868593
CAMK2A	A0A024RAC0|LUZP1|S|574::LASSRRSSSEGLSKG	LUZP1	-0.00837676	0.790537	0.961243	0.0429417	0.155071	0.619712
CAMK2A	A0A087WSV0|BCL2L12|S|158::RSKLVRLSSDSFARL	BCL2L12	-0.0388269	0.0348637	0.302385	-0.0561871	0.00201727	0.0498714
CAMK2A	A0A0A0MRA8|EPB41L3|S|93::KLSQKSSSSKLSRSP	EPB41L3	-0.000205705	0.997477	0.999516	0.0409198	0.506962	0.997264
CAMK2A	A0A0A0MSY4|DOCK9|S|1274::RNSEKSNSLDKHQQS	DOCK9	0.0370405	0.5895	0.907906	0.0553112	0.393238	0.836247
CAMK2A	A0A0D9SEY1|MAP4K4|S|643::SPVSRSHSFSDPSPK	MAP4K4	0.103064	0.1632	0.870727	0.0812516	0.23704	0.989135
CAMK2A	A0A0F7NGI8|LRRFIP1|S|88::GTSSRRGSGDTSISI	LRRFIP1	0.0163468	0.493806	0.861382	0.0500276	0.0322971	0.298418
CAMK2A	A0A140VJG6|CYLN2|S|973::LSDQRRYSLIDPSSA	CYLN2	-0.0536596	0.576106	0.971334	-0.115523	0.211364	0.939447
CAMK2A	A0A1B0GTL5|RAB11FIP5|S|482::SELGRRSSLGEKGGP	RAB11FIP5	0.0568734	0.0184347	0.207219	0.00808264	0.707078	0.953144
CAMK2A	A0A1P7ZIM8|LMO7|S|1124::GIMRRGESLDNLDSP	LMO7	0.00422164	0.879939	0.976761	0.00936793	0.721608	0.953601
CAMK2A	A0A1P7ZIM8|LMO7|S|602::EDVTRLPSPTSPFSS	LMO7	0.153217	0.0215743	0.426783	0.0850931	0.147495	0.889572
CAMK2A	A0A1S5UZ17|LRRFIP2|S|130::GNSSRRGSGDTSSLI	LRRFIP2	-0.0906297	0.285882	0.915028	-0.0703596	0.37469	0.997264
CAMK2A	A0A1U9X8I7|SKI2W|S|256::APLARASSLEDLVLK	SKI2W	-0.0197371	0.586407	0.907698	-0.0593852	0.0893768	0.497891
CAMK2A	A0A2R8YFK9|CHD4|S|309::GSKRKRSSSEDDDLD	CHD4	-0.0164591	0.863071	0.996495	-0.049849	0.580348	0.999031
CAMK2A	A0A2R8YFK9|CHD4|S|310::SKRKRSSSEDDDLDV	CHD4	-0.0164591	0.863071	0.996495	-0.049849	0.580348	0.999031
CAMK2A	A0A384NPH0|LMNB2|S|400::TVSRATSSSSGSLSA	LMNB2	-0.0336616	0.34739	0.939847	-0.0305071	0.364262	0.997264
CAMK2A	A0A384NPH0|LMNB2|S|404::ATSSSSGSLSATGRL	LMNB2	-0.0310386	0.616266	0.976214	-0.057986	0.325863	0.997264
CAMK2A	A0A669KAX4|CUL4B|S|128::SSSSSSSSPTAATSQ	CUL4B	0.0732781	0.0700077	0.674916	0.0557891	0.133949	0.88041
CAMK2A	A0A669KB05|CTNND1|S|328::GSLASLDSLRKGGPP	CTNND1	-0.0694368	0.736215	0.994464	-0.0356129	0.853907	0.999031
CAMK2A	A0A669KB05|CTNND1|S|840::SRSQSSHSYDDSTLP	CTNND1	0.0385808	0.18448	0.626149	0.0579004	0.0386579	0.330822
CAMK2A	A0A6Q8PHK0|TRIP12|S|354::STKKRSESPPAELPS	TRIP12	0.0621013	0.43989	0.829196	-0.0625027	0.408505	0.847365
CAMK2A	A0A6Q8PHK0|TRIP12|S|382::ASTSRRGSGLGKRGA	TRIP12	0.122464	0.00247723	0.0552728	0.109149	0.0038154	0.0782208
CAMK2A	A0A7I2V416|SPECC1|S|914::PHLRKSPSLESLSRP	SPECC1	-0.0372722	0.199145	0.644592	-0.00350046	0.896284	0.983639
CAMK2A	A0A7P0T9L3|CUL4B|S|13::SSSSSSSSPTAATSQ	CUL4B	0.0732781	0.0700077	0.674916	0.0557891	0.133949	0.88041
CAMK2A	A1X283|SH3PXD2B|S|675::SKLRPAKSQDKSLLD	SH3PXD2B	0.109735	0.124626	0.55231	-0.126569	0.0622775	0.414726
CAMK2A	A7E2V4|ZSWIM8|S|567::QRGPRRLSAEGGDKA	ZSWIM8	0.025022	0.366547	0.787054	0.00525904	0.838775	0.975993
CAMK2A	A7MD96|SYNPO|S|589::KVSPRAASPAKPSSL	SYNPO	0.00959607	0.787004	0.961243	-0.0321876	0.338743	0.797074
CAMK2A	A8K964|PNN|S|690::SRSDRKRSISESSRS	PNN	0.0813559	0.430039	0.985587	0.136542	0.169204	0.929372
CAMK2A	A8K964|PNN|S|692::SDRKRSISESSRSGK	PNN	-0.104311	0.0188165	0.210884	0.0632079	0.11843	0.556602
CAMK2A	A8K964|PNN|S|694::RKRSISESSRSGKRS	PNN	0.130442	0.261737	0.94148	0.169863	0.127758	0.870457
CAMK2A	A8MVW0|FAM171A2|S|789::ASELRRDSLTSPEDE	FAM171A2	0.0355612	0.210002	0.659025	0.0523886	0.0542729	0.391024
CAMK2A	A8MXP9|MATR3|S|598::KSRKRSYSPDGKESP	MATR3	-0.0463416	0.0418261	0.33478	-0.0374942	0.076769	0.462412
CAMK2A	B2R6E2|PDCD4|S|67::KRRLRKNSSRDSGRG	PDCD4	-0.0257595	0.641415	0.994464	-0.0439218	0.402531	0.999031
CAMK2A	B2R6E2|PDCD4|S|68::RRLRKNSSRDSGRGD	PDCD4	-0.0241601	0.671801	0.983067	-0.0425931	0.430689	0.997264
CAMK2A	B2R6E2|PDCD4|S|76::RDSGRGDSVSDSGSD	PDCD4	-0.16302	0.0210428	0.457151	-0.190473	0.00612948	0.233266
CAMK2A	B4DVR4|SORBS3|S|258::ARSARHPSSPSALRS	SORBS3	0.11156	0.0555402	0.652407	0.0347545	0.49884	0.999031
CAMK2A	B4DZQ5|PRPF4B|S|566::STRTRSPSPDDILER	PRPF4B	-0.125078	0.143567	0.580754	0.0558345	0.48024	0.881567
CAMK2A	B5MC51|LIMK2|S|211::RSLRRSNSISKSPGP	LIMK2	0.135486	0.0376195	0.579995	0.0371229	0.512533	0.999031
CAMK2A	B7Z6G2|ARHGEF7|S|50::PSSHRIKSFDSLGSQ	ARHGEF7	0.0651284	0.174501	0.614718	0.0162262	0.714368	0.953601
CAMK2A	B7Z6G2|ARHGEF7|S|591::RKPERKPSDEEFASR	ARHGEF7	0.00221971	0.935557	0.987149	-0.0391805	0.137103	0.591661
CAMK2A	B7Z7U0|SRRM1|S|310::RSRSRSYSPRRRPSP	SRRM1	-0.0699736	0.345595	0.966434	0.0491869	0.477212	0.999031
CAMK2A	B7Z7U0|SRRM1|S|389::PRKTRRLSPSASPPR	SRRM1	-0.0385817	0.267542	0.944905	0.0292742	0.366795	0.999031
CAMK2A	B7Z7U0|SRRM1|S|574::TRRRRSPSPAPPPRR	SRRM1	-0.033363	0.398599	0.801183	-0.0044719	0.903524	0.983639
CAMK2A	B7Z7U0|SRRM1|S|667::VTKRRSPSLSSKHRK	SRRM1	-0.0796085	0.362507	0.970536	-0.124059	0.141306	0.893032
CAMK2A	B7Z7U0|SRRM1|S|725::SSPQRRQSPSPSTRP	SRRM1	-0.0141216	0.729359	0.948413	0.0410169	0.28957	0.766692
CAMK2A	B7Z7U0|SRRM1|S|760::PQSVRRVSSSRSVSG	SRRM1	0.0441847	0.205884	0.911614	0.0137468	0.666824	0.999031
CAMK2A	B7Z7U0|SRRM1|S|764::RRVSSSRSVSGSPEP	SRRM1	-0.0390159	0.264276	0.703548	-0.0176463	0.587652	0.922042
CAMK2A	B7Z7U0|SRRM1|S|766::VSSSRSVSGSPEPAA	SRRM1	-0.0260223	0.278658	0.71655	-0.0552859	0.0189135	0.217882
CAMK2A	B7ZLK1|KIAA0528|S|659::SRLLRSQSESSDEVT	KIAA0528	0.200915	0.000110545	0.00442474	0.246256	2.86349e-06	0.000188368
CAMK2A	D3DVC4|NES|S|1286::GEESREESEEDELGE	NES	-0.182851	0.000230625	0.00797197	-0.10657	0.0136896	0.180228
CAMK2A	D3DVC4|NES|S|1489::KTALETESQDSAEPS	NES	0.0211313	0.61273	0.994158	0.000912615	0.981349	0.999031
CAMK2A	D6W5D1|KIAA1212|S|1362::INRERQKSLTLTPTR	KIAA1212	0.0123665	0.837991	0.970514	-0.0313399	0.582312	0.919495
CAMK2A	E9PGM1|EIF4G1|S|1123::EGLRKAASLTEDRDR	EIF4G1	0.134524	7.80756e-07	5.57209e-05	0.107122	1.00456e-05	0.000562927
CAMK2A	E9PQ01|PCF11|S|800::SERARRLSPISGSRT	PCF11	-0.0489668	0.199114	0.644592	-0.0423103	0.236606	0.72564
CAMK2A	F5H212|HIVEP1|S|779::TSLSRRGSIDSPKSY	HIVEP1	0.282164	3.09624e-08	3.00295e-06	0.260385	4.33299e-08	4.14924e-06
CAMK2A	G3V599|MIA2|S|1170::CSNSGRLSGPAELRS	MIA2	0.0343532	0.152859	0.594577	-0.00411097	0.852754	0.978584
CAMK2A	H3BQK9|MACF1|S|1408::GKRRRMLSSSDAITQ	MACF1	0.00633746	0.907139	0.997557	0.0409175	0.428411	0.997264
CAMK2A	H3BQK9|MACF1|S|3959::SLLKRQGSFSEDVIS	MACF1	0.0136166	0.819675	0.965454	0.0347586	0.537057	0.903254
CAMK2A	H3BQK9|MACF1|S|7534::RASSRRGSDASDFDL	MACF1	0.0550015	0.0142983	0.177614	0.0442231	0.0334307	0.306178
CAMK2A	I3L2J0|CIC|S|1082::PGKRRTQSLSALPKE	CIC	-0.0216081	0.44954	0.836186	-0.0422203	0.122388	0.562078
CAMK2A	I3L2J0|CIC|S|1340::SRSQRAASEDMTSDE	CIC	0.0255605	0.620939	0.918446	0.066145	0.179774	0.652509
CAMK2A	J3KP75|PHACTR2|S|510::TKLVRRLSQRPTTEE	PHACTR2	0.105047	0.0166944	0.195198	0.0632269	0.113558	0.549995
CAMK2A	J3KP75|PHACTR2|S|548::RRLSRKLSLRPTVAE	PHACTR2	0.166713	0.165669	0.8317	0.113725	0.305939	0.990109
CAMK2A	M4QHP2|PIEZO1|S|1646::QGLMRTASELLLDRR	PIEZO1	-0.0187521	0.642542	0.926579	0.0047591	0.900057	0.983639
CAMK2A	O00425|IGF2BP3|S|180::GLGQRGSSRQGSPGS	IGF2BP3	-0.0363346	0.298798	0.728509	-0.0756022	0.0266998	0.268953
CAMK2A	O00425|IGF2BP3|S|184::RGSSRQGSPGSVSKQ	IGF2BP3	-0.0396155	0.0876722	0.47549	-0.000235686	0.991126	0.998378
CAMK2A	O00562|PITPNM1|S|593::RGSSRRGSMNNELLS	PITPNM1	-0.171177	0.0196682	0.449872	-0.125118	0.0593765	0.711968
CAMK2A	O14745|SLC9A3R1|S|290::PALVRSASSDTSEEL	SLC9A3R1	0.0546659	0.04193	0.33478	0.0728828	0.00537002	0.101055
CAMK2A	O14924|RGS12|S|172::KLKQRSLSESAATRF	RGS12	0.012187	0.832393	0.994884	-0.0382293	0.483714	0.997264
CAMK2A	O14974|PPP1R12A|S|995::RALERRISEMEEELK	PPP1R12A	0.00585836	0.954485	0.998676	-0.0353335	0.714819	0.997359
CAMK2A	O15014|ZNF609|S|413::NSKGRRGSQNSSEHR	ZNF609	0.188836	0.0256004	0.496513	0.146903	0.0574144	0.705278
CAMK2A	O15021|MAST4|S|1446::PLLKRVQSEEKLSPS	MAST4	-0.0220549	0.81172	0.994884	-0.0998015	0.262505	0.968486
CAMK2A	O15021|MAST4|S|1523::RKVGRQESVDDLDRD	MAST4	0.235875	2.06921e-07	1.66528e-05	0.159362	3.2944e-05	0.00156743
CAMK2A	O15061|SYNM|S|1044::ESLSRQRSPAPGSPD	SYNM	0.140349	0.0266115	0.464381	0.067689	0.222726	0.943905
CAMK2A	O15075|DCLK1|S|307::GPSRRSKSPASTSSV	DCLK1	0.00585057	0.893322	0.996108	0.0311146	0.452716	0.997264
CAMK2A	O15231|ZNF185|S|453::STPERQSSPSGSEQL	ZNF185	0.0110849	0.783125	0.961243	-0.0659406	0.0899405	0.498875
CAMK2A	O15231|ZNF185|S|465::EQLVRRESCGSSVLT	ZNF185	0.066527	0.0234897	0.245358	0.0260201	0.326046	0.79005
CAMK2A	O15231|ZNF185|S|64::SGRSRATSFSSAGEV	ZNF185	0.0106215	0.850499	0.972195	-0.0305081	0.565656	0.913243
CAMK2A	O43166|SIPA1L1|S|1393::RKTESSLSLDIHSKS	SIPA1L1	-0.0967004	0.107175	0.767693	0.149882	0.0134068	0.35647
CAMK2A	O43290|SART1|S|448::GRGRRRVSEVEEEKE	SART1	0.167567	7.3768e-06	0.00041959	0.132288	7.79979e-05	0.00322434
CAMK2A	O43312|MTSS1|S|594::ATIRRTPSTKPSVRR	MTSS1	0.0862152	0.12547	0.553205	-0.0187161	0.717631	0.953601
CAMK2A	O43314|PPIP5K2|S|1006::TGRRRRRSGEQITSS	PPIP5K2	-0.0269571	0.550431	0.89026	0.00401873	0.924282	0.984537
CAMK2A	O43679|LDB2|S|263::KRRKRKNSTSSTSNS	LDB2	-0.00772905	0.761843	0.956888	0.0303676	0.211575	0.694991
CAMK2A	O43719|HTATSF1|S|387::RGLRRSDSVSASERA	HTATSF1	0.266915	0.000779448	0.021839	0.186564	0.00893101	0.140172
CAMK2A	O43847|NRDC|S|94::EEEGRRGSLSNAGDP	NRDC	-0.00573874	0.852383	0.972802	-0.00833241	0.773829	0.961882
CAMK2A	O60271|SPAG9|S|730::GSKQRSASQSSLDKL	SPAG9	0.0175687	0.572383	0.900223	0.0409867	0.167535	0.635141
CAMK2A	O60271|SPAG9|S|733::QRSASQSSLDKLDQE	SPAG9	0.0245892	0.804877	0.995835	0.0662614	0.482375	0.999031
CAMK2A	O60293|ZFC3H1|S|352::QNLTRRISTSDILSE	ZFC3H1	0.965616	2.66109e-09	4.38681e-06	0.850938	5.92595e-09	7.3267e-06
CAMK2A	O60336|MAPKBP1|S|1263::AKISRSISVGENLGL	MAPKBP1	-0.0114156	0.842189	0.971666	0.0409965	0.449077	0.868593
CAMK2A	O60343|TBC1D4|S|588::RMRGRLGSVDSFERS	TBC1D4	0.0756558	0.510903	0.991534	-0.0972516	0.371899	0.999031
CAMK2A	O60784|TOM1|S|355::SVRAGLQSLEASGRL	TOM1	-0.00807134	0.825557	0.967492	-0.0309387	0.372093	0.821623
CAMK2A	O60841|EIF5B|S|182::KERSRINSSGESGDE	EIF5B	-0.0843511	0.527255	0.991534	0.0526383	0.673301	0.999031
CAMK2A	O75122|CLASP2|S|327::SDRSSSSSQESLNRP	CLASP2	0.0344775	0.269543	0.708982	-0.0020536	0.943552	0.986409
CAMK2A	O75122|CLASP2|S|360::AGSSKASSLPGSLQR	CLASP2	-0.0755461	0.143412	0.842182	-0.0528105	0.267781	0.995589
CAMK2A	O75152|ZC3H11A|S|758::SMKTRRLSSASTGKP	ZC3H11A	0.481627	1.50296e-11	2.77315e-09	0.433115	3.93081e-11	7.25282e-09
CAMK2A	O75179|ANKRD17|S|2401::SSGVRAPSPAPSSVP	ANKRD17	0.0319737	0.385195	0.797772	-0.0326638	0.345803	0.802454
CAMK2A	O75420|GIGYF1|S|638::PTMSRSLSVPDSGRL	GIGYF1	0.70706	7.18547e-07	0.000165282	0.622541	1.50523e-06	0.000291927
CAMK2A	O75494|SRSF10|S|253::RSKSRSRSWTSPKSS	SRSF10	0.0159718	0.605628	0.913313	0.020845	0.474375	0.880103
CAMK2A	O75521|ECI2|S|119::VDLVSSLSPSLESSS	ECI2	-0.0373649	0.669566	0.983067	0.0475036	0.564849	0.997359
CAMK2A	O75808|CAPN15|S|296::LLSGKRLSVLEEEAT	CAPN15	-0.0713473	0.351054	0.774087	-0.0086913	0.902991	0.983639
CAMK2A	O76024|WFS1|S|32::SRLNATASLEQERSE	WFS1	0.0885859	0.328906	0.752851	-0.0261269	0.757356	0.960318
CAMK2A	O94851|MICAL2|S|515::VNLSRKESDIRPSKL	MICAL2	0.0595801	0.259713	0.702392	0.036644	0.457618	0.872404
CAMK2A	O94913|PCF11|S|509::SPKRRQRSMSPTSTP	PCF11	-0.10491	0.140186	0.806707	0.0457071	0.479666	0.997264
CAMK2A	O94921|CDK14|S|24::KKLRRTLSESFSRIA	CDK14	0.0689502	0.117987	0.540202	0.0787523	0.0601289	0.408363
CAMK2A	O94989|ARHGEF15|S|109::PVSRRSASPEPAPRS	ARHGEF15	-0.115551	0.00215481	0.0501573	-0.0490537	0.136513	0.590125
CAMK2A	O95292|VAPB|S|160::VSKSLSSSLDDTEVK	VAPB	0.00260803	0.962561	0.998676	0.0261129	0.618668	0.997359
CAMK2A	O95359|TACC2|S|2072::KVNTRRKSTDSVPIS	TACC2	0.1165	0.0203468	0.222112	0.0545859	0.229276	0.719128
CAMK2A	O95544|NADK|S|48::RAKSRSLSASPALGS	NADK	-0.00505723	0.915846	0.983027	-0.0255553	0.571046	0.915634
CAMK2A	O95817|BAG3|S|275::SSVQGASSREGSPAR	BAG3	0.0927002	0.0664933	0.691441	0.0410019	0.363719	0.999031
CAMK2A	O95817|BAG3|S|279::GASSREGSPARSSTP	BAG3	0.0927002	0.0664933	0.691441	0.0410019	0.363719	0.999031
CAMK2A	O95999|BCL10|S|138::NNLSRSNSDESNFSE	BCL10	0.136223	0.019853	0.451545	0.135754	0.0145864	0.391958
CAMK2A	O96013|PAK4|S|104::SNSLRRDSPPPPARA	PAK4	0.169937	0.0405964	0.329382	0.0333266	0.656851	0.940592
CAMK2A	P02545|LMNA|S|301::QSRIRIDSLSAQLSQ	LMNA	-0.0504975	0.427995	0.985587	-0.0443463	0.458189	0.999031
CAMK2A	P02545|LMNA|S|404::RSRGRASSHSSQTQG	LMNA	0.0387358	0.0611253	0.411766	0.0850491	0.000101078	0.00404579
CAMK2A	P04792|HSPB1|S|82::RALSRQLSSGVSEIR	HSPB1	0.614085	2.55951e-12	7.17137e-10	0.55664	5.74904e-12	1.2081e-09
CAMK2A	P05783|KRT18|S|53::ISVSRSTSFRGGMGS	KRT18	0.134224	0.0115773	0.305363	0.161348	0.00237364	0.107696
CAMK2A	P08621|SNRNP70|S|268::DRRRRSRSRDKEERR	SNRNP70	-0.0232311	0.651882	0.981286	0.00533011	0.911967	0.997359
CAMK2A	P08648|ITGA5|S|127::LLESSLSSSEGEEPV	ITGA5	0.0195322	0.318003	0.742637	0.011528	0.52818	0.899122
CAMK2A	P08670|VIM|S|26::GTASRPSSSRSYVTT	VIM	-0.020042	0.835707	0.996495	0.0169997	0.851492	0.999031
CAMK2A	P08670|VIM|S|39::TTSTRTYSLGSALRP	VIM	0.0683275	0.48468	0.855931	0.0913732	0.322318	0.78755
CAMK2A	P08670|VIM|S|72::SSAVRLRSSVPGVRL	VIM	0.231232	0.104018	0.506704	0.166298	0.208731	0.689542
CAMK2A	P09651|HNRNPA1|S|91::VEPKRAVSREDSQRP	HNRNPA1	0.0426764	0.432299	0.985587	0.0479176	0.350513	0.999031
CAMK2A	P0C7T5|ATXN1L|S|284::RNLVRRESEALDSPN	ATXN1L	0.063954	0.249065	0.896149	0.0830133	0.119291	0.862142
CAMK2A	P10398|ARAF|S|582::PKIERSASEPSLHRT	ARAF	-0.00632257	0.81134	0.964523	-0.00629638	0.800319	0.969151
CAMK2A	P11137|MAP2|S|1795::VASPRRLSNVSSSGS	MAP2	0.138575	0.0558859	0.652407	0.171769	0.0158345	0.400771
CAMK2A	P11137|MAP2|S|1802::SNVSSSGSINLLESP	MAP2	0.145638	0.060879	0.669825	0.201653	0.00967506	0.31214
CAMK2A	P11137|MAP2|S|833::AEVARRKSVPSETVV	MAP2	0.000545998	0.989311	0.998417	0.0212054	0.580897	0.919495
CAMK2A	P11274|BCR|S|301::GPLLRSQSTSEQEKR	BCR	0.0698932	0.421527	0.985587	0.165583	0.0562094	0.695356
CAMK2A	P12931|SRC|S|17::DASQRRRSLEPAENV	SRC	0.0548266	0.0776518	0.45659	-0.0136955	0.629578	0.93247
CAMK2A	P14921|ETS1|S|282::NSLQRVPSYDSFDSE	ETS1	0.116522	0.0019422	0.0472802	0.0848088	0.0129697	0.176098
CAMK2A	P16333|NCK1|S|85::GKVKRKPSVPDSASP	NCK1	0.00921307	0.849904	0.996495	0.0301727	0.512784	0.999031
CAMK2A	P16383|GCFC2|S|174::ISGMKRESEDDPESE	GCFC2	0.00997598	0.678402	0.936685	0.00330873	0.883483	0.983639
CAMK2A	P16949|STMN1|S|63::AAEERRKSHEAEVLK	STMN1	0.00119532	0.973516	0.995118	-0.00158589	0.962617	0.989954
CAMK2A	P17302|GJA1|S|368::QRPSSRASSRASSRP	GJA1	-0.0410663	0.548059	0.888951	-0.110391	0.0933882	0.507166
CAMK2A	P17302|GJA1|S|373::RASSRASSRPRPDDL	GJA1	-0.088927	0.307702	0.735281	-0.0773333	0.344511	0.801588
CAMK2A	P17509|HOXB6|S|214::LLSASQLSAEEEEEK	HOXB6	0.0978608	0.114736	0.77828	0.101077	0.0858763	0.775002
CAMK2A	P22059|OSBP|S|240::TALQRSLSELESLKL	OSBP	0.0368003	0.263655	0.904154	0.0183838	0.54546	0.997264
CAMK2A	P23588|EIF4B|S|418::ETQERERSRTGSESS	EIF4B	-0.00553413	0.954934	0.99244	-0.0612066	0.50777	0.888852
CAMK2A	P23588|EIF4B|S|422::RERSRTGSESSQTGT	EIF4B	-0.0167096	0.775778	0.960863	-0.100181	0.0776557	0.465503
CAMK2A	P25205|MCM3|S|668::EKKRKKRSEDESETE	MCM3	-0.0324029	0.358705	0.942905	-0.0443606	0.188834	0.9206
CAMK2A	P28290|ITPRID2|S|318::KGESSSPSPSAEKGK	ITPRID2	0.31092	1.83204e-05	0.00208284	0.308181	1.05065e-05	0.001299
CAMK2A	P30622|CLIP1|S|44::ISSEKASSTPSSETQ	CLIP1	0.0535556	0.443236	0.960444	0.0684459	0.301596	0.989325
CAMK2A	P35579|MYH9|S|1111::KKIRELESQISELQE	MYH9	-0.22181	0.0825791	0.466696	-0.226436	0.0606008	0.408363
CAMK2A	P35659|DEK|S|301::QNSSKKESESEDSSD	DEK	0.0659513	0.159133	0.870619	0.0196341	0.644262	0.999031
CAMK2A	P35659|DEK|S|303::SSKKESESEDSSDDE	DEK	0.0659513	0.159133	0.870619	0.0196341	0.644262	0.999031
CAMK2A	P38432|COIL|S|271::VTLEARNSSEKLPTE	COIL	0.00150255	0.96594	0.993519	-0.00196635	0.952582	0.987893
CAMK2A	P40818|USP8|S|718::SKLKRSYSSPDITQA	USP8	-0.0176112	0.647514	0.926842	-0.0402887	0.270338	0.753412
CAMK2A	P42345|MTOR|S|2448::RSRTRTDSYSAGQSV	MTOR	-0.0044657	0.879754	0.976761	-0.00423386	0.878695	0.983639
CAMK2A	P46087|NOP2|S|58::AAKRRLGSVEAPKTN	NOP2	0.538668	1.8444e-08	1.88552e-06	0.384562	2.15468e-06	0.000146848
CAMK2A	P46821|MAP1B|S|1258::VSPSKSPSLSPSPPS	MAP1B	0.0574292	0.0362139	0.308511	0.0110712	0.654468	0.940043
CAMK2A	P46821|MAP1B|S|1852::LALNRDLSTPGLEKD	MAP1B	0.644118	9.50794e-07	6.65996e-05	0.44264	8.44254e-05	0.00343375
CAMK2A	P46821|MAP1B|S|541::KLKQRADSRESLKPA	MAP1B	0.0196002	0.792208	0.961243	-0.0420948	0.548249	0.90537
CAMK2A	P46821|MAP1B|S|561::SKSVRKESKEETPEV	MAP1B	0.0143504	0.606866	0.913313	0.0196371	0.454976	0.871388
CAMK2A	P46939|UTRN|S|833::ISESSRQSLPSLKDS	UTRN	0.00721718	0.845354	0.996495	0.0349989	0.322986	0.999031
CAMK2A	P48634|PRRC2A|S|1085::APRGRTASETRSEGS	PRRC2A	0.0375897	0.49652	0.961654	-0.0264642	0.609062	0.997359
CAMK2A	P48634|PRRC2A|S|761::VPRERSDSGGSSSEP	PRRC2A	-0.0768915	0.0607825	0.410519	-0.0094096	0.800653	0.969151
CAMK2A	P49757|NUMB|S|276::EQLARQGSFRGFPAL	NUMB	0.110283	0.243256	0.933464	0.0850599	0.334154	0.999031
CAMK2A	P49760|CLK2|S|142::HSSRRAKSVEDDAEG	CLK2	0.0299973	0.424771	0.821565	-0.0344846	0.330313	0.794461
CAMK2A	P49761|CLK3|S|175::WKRRRSYSREHEGRL	CLK3	-0.101604	0.0950205	0.4881	-0.00482178	0.930981	0.985153
CAMK2A	P49796|RGS3|S|943::SLRRRTHSEGSLLQE	RGS3	-0.000109537	0.997421	0.999965	0.000179525	0.995503	0.999466
CAMK2A	P50402|EMD|S|49::ETQRRRLSPPSSSAA	EMD	0.0161377	0.791848	0.961243	-0.0399631	0.48849	0.882195
CAMK2A	P50479|PDLIM4|S|120::PTTSRRPSGTGTGPE	PDLIM4	0.0829771	0.0115213	0.15564	0.12135	0.000252	0.00886688
CAMK2A	P51813|BMX|S|254::RKLKSSSSSEDVASS	BMX	-0.0445398	0.10336	0.505832	0.00991261	0.692707	0.951226
CAMK2A	P52701|MSH6|S|65::RPLARSASPPKAKNL	MSH6	-0.0525103	0.08772	0.47549	-0.0506439	0.0801285	0.473205
CAMK2A	P53396|ACLY|S|455::PAPSRTASFSESRAD	ACLY	0.0550823	0.0669982	0.42861	0.0376467	0.176323	0.6485
CAMK2A	P53602|MVD|S|96::LARKRRNSRDGDPLP	MVD	-0.0143192	0.553219	0.892874	0.0044731	0.843282	0.975993
CAMK2A	P55081|MFAP1|S|94::RRLQNRISEDVEERL	MFAP1	-0.04225	0.492929	0.861004	-0.0335737	0.561555	0.911037
CAMK2A	P56211|ARPP19|S|104::DLPQRKPSLVASKLA	ARPP19	0.0573323	0.293074	0.7247	0.0206866	0.68374	0.948429
CAMK2A	P56524|HDAC4|S|632::RPLSRAQSSPASATF	HDAC4	0.0337084	0.272555	0.711457	-0.0406842	0.161839	0.626193
CAMK2A	P57768|SNX16|S|29::NRNQRSSSFGSVSTS	SNX16	0.025319	0.361403	0.78361	0.0253462	0.331437	0.794461
CAMK2A	P62753|RPS6|S|235::IAKRRRLSSLRASTS	RPS6	-0.161095	0.157606	0.599594	-0.221853	0.0425137	0.347021
CAMK2A	P62753|RPS6|S|236::AKRRRLSSLRASTSK	RPS6	-0.171212	0.265123	0.704727	-0.252744	0.0851722	0.485621
CAMK2A	P62753|RPS6|S|240::RLSSLRASTSKSESS	RPS6	-0.0855824	0.274723	0.713394	-0.19316	0.0125424	0.1741
CAMK2A	P62753|RPS6|S|242::SSLRASTSKSESSQK	RPS6	-0.0990064	0.199874	0.645201	-0.232601	0.00286126	0.0651971
CAMK2A	P82094|TMF1|S|340::SLDSRSVSEINSDDE	TMF1	-0.108338	0.074799	0.714397	-0.049149	0.367459	0.999031
CAMK2A	P98174|FGD1|S|116::RILVKSLSLDPGQSL	FGD1	0.137951	0.0919653	0.734639	0.0840247	0.259816	0.966937
CAMK2A	P98174|FGD1|S|365::PLMERQESVELTVQQ	FGD1	0.132979	0.0324744	0.547508	0.105439	0.0647055	0.726397
CAMK2A	P98175|RBM10|S|733::RGLVAAYSGESDSEE	RBM10	0.00494	0.935774	0.998448	0.0868181	0.147959	0.909402
CAMK2A	Q00536|CDK16|S|12::KKIKRQLSMTLRGGR	CDK16	0.0018223	0.969708	0.993576	0.0692992	0.132708	0.584747
CAMK2A	Q00537|CDK17|S|180::SRRSRRASLSEIGFG	CDK17	-0.0291165	0.492091	0.860534	-0.00564757	0.886754	0.983639
CAMK2A	Q00587|CDC42EP1|S|192::PGLRRSDSLLSFRLD	CDC42EP1	0.267046	0.208398	0.871812	0.203231	0.303335	0.989325
CAMK2A	Q00613|HSF1|S|320::ASPGRPSSVDTLLSP	HSF1	0.222697	0.154121	0.813817	0.0305114	0.828967	0.997359
CAMK2A	Q00987|MDM2|S|166::SSRRRAISETEENSD	MDM2	-0.102322	0.0130602	0.168419	-0.125094	0.00183532	0.0462274
CAMK2A	Q01082|SPTBN1|S|2161::ATEQRTSSKESSPIP	SPTBN1	-0.0874355	0.132218	0.796731	0.00314933	0.951898	0.997412
CAMK2A	Q01130|SRSF2|S|189::RSRSRSRSRSPPPVS	SRSF2	0.0167091	0.720312	0.947807	0.0506884	0.253147	0.743103
CAMK2A	Q01130|SRSF2|S|191::RSRSRSRSPPPVSKR	SRSF2	0.017425	0.704284	0.943166	0.0669513	0.128605	0.57851
CAMK2A	Q01130|SRSF2|S|206::ESKSRSRSKSPPKSP	SRSF2	-0.0481163	0.488682	0.991534	0.0747243	0.259847	0.995589
CAMK2A	Q01130|SRSF2|S|208::KSRSRSKSPPKSPEE	SRSF2	-0.0481163	0.488682	0.991534	0.0747243	0.259847	0.995589
CAMK2A	Q01433|AMPD2|S|168::QRLERQISQDVKLEP	AMPD2	0.357848	2.66695e-10	3.8799e-08	0.363475	5.10562e-11	8.77818e-09
CAMK2A	Q01850|CDR2|S|311::KPLKRSSSETILSSL	CDR2	0.0464673	0.424469	0.957283	0.0213211	0.693836	0.997359
CAMK2A	Q02952|AKAP12|S|627::KKRVRRPSESDKEDE	AKAP12	-0.0183698	0.664131	0.932561	-0.0358463	0.370079	0.82037
CAMK2A	Q02952|AKAP12|S|696::KKRARRGSSSDEEGG	AKAP12	-0.00676199	0.718993	0.947807	-0.0422386	0.022818	0.245196
CAMK2A	Q02952|AKAP12|S|697::KRARRGSSSDEEGGP	AKAP12	-0.0185378	0.58778	0.994158	-0.0320465	0.325045	0.999031
CAMK2A	Q03393|PTS|S|19::AQVSRRISFSASHRL	PTS	0.0438161	0.246835	0.693766	0.0308618	0.382739	0.827499
CAMK2A	Q05209|PTPN12|S|435::KKLERNLSFEIKKVP	PTPN12	0.147726	0.0129923	0.168011	0.0850475	0.11456	0.552356
CAMK2A	Q06190|PPP2R3A|S|181::FGLLRSSSVEEKPLS	PPP2R3A	0.584638	1.7651e-06	0.000348125	0.543315	2.00002e-06	0.000409925
CAMK2A	Q06945|SOX4|S|347::SGRSSAASSPAAGRS	SOX4	-0.136959	0.0753485	0.450749	-0.0915057	0.199435	0.67861
CAMK2A	Q07617|SPAG1|S|423::KRSPRRASAAAAAGG	SPAG1	0.00846271	0.904645	0.997712	0.070724	0.296792	0.999031
CAMK2A	Q07955|SRSF1|S|201::VDGPRSPSYGRSRSR	SRSF1	-0.0276623	0.52968	0.87625	-0.0266316	0.519736	0.894811
CAMK2A	Q08170|SRSF4|S|269::AGKSRSKSKDQAEEK	SRSF4	-0.048734	0.156287	0.598252	0.0382202	0.234064	0.722633
CAMK2A	Q08AD1|CAMSAP2|S|1313::KRTPRSESVEGFLSP	CAMSAP2	-0.0597015	0.385694	0.946618	0.0266359	0.677042	0.997359
CAMK2A	Q09019|DMWD|S|495::RSLSRSNSLPHPAGG	DMWD	0.0762144	0.0143957	0.178238	0.0425108	0.131872	0.583397
CAMK2A	Q09666|AHNAK|S|135::KIKPRLKSEDGVEGD	AHNAK	0.00511565	0.883382	0.977015	0.00350616	0.914796	0.983639
CAMK2A	Q09666|AHNAK|S|210::KTVIRLPSGSGAASP	AHNAK	0.177416	0.000171777	0.00633898	0.104934	0.0106017	0.158393
CAMK2A	Q09666|AHNAK|S|5749::DLKSSKASLGSLEGE	AHNAK	-0.0789935	0.00897761	0.133452	-0.0563521	0.0416502	0.345511
CAMK2A	Q09666|AHNAK|S|5752::SSKASLGSLEGEAEA	AHNAK	-0.0572913	0.0464649	0.351219	-0.0530727	0.0494357	0.372862
CAMK2A	Q09666|AHNAK|S|5860::VSLASKKSRLSSSSS	AHNAK	0.00422974	0.955321	0.998676	-0.0348048	0.625306	0.997359
CAMK2A	Q09666|AHNAK|S|5863::ASKKSRLSSSSSNDS	AHNAK	0.0547406	0.264142	0.94298	0.0489712	0.286717	0.999031
CAMK2A	Q09666|AHNAK|S|5864::SKKSRLSSSSSNDSG	AHNAK	0.0493823	0.324467	0.748123	0.0230978	0.6214	0.927683
CAMK2A	Q12770|SCAP|S|822::PGRQRRDSGVGSGLE	SCAP	0.0157708	0.708839	0.944992	0.0612825	0.130455	0.581109
CAMK2A	Q12778|FOXO1|S|256::SPRRRAASMDNNSKF	FOXO1	0.0354199	0.386414	0.799132	0.0424967	0.27094	0.753654
CAMK2A	Q12789|GTF3C1|S|1611::KSLGKDGSLEDDEDE	GTF3C1	-0.129772	0.0945523	0.738386	-0.082522	0.244361	0.960643
CAMK2A	Q12802|AKAP13|S|1642::SGEERVDSLVSLSEE	AKAP13	-0.0252796	0.63002	0.922233	-0.0544312	0.274187	0.757017
CAMK2A	Q12802|AKAP13|S|2567::RSLSRPSSLIEQEKQ	AKAP13	0.111055	0.109113	0.767693	0.0745614	0.241151	0.957377
CAMK2A	Q12802|AKAP13|S|2720::PSIAKSGSLDSELSV	AKAP13	-0.130134	0.336721	0.933367	0.240548	0.0712299	0.73426
CAMK2A	Q12873|CHD3|S|73::RKRKKRDSEEEFGSE	CHD3	0.0232715	0.771627	0.994464	-0.0174856	0.816379	0.999031
CAMK2A	Q12888|TP53BP1|S|1317::SSLHRTSSGTSLSAM	TP53BP1	-0.0313142	0.545184	0.991534	0.0673388	0.178356	0.945369
CAMK2A	Q12888|TP53BP1|S|1462::GALRRSDSPEIPFQA	TP53BP1	0.00572637	0.904396	0.980794	-0.0100678	0.822265	0.972715
CAMK2A	Q12965|MYO1E|S|1002::PPLPRQQSTSSDRVS	MYO1E	0.114583	0.120418	0.822156	0.0972793	0.15721	0.921318
CAMK2A	Q13151|HNRNPA0|S|84::VELKRAVSREDSARP	HNRNPA0	0.08493	0.0910985	0.483093	0.110683	0.0220919	0.240468
CAMK2A	Q13185|CBX3|S|93::KDGTKRKSLSDSESD	CBX3	0.0205276	0.430072	0.824087	-0.00429508	0.859752	0.979888
CAMK2A	Q13243|SRSF5|S|250::GSSSRSKSPASVDRQ	SRSF5	-0.0462384	0.305768	0.922639	-0.0175152	0.674547	0.997359
CAMK2A	Q13247|SRSF6|S|303::RSQSRSNSPLPVPPS	SRSF6	-0.0582674	0.013114	0.168433	-0.0217646	0.299985	0.77692
CAMK2A	Q13263|TRIM28|S|473::SGVKRSRSGEGEVSG	TRIM28	0.190457	0.00813436	0.246801	0.184036	0.00685785	0.224606
CAMK2A	Q13263|TRIM28|S|594::AEGPRLASPSGSTSS	TRIM28	0.042873	0.0935157	0.4849	0.0666827	0.00779284	0.129852
CAMK2A	Q13409|DYNC1I2|S|101::STPSEAGSQDSGDGA	DYNC1I2	0.0136864	0.767621	0.958735	-0.0196187	0.652548	0.939815
CAMK2A	Q13427|PPIG|S|256::KKSKKSASSESEAEN	PPIG	0.0135237	0.836714	0.996495	-0.0352009	0.570189	0.999031
CAMK2A	Q13428|TCOF1|S|1350::ESRKRKLSGDQPAAR	TCOF1	0.0937296	0.0160542	0.190062	0.021006	0.544815	0.904826
CAMK2A	Q13439|GOLGA4|S|71::KLQLRVPSVESLFRS	GOLGA4	0.0565663	0.244375	0.693766	-0.0277172	0.540036	0.903644
CAMK2A	Q13439|GOLGA4|S|89::ESLFRSSSKESLVRT	GOLGA4	-0.0350642	0.60453	0.913313	0.0213005	0.737412	0.958058
CAMK2A	Q13469|NFATC2|S|243::SPVPRPASRSSSPGA	NFATC2	0.0874865	0.0670994	0.42861	-0.0182386	0.675274	0.945134
CAMK2A	Q13469|NFATC2|S|757::VLYQRSKSLSPSLLG	NFATC2	0.251406	0.00298756	0.157722	0.33973	0.000155125	0.0148898
CAMK2A	Q13535|ATR|S|435::SPKRRRLSSSLNPSK	ATR	0.245203	7.03693e-07	5.11869e-05	0.266457	5.62474e-08	5.31889e-06
CAMK2A	Q13563|PKD2|S|829::HSSRRRGSISSGVSY	PKD2	0.0613734	0.40338	0.978466	0.0539004	0.434084	0.999031
CAMK2A	Q13595|TRA2A|S|86::RRRSRSRSYTPEYRR	TRA2A	-0.0935706	0.195324	0.901024	-0.00824116	0.900236	0.999031
CAMK2A	Q13625|TP53BP2|S|480::GTLRKNQSSEDILRD	TP53BP2	-0.0991507	0.0310209	0.284058	-0.0773941	0.0694385	0.442357
CAMK2A	Q13873|BMPR2|S|940::RRAQRPNSLDLSATN	BMPR2	-0.0147276	0.756188	0.992083	0.0055436	0.900871	0.997359
CAMK2A	Q14004|CDK13|S|315::KAYRRRRSLSPLGGR	CDK13	-0.0432111	0.530965	0.991534	-0.0220285	0.732578	0.999031
CAMK2A	Q14004|CDK13|S|340::QSLRSRKSPSPAGGG	CDK13	0.0268031	0.561614	0.99349	0.0218923	0.613352	0.999031
CAMK2A	Q14004|CDK13|S|342::LRSRKSPSPAGGGSS	CDK13	0.0268031	0.561614	0.99349	0.0218923	0.613352	0.999031
CAMK2A	Q14004|CDK13|S|437::RSRSRHSSISPSTLT	CDK13	-0.00546913	0.881593	0.976761	-0.0388928	0.265287	0.75141
CAMK2A	Q14157|UBAP2L|S|604::TQTRRYPSSISSSPQ	UBAP2L	0.082323	0.273002	0.906251	0.0603108	0.388535	0.997264
CAMK2A	Q14161|GIT2|S|415::SKTNRQKSLDSDLSD	GIT2	-0.0361663	0.628789	0.978435	-0.0293677	0.675797	0.997359
CAMK2A	Q14161|GIT2|S|559::ALVTSSSSLPSFPST	GIT2	-0.0452929	0.510192	0.963275	-0.124145	0.0695467	0.729199
CAMK2A	Q14162|SCARF1|S|589::LARAKRPSVSFAEGT	SCARF1	0.06431	0.186539	0.629985	-0.0107369	0.811472	0.971874
CAMK2A	Q14162|SCARF1|S|606::APQSRRSSGELSSPL	SCARF1	-0.0286825	0.505377	0.865559	0.0702292	0.0900811	0.498875
CAMK2A	Q14207|NPAT|S|1296::APSSRRFSEDSSTSK	NPAT	0.324995	0.000248711	0.020495	0.406069	1.58097e-05	0.00182415
CAMK2A	Q14315|FLNC|S|2624::SSSSRGSSYSSIPKF	FLNC	0.0425298	0.159373	0.601025	0.0457177	0.109475	0.544952
CAMK2A	Q14643|ITPR1|S|1764::RPSGRRESLTSFGNG	ITPR1	-0.0566886	0.184327	0.849568	-0.0180098	0.643621	0.997359
CAMK2A	Q14693|LPIN1|S|162::RRKRRRKSQLDSLKR	LPIN1	0.0879349	0.0392573	0.323862	0.0577546	0.141415	0.599665
CAMK2A	Q14738|PPP2R5D|S|89::KKERRQSSSRFNLSK	PPP2R5D	-0.110231	0.240714	0.688731	-0.143118	0.109104	0.544799
CAMK2A	Q14764|MVP|S|864::PLGRRVASGPSPGEG	MVP	-0.0155685	0.711085	0.945571	0.00279123	0.943592	0.986409
CAMK2A	Q14934|NFATC4|S|289::PALSRRGSLGEEGSE	NFATC4	-0.0391501	0.370781	0.787848	-0.00126434	0.975273	0.993436
CAMK2A	Q14934|NFATC4|S|334::PQKTRRTSSEQAVAL	NFATC4	0.0161146	0.773415	0.960767	0.042735	0.419069	0.85141
CAMK2A	Q14980|NUMA1|S|1225::QEAERKNSLISSLEE	NUMA1	-0.0458717	0.289547	0.724109	-0.0294012	0.467522	0.876633
CAMK2A	Q14C86|GAPVD1|S|902::ERLVRSRSSDIVSSV	GAPVD1	0.160174	0.00936929	0.137096	0.0684183	0.213797	0.698349
CAMK2A	Q14D04|VEPH1|S|380::GSGRRKISTEIEFPE	VEPH1	0.0438632	0.246624	0.693766	0.0550679	0.12534	0.56962
CAMK2A	Q15036|SNX17|S|409::GTLRRSDSQQAVKSP	SNX17	0.158135	0.000360415	0.0114081	0.0985488	0.0116036	0.167522
CAMK2A	Q15052|ARHGEF6|S|225::KSSERPLSPKAVKGF	ARHGEF6	-0.00517047	0.908811	0.997557	0.00800532	0.850386	0.997359
CAMK2A	Q15057|ACAP2|S|384::KSSPSTGSLDSGNES	ACAP2	-0.013255	0.80127	0.995835	-0.0267065	0.591052	0.999031
CAMK2A	Q15059|BRD3|S|263::ITASRSESPPPLSDP	BRD3	-0.0139609	0.423892	0.820558	0.00485487	0.766089	0.960445
CAMK2A	Q15139|PRKD1|S|205::GVRRRRLSNVSLTGV	PRKD1	0.00989305	0.794617	0.961343	-0.0236844	0.508722	0.888852
CAMK2A	Q15149|PLEC|S|4386::GFRSRSSSVGSSSSY	PLEC	-0.0021309	0.95828	0.992942	0.0534775	0.170106	0.638635
CAMK2A	Q15149|PLEC|S|4642::RAGSRRGSFDATGSG	PLEC	0.0362844	0.156804	0.598505	0.0758189	0.00321485	0.0700873
CAMK2A	Q15276|RABEP1|S|407::DGLRRAQSTDSLGTS	RABEP1	0.0476836	0.318647	0.742705	0.00477299	0.914604	0.983639
CAMK2A	Q15390|MTFR1|S|119::KAPSRQISLPDLSQE	MTFR1	0.163039	1.0567e-05	0.000559015	0.136751	4.96123e-05	0.00227465
CAMK2A	Q15555|MAPRE2|S|223::STPSRPSSAKRASSS	MAPRE2	-0.0187813	0.527311	0.874804	-0.0736026	0.0127638	0.175222
CAMK2A	Q15654|TRIP6|S|92::RGGLRPGSLDAEIDL	TRIP6	0.057724	0.156123	0.598252	0.027287	0.469216	0.87793
CAMK2A	Q15751|HERC1|S|1428::SQQERRVSTDLPEGQ	HERC1	-0.0597394	0.165776	0.606723	-0.0779103	0.0584387	0.405586
CAMK2A	Q15751|HERC1|S|1491::GLMTRSESLTAESRL	HERC1	0.260804	0.00126347	0.0334201	0.184539	0.011473	0.166423
CAMK2A	Q16204|CCDC6|S|419::PSPRRSNSPDKFKRP	CCDC6	-0.0522957	0.325361	0.929461	-0.0674677	0.183818	0.9206
CAMK2A	Q16629|SRSF7|S|181::ASLRRSRSGSIKGSR	SRSF7	-0.111177	0.00874981	0.290355	-0.0774715	0.040027	0.592462
CAMK2A	Q16875|PFKFB3|S|461::NPLMRRNSVTPLASP	PFKFB3	0.200888	0.00842059	0.290355	0.194426	0.00703505	0.253577
CAMK2A	Q2M1Z3|ARHGAP31|S|272::RKERRENSLPEIVPP	ARHGAP31	0.0743178	0.225293	0.891906	0.0625255	0.275026	0.972092
CAMK2A	Q2PPJ7|RALGAPA2|S|821::ILVRRSSSPAELDLK	RALGAPA2	-0.0451684	0.459975	0.98805	-0.0639164	0.272039	0.999012
CAMK2A	Q32P44|EML3|S|176::KLSRKAISSANLLVR	EML3	-0.0667899	0.734706	0.95034	0.0936745	0.613509	0.926016
CAMK2A	Q3KQU3|MAP7D1|S|442::RSLKKRQSLPASPRA	MAP7D1	-0.0176525	0.676023	0.936664	0.0107099	0.787112	0.96624
CAMK2A	Q3MII6|TBC1D25|S|506::GRLLRQASLDGLQQL	TBC1D25	0.0209311	0.852327	0.995325	-0.0620188	0.559587	0.997264
CAMK2A	Q4G0J3|LARP7|S|298::RTGKRKRSSSEDAES	LARP7	0.204839	0.00153939	0.0396106	0.215906	0.000505579	0.0159363
CAMK2A	Q4G0J3|LARP7|S|300::GKRKRSSSEDAESLA	LARP7	0.231193	0.0014356	0.0371928	0.283796	8.19889e-05	0.00335268
CAMK2A	Q4KMP7|TBC1D10B|S|661::GPSSSLLSLPGLKSR	TBC1D10B	-0.0156435	0.940105	0.998448	0.0914954	0.6414	0.999031
CAMK2A	Q4V328|GRIPAP1|S|688::SSAVPARSLSSSPQA	GRIPAP1	-0.0538899	0.487752	0.961639	0.00263274	0.970955	0.999161
CAMK2A	Q59FH1|TRRAP|S|1772::SSIKRGLSVDSAQEV	TRRAP	0.24348	0.000461694	0.0328534	0.291307	5.02689e-05	0.00507357
CAMK2A	Q5H9U9|DDX60L|S|1080::KRVLKNLSPDSLSSS	DDX60L	-0.0378649	0.421715	0.817391	-0.0657777	0.143241	0.603059
CAMK2A	Q5HYW2|NHSL2|S|128::LSSGRPPSVEELLRE	NHSL2	-0.0139998	0.647243	0.926842	-0.0386102	0.18581	0.659451
CAMK2A	Q5HYW2|NHSL2|S|500::RFRERSLSVPTDSGT	NHSL2	0.104049	0.0127759	0.166351	0.0862473	0.026158	0.267626
CAMK2A	Q5JSH3|WDR44|S|344::PQRPRSNSGRELTDE	WDR44	0.0508136	0.0587511	0.403077	0.0818473	0.00222984	0.0540665
CAMK2A	Q5SNT2|TMEM201|S|441::FRSPRRTSPSSLPGR	TMEM201	-0.0306905	0.366213	0.787046	-0.00496163	0.875531	0.983639
CAMK2A	Q5SRE5|NUP188|S|1523::QRVQRPPSAASAAPS	NUP188	-0.000369929	0.991682	0.999466	0.0163975	0.623719	0.92916
CAMK2A	Q5SW79|CEP170|S|1160::PRRTRLGSLSARSDS	CEP170	-0.0333335	0.704567	0.943372	-0.0627487	0.449411	0.868593
CAMK2A	Q5SW79|CEP170|S|1167::SLSARSDSEATISRS	CEP170	-0.132742	0.0183556	0.387112	-0.103692	0.0432976	0.609184
CAMK2A	Q5SW79|CEP170|S|446::GKLLKQKSEEPSVSI	CEP170	0.155465	0.015625	0.187326	0.0313505	0.583885	0.919495
CAMK2A	Q5SW79|CEP170|S|838::KSLVRQGSFTIEKPS	CEP170	0.0874617	0.0789433	0.459705	0.0330265	0.469226	0.87793
CAMK2A	Q5SW79|CEP170|S|881::RIRERSESLDPDSSM	CEP170	0.144693	0.0096801	0.139152	0.140156	0.00788736	0.130564
CAMK2A	Q5SXM2|SNAPC4|S|1398::SVPSRVGSESEDEDL	SNAPC4	-0.0483488	0.727867	0.994464	0.137315	0.301846	0.999031
CAMK2A	Q5T1M5|FKBP15|S|956::EERPRRPSQEQSASA	FKBP15	-0.0275419	0.414193	0.810692	-0.00295791	0.925181	0.984665
CAMK2A	Q5T1Z4|PUM1|S|710::GSGSRRDSLTGSSDL	PUM1	0.00506858	0.873594	0.975891	0.085137	0.00794796	0.131243
CAMK2A	Q5T4S7|UBR4|S|1760::ESLVRHASTSSPADK	UBR4	0.0807928	0.0446087	0.344503	0.0224509	0.538304	0.903644
CAMK2A	Q5T4S7|UBR4|T|2715::RNKRRHVTLPSSPRS	UBR4	0.0509839	0.394569	0.799793	-0.0598516	0.289396	0.766692
CAMK2A	Q5T5C0|STXBP5|S|785::SRSSSVTSIDKESRE	STXBP5	-0.00784884	0.834428	0.968796	0.014842	0.674433	0.945006
CAMK2A	Q5T5U3|ARHGAP21|S|881::SKTERSKSYDEGLDD	ARHGAP21	0.0928508	0.00750198	0.117988	0.0996017	0.00273375	0.0634382
CAMK2A	Q5T5U3|ARHGAP21|S|924::DSGSRKDSSSEVFSD	ARHGAP21	-0.0866674	0.348185	0.939847	-0.025695	0.763752	0.997359
CAMK2A	Q5T5Y3|CAMSAP1|S|534::KSLLSNVSIEDEEEE	CAMSAP1	0.215125	0.00402906	0.0775569	0.112542	0.0911141	0.501335
CAMK2A	Q5TZA2|CROCC|S|512::RSPRRGPSPACSDSS	CROCC	-0.00617481	0.912413	0.998263	0.00419004	0.936687	0.999031
CAMK2A	Q5U0L9|HOMER3|S|120::ARLAREKSQDGGELT	HOMER3	0.0441041	0.527427	0.991534	-0.0160629	0.805277	0.999031
CAMK2A	Q5U651|RASIP1|S|292::KNRSRAASGGAALAS	RASIP1	0.0488325	0.174196	0.614718	0.0824296	0.0185833	0.216572
CAMK2A	Q5U651|RASIP1|S|322::KERSENLSLRRSVSE	RASIP1	0.0844864	0.263724	0.703548	-0.0697436	0.324905	0.789308
CAMK2A	Q5U651|RASIP1|S|326::ENLSLRRSVSELSLQ	RASIP1	-0.0515878	0.598685	0.974237	-0.0512586	0.578132	0.997359
CAMK2A	Q5U651|RASIP1|S|328::LSLRRSVSELSLQGR	RASIP1	0.0740473	0.0422106	0.336029	0.0642669	0.0592049	0.406271
CAMK2A	Q5U651|RASIP1|S|41::KLGRRWPSAASVKSS	RASIP1	0.0793122	0.322411	0.929461	0.0759106	0.313882	0.994043
CAMK2A	Q5VT25|CDC42BPA|S|1719::ASPRKTKSLSLESTD	CDC42BPA	-0.0752662	0.277578	0.944905	0.0233248	0.714807	0.999031
CAMK2A	Q5VT25|CDC42BPA|S|1721::PRKTKSLSLESTDRG	CDC42BPA	-0.0884259	0.387291	0.946618	0.0152415	0.872239	0.997359
CAMK2A	Q5VT52|RPRD2|S|758::SLLSKIISPGSSTPS	RPRD2	-0.112793	0.132383	0.831839	-0.0738206	0.284034	0.999031
CAMK2A	Q5VTL8|PRPF38B|S|320::KERRRSRSIDRGLER	PRPF38B	-0.0748054	0.0663405	0.42858	-0.0567415	0.134019	0.586382
CAMK2A	Q5VTL8|PRPF38B|S|475::NKRSRSGSQGRTDSV	PRPF38B	-0.0447273	0.222233	0.671134	-0.0461749	0.181207	0.653504
CAMK2A	Q5VTL8|PRPF38B|S|481::GSQGRTDSVEKSKKR	PRPF38B	0.00112152	0.980689	0.998448	-0.0451573	0.309383	0.999031
CAMK2A	Q5VTL8|PRPF38B|S|529::HDRRRSQSIEQESQE	PRPF38B	-0.0833167	0.00535406	0.093326	-0.0782064	0.00539988	0.101365
CAMK2A	Q5VUA4|ZNF318|S|207::RGLERYISQEEGPLS	ZNF318	0.212482	0.0195319	0.216338	0.215825	0.0122921	0.173488
CAMK2A	Q5VW26|NFIB|S|264::VNLQRSLSSPPSSKR	NFIB	0.392074	3.78762e-06	0.000240784	0.316958	3.23893e-05	0.00155079
CAMK2A	Q5VZ18|SHE|S|246::TEIRRRGSKDPLVKA	SHE	-0.00733323	0.869051	0.974814	0.0852933	0.0493238	0.372762
CAMK2A	Q5VZL5|ZMYM4|S|1181::RRRGRKKSIVAVEPR	ZMYM4	0.779644	4.30226e-09	6.07909e-06	0.793052	1.5978e-09	3.95095e-06
CAMK2A	Q5VZL5|ZMYM4|S|1539::EELAKAKSEDSDVEL	ZMYM4	0.00966469	0.847725	0.996495	0.00624645	0.894894	0.999031
CAMK2A	Q63HR2|TNS2|S|120::STLPRSFSLDPLMER	TNS2	0.0808039	0.256416	0.901335	-0.0552708	0.403338	0.997264
CAMK2A	Q641Q2|WASHC2A|S|288::PKRSRPTSFADELAA	WASHC2A	0.00192402	0.978247	0.998448	-0.0881406	0.198103	0.959963
CAMK2A	Q66K74|MAP1S|S|472::EGPGRAESKESVGSR	MAP1S	0.032673	0.487468	0.857334	0.00512244	0.907366	0.983639
CAMK2A	Q69YQ0|SPECC1L|S|832::MGLSRRSSTSSEPTP	SPECC1L	0.0484074	0.124606	0.55231	0.0525497	0.0782054	0.467317
CAMK2A	Q6DN90|IQSEC1|S|107::IKRSRSLSESYELSS	IQSEC1	-0.00333714	0.97271	0.998767	-0.0589608	0.523396	0.997264
CAMK2A	Q6GYQ0|RALGAPA1|S|797::QPLPRSSSTSDILEP	RALGAPA1	-0.0347327	0.296596	0.726987	0.0272002	0.382896	0.827515
CAMK2A	Q6GYQ0|RALGAPA1|S|860::STMTRRGSSPGSLEI	RALGAPA1	-0.0170395	0.710049	0.988011	0.0304137	0.483106	0.997264
CAMK2A	Q6N021|TET2|S|99::GGIKRTVSEPSLSGL	TET2	-0.0413815	0.448	0.986341	0.0929794	0.0836797	0.77837
CAMK2A	Q6NY19|KANK3|S|271::RASPRADSPDGLAAG	KANK3	-0.00173133	0.951962	0.992123	0.0302055	0.269003	0.752786
CAMK2A	Q6NYC8|PPP1R18|S|209::RSLRLAESREQSPRR	PPP1R18	0.0468463	0.482412	0.855445	-0.0749875	0.235633	0.724407
CAMK2A	Q6P0Q8|MAST2|S|1407::PLLKRVQSAEKLAAA	MAST2	0.0373883	0.426478	0.822121	-0.0237395	0.589833	0.922174
CAMK2A	Q6P158|DHX57|S|132::AGSERGLSGEEEDDE	DHX57	-0.0381036	0.456087	0.840501	-0.00585697	0.902469	0.983639
CAMK2A	Q6P2E9|EDC4|S|729::ASPSRTRSPDVISSA	EDC4	0.0862591	0.263512	0.703548	0.10297	0.158484	0.624338
CAMK2A	Q6P3S6|FBXO42|S|488::SLAPRRGSLPDQKDL	FBXO42	0.00124191	0.96537	0.993519	0.0450437	0.102476	0.532075
CAMK2A	Q6P4F9|RASAL2|S|116::RCLRRTVSVPSEGQF	RASAL2	0.159675	0.0574225	0.635308	0.0244935	0.739555	0.997359
CAMK2A	Q6P4R9|SASH1|S|71::ELRKRRVSQDLEVEK	SASH1	0.0574247	0.221167	0.922897	0.0711838	0.113644	0.850029
CAMK2A	Q6PCD5|RFWD3|S|266::KTLPKQPSPQKSEPL	RFWD3	-0.00652145	0.799432	0.962688	-0.0219997	0.365212	0.817702
CAMK2A	Q6PD62|CTR9|S|941::KKKRRKGSGSEQEGE	CTR9	-0.0114522	0.611337	0.915083	-0.0056175	0.790451	0.968316
CAMK2A	Q6PJG2|MIDEAS|S|461::TRRRRRASQEANLLT	MIDEAS	0.106704	8.33634e-06	0.000456989	0.0812425	0.000134004	0.00517214
CAMK2A	Q6PJG2|MIDEAS|S|923::VPLPRRESPSEERLE	MIDEAS	-0.0210677	0.35825	0.780575	-0.0107036	0.617401	0.927395
CAMK2A	Q6PJT7|ZC3H14|S|343::AKPERRPSLPPSKQA	ZC3H14	0.532145	4.28818e-12	1.04645e-09	0.513968	2.31544e-12	6.25582e-10
CAMK2A	Q6PKG0|LARP1|S|849::RPRTASISSSPSEGT	LARP1	0.113548	0.182152	0.849443	0.0474898	0.541591	0.997264
CAMK2A	Q6R327|RICTOR|S|1302::TLPRRAQSLKAPSIA	RICTOR	0.0449376	0.323879	0.747438	0.0142828	0.736544	0.957875
CAMK2A	Q6WKZ4|RAB11FIP1|S|500::AVVSRQGSSLNLFED	RAB11FIP1	-0.130071	0.194602	0.900912	-0.0574265	0.531994	0.999031
CAMK2A	Q6ZN18|AEBP2|S|206::TSGGRRGSLEMSSDG	AEBP2	0.0937792	0.214973	0.881146	0.077817	0.270495	0.968556
CAMK2A	Q6ZN55|ZNF574|S|298::RRARRNNSGEAGGAA	ZNF574	-0.0731276	0.084686	0.472107	0.040582	0.299684	0.776674
CAMK2A	Q6ZNJ1|NBEAL2|S|2739::WRSSRRISQVSSGET	NBEAL2	0.0729691	0.120783	0.547466	0.132364	0.00461806	0.0912157
CAMK2A	Q6ZNJ1|NBEAL2|S|759::PALTRSQSVPASTGL	NBEAL2	-0.0280115	0.503983	0.864704	0.0315434	0.42414	0.855202
CAMK2A	Q6ZNL6|FGD5|S|744::RTVSRVESFEDRSRP	FGD5	0.545775	1.75056e-05	0.000882865	0.396802	0.000404895	0.0130899
CAMK2A	Q6ZS17|RIPOR1|S|22::ARVNRSQSFAGVLGS	RIPOR1	-0.0225155	0.585849	0.907469	-0.0565344	0.15233	0.617564
CAMK2A	Q6ZUT9|DENND5B|S|1076::PTTARRLSITSLTGK	DENND5B	0.077403	0.231077	0.67812	0.0685391	0.258408	0.74595
CAMK2A	Q6ZV73|FGD6|S|515::GVLKKAASEELLEKS	FGD6	-0.0480836	0.401225	0.952595	-0.0873614	0.116956	0.856315
CAMK2A	Q6ZVL6|KIAA1549L|S|1659::ASLRRSTSDIGSKTR	KIAA1549L	0.109244	0.0949742	0.77493	0.037246	0.525501	0.999031
CAMK2A	Q7L4I2|RSRC2|S|104::KGRERLNSSENGEDR	RSRC2	0.000277101	0.989104	0.998342	0.00395212	0.835877	0.975893
CAMK2A	Q7L591|DOK3|S|330::CPLPRATSLPSLDTP	DOK3	0.0253679	0.560445	0.971334	-0.0152876	0.707823	0.997359
CAMK2A	Q7RTP6|MICAL3|S|1134::AELELRVSEDEEKLP	MICAL3	0.00351123	0.964231	0.998448	0.0297431	0.686964	0.999031
CAMK2A	Q7RTP6|MICAL3|T|684::GAGKRRKTSQSEEEE	MICAL3	-0.0311114	0.183798	0.625513	-0.0508853	0.0250486	0.259935
CAMK2A	Q7RTQ0|KNS2|S|548::GSLKRSGSFSKLRAS	KNS2	0.021245	0.504865	0.865156	-0.0140581	0.637948	0.936251
CAMK2A	Q7RTV5|PRXL2C|S|12::APVTRQVSGAAALVP	PRXL2C	0.00768603	0.93718	0.998448	-0.028287	0.75798	0.999031
CAMK2A	Q7Z309|PABIR2|S|25::GTLRRSSSAPLIHGL	PABIR2	-0.00457782	0.91706	0.983493	-0.0179486	0.664477	0.94421
CAMK2A	Q7Z3D4|LYSMD3|S|55::EKVRRSTSRDRLDDI	LYSMD3	-0.00952668	0.781631	0.961243	-0.0128658	0.690597	0.951226
CAMK2A	Q7Z401|DENND4A|S|1093::PLRSKRDSLEKESSD	DENND4A	0.0307922	0.380549	0.795714	0.0642841	0.0580637	0.403354
CAMK2A	Q7Z460|CLASP1|S|559::SDRSSSSSQESLNRP	CLASP1	0.0232257	0.558985	0.894718	-0.00375201	0.919731	0.983894
CAMK2A	Q7Z460|CLASP1|S|646::RIRTRRQSSGSATNV	CLASP1	-0.00850556	0.722046	0.948041	0.026978	0.23566	0.724407
CAMK2A	Q7Z4S6|KIF21A|S|853::GKVTRKLSSSDAPAQ	KIF21A	-0.0420958	0.406672	0.807051	-0.03186	0.502974	0.888101
CAMK2A	Q7Z5L9|IRF2BP2|S|240::GAHKRPASVSSSAAV	IRF2BP2	0.139937	0.000486796	0.0148492	0.0417019	0.218464	0.706274
CAMK2A	Q86SQ0|PHLDB2|S|415::ALRERKSSISSISGR	PHLDB2	0.0255675	0.706196	0.944383	0.0399999	0.531268	0.899179
CAMK2A	Q86UU0|BCL9L|S|118::VKRDRSVSVDSGEQR	BCL9L	0.714815	1.07405e-16	2.03131e-13	0.726568	1.54063e-17	5.82744e-14
CAMK2A	Q86UU1|PHLDB1|S|1004::ATLGRSPSPKSALLT	PHLDB1	-0.0509924	0.24633	0.936114	-0.0448745	0.276152	0.999031
CAMK2A	Q86UU1|PHLDB1|S|518::ARGRRTRSPSPTLGE	PHLDB1	0.233934	0.00872009	0.290355	0.0746478	0.315848	0.999031
CAMK2A	Q86UU1|PHLDB1|S|520::GRRTRSPSPTLGESL	PHLDB1	0.233934	0.00872009	0.290355	0.0746478	0.315848	0.999031
CAMK2A	Q86W92|PPFIBP1|S|466::SSLQKSSSLGNLKKE	PPFIBP1	0.00684029	0.877702	0.976448	0.108368	0.0144003	0.186858
CAMK2A	Q86WN1|FCHSD1|S|435::RLSQRDLSPTAEDAE	FCHSD1	0.000938732	0.991159	0.998514	0.0909729	0.26468	0.995589
CAMK2A	Q86X27|RALGPS2|S|296::STPRSAASREDLVGP	RALGPS2	-0.0607696	0.0444246	0.344503	-0.0515287	0.0678049	0.437666
CAMK2A	Q8IU81|IRF2BP1|S|384::TPRRRKASPEPEGEA	IRF2BP1	-0.0223035	0.307874	0.735281	-0.0104346	0.609019	0.925961
CAMK2A	Q8IV36|HID1|S|593::EPLSRTGSQEGTSME	HID1	0.0299331	0.3667	0.787054	0.0160326	0.605012	0.924177
CAMK2A	Q8IV36|HID1|S|670::WREQRRPSTSSASGQ	HID1	-0.00579029	0.865734	0.974213	-0.0585745	0.0773435	0.464368
CAMK2A	Q8IV50|LYSMD2|S|33::PPRSRSGSESEEAEL	LYSMD2	-0.0557405	0.480716	0.961639	-0.0395778	0.592663	0.997359
CAMK2A	Q8IVH2|FOXP4|S|442::GGPARRRSSDKFCSP	FOXP4	0.570095	1.86792e-06	0.000342141	0.469915	7.8247e-06	0.00104587
CAMK2A	Q8IVT5|KSR1|S|311::PTLTRSKSHESQLGN	KSR1	-0.0105295	0.793025	0.995835	0.0212157	0.575538	0.999031
CAMK2A	Q8IWX8|CHERP|S|813::SPGRRRRSRSRSPTP	CHERP	-0.0188503	0.624292	0.994464	0.0322883	0.377018	0.999031
CAMK2A	Q8IWX8|CHERP|S|815::GRRRRSRSRSPTPPS	CHERP	0.0103681	0.765626	0.994464	0.0448879	0.183808	0.947033
CAMK2A	Q8IWX8|CHERP|S|817::RRRSRSRSPTPPSSA	CHERP	0.0103681	0.765626	0.994464	0.0448879	0.183808	0.947033
CAMK2A	Q8IWX8|CHERP|T|819::RSRSRSPTPPSSAGL	CHERP	0.0149669	0.671752	0.994464	0.0423828	0.213749	0.971725
CAMK2A	Q8IY57|YAF2|S|167::RGMSRSSSPRGEASS	YAF2	0.0229104	0.585906	0.971334	0.00810624	0.836689	0.997359
CAMK2A	Q8IY63|AMOTL1|S|793::SSLRPARSVPSIAAA	AMOTL1	0.00683605	0.910457	0.998258	-0.0553386	0.341042	0.999031
CAMK2A	Q8IYW5|RNF168|S|134::VAAERRASEEEENKA	RNF168	0.0124185	0.738714	0.951392	0.0653865	0.0699575	0.442416
CAMK2A	Q8IZ21|PHACTR4|S|590::NTLIRRLSQRPTPEE	PHACTR4	0.0619149	0.170989	0.611331	0.0601766	0.157307	0.623377
CAMK2A	Q8IZ21|PHACTR4|S|628::RRLTRKLSQRPTVAE	PHACTR4	0.0751285	0.269018	0.70889	0.00167158	0.978875	0.995321
CAMK2A	Q8IZQ1|WDFY3|S|2278::SKLSRVSSGFGLSKL	WDFY3	0.0427601	0.497896	0.991534	-0.0456696	0.442259	0.999031
CAMK2A	Q8N1F8|STK11IP|S|387::RVRVRRASISEPSDT	STK11IP	0.00310133	0.954936	0.998676	0.0609568	0.249425	0.964997
CAMK2A	Q8N1W1|ARHGEF28|S|513::SSRTGIPSGDELDSF	ARHGEF28	-0.0920249	0.0648058	0.6671	-0.0998147	0.0365996	0.583333
CAMK2A	Q8N1W1|ARHGEF28|S|535::FNISRAESLPLSSNL	ARHGEF28	0.0149736	0.722333	0.989401	-0.00113746	0.977029	0.999161
CAMK2A	Q8N201|INTS1|S|1318::SLPPRRDSTEAPKPK	INTS1	0.072385	0.0272861	0.267383	0.0885758	0.00524329	0.0994025
CAMK2A	Q8N2U9|SLC66A2|S|110::ELNARRRSFTAADSK	SLC66A2	0.00367918	0.949714	0.998448	0.0243523	0.658089	0.999031
CAMK2A	Q8N350|CBARP|S|299::TRLRRHASLDGASPY	CBARP	0.114456	0.0115805	0.156161	0.0651796	0.112019	0.548161
CAMK2A	Q8N370|SLC43A2|S|274::TTVGRRLSVGSSMRS	SLC43A2	0.00294065	0.956393	0.992638	0.00453422	0.928514	0.985153
CAMK2A	Q8N5D0|WDTC1|S|511::RSTSRKDSISEDEMV	WDTC1	-0.145961	0.0714918	0.675583	-0.0115217	0.871814	0.997359
CAMK2A	Q8N7B6|PACRGL|S|47::KSSLSTSSPESARKL	PACRGL	-0.026859	0.44505	0.832748	-0.00198585	0.95182	0.987893
CAMK2A	Q8NAF0|ZNF579|S|196::AEPRESESEEAEAGA	ZNF579	0.231804	0.0505306	0.63895	0.0557642	0.59137	0.999031
CAMK2A	Q8NAH4|NA|S|431::ERRPRGASSAGEASE	NA	0.277125	0.00104567	0.0634525	0.292457	0.000401842	0.0283901
CAMK2A	Q8NC56|LEMD2|S|139::RASVRGSSEEDEDAR	LEMD2	-0.248742	0.00233798	0.131392	-0.0845871	0.197702	0.959963
CAMK2A	Q8NCF5|NFATC2IP|S|366::QTLEVSLSRDSPLKT	NFATC2IP	-0.115691	0.0792258	0.73683	-0.0720335	0.229628	0.985291
CAMK2A	Q8ND76|CCNY|S|326::SARKRSASADNLTLP	CCNY	0.0151132	0.444895	0.832665	-0.00499162	0.787297	0.96624
CAMK2A	Q8NEY1|NAV1|S|1181::LRIKRQNSSDSISSL	NAV1	0.0463399	0.477059	0.991534	0.0196854	0.745995	0.999031
CAMK2A	Q8NEY1|NAV1|S|377::SRLELVESLDSDEVD	NAV1	0.180039	0.160821	0.823882	0.0595997	0.609476	0.997359
CAMK2A	Q8NEY1|NAV1|S|452::PTASRRNSTIVLRTD	NAV1	0.0176998	0.836731	0.996495	-0.0170039	0.833152	0.999031
CAMK2A	Q8NEY1|NAV1|S|90::SNLRKQKSLTNLSFL	NAV1	-0.0164206	0.741514	0.951392	-0.0216143	0.644401	0.93792
CAMK2A	Q8NFC6|BOD1L1|S|635::SKPARRLSESLHVVD	BOD1L1	0.623724	4.77124e-08	2.93375e-05	0.646363	1.44471e-08	1.16166e-05
CAMK2A	Q8NFH8|REPS2|S|493::KTHSRASSLDLNKVF	REPS2	0.061344	0.439797	0.959893	-0.044746	0.546919	0.997264
CAMK2A	Q8NFW9|MYRIP|S|534::WRRARLGSEEPSKEP	MYRIP	-0.0417128	0.376808	0.970536	-0.0430922	0.332749	0.999031
CAMK2A	Q8TBZ3|WDR20|S|434::PPLPRSNSLPHSAVS	WDR20	0.166363	0.000627236	0.0184731	0.142684	0.00150707	0.0389111
CAMK2A	Q8TDJ6|DMXL2|S|1400::RHLSRTISVSGSTAK	DMXL2	0.0666891	0.426737	0.985587	0.0263121	0.736074	0.999031
CAMK2A	Q8TDN4|CABLES1|S|287::RSRRRLISQRSSLET	CABLES1	-0.159968	0.201477	0.863158	-0.0798357	0.487767	0.997264
CAMK2A	Q8TE77|SSH3|S|37::SRLQRRQSFAVLRGA	SSH3	-0.0579324	0.528637	0.965842	-0.102948	0.242377	0.957377
CAMK2A	Q8TEA8|DTD1|S|196::RKEDRSASSGAEGDV	DTD1	0.112752	0.0264832	0.263612	-0.00588067	0.897202	0.983639
CAMK2A	Q8TEU7|RAPGEF6|S|1094::KKRARRSSLLNAKKL	RAPGEF6	0.0255033	0.483243	0.855542	-0.0130501	0.7017	0.952202
CAMK2A	Q8TEW8|PARD3B|S|746::LGLKKSSSLESLQTA	PARD3B	0.0100361	0.878829	0.976691	0.00808947	0.895957	0.983639
CAMK2A	Q8WU79|SMAP2|S|219::DLLASVPSPSSSGSR	SMAP2	-0.0691597	0.230643	0.67812	-0.0415414	0.43986	0.864971
CAMK2A	Q8WUA7|TBC1D22A|S|167::APLQRSQSLPHSATV	TBC1D22A	0.139424	0.00466285	0.0847944	0.0851875	0.0547992	0.3922
CAMK2A	Q8WUF5|PPP1R13L|S|158::SSLGRAPSPRPGPGP	PPP1R13L	0.0628893	0.638682	0.981031	-0.0367717	0.769589	0.997359
CAMK2A	Q8WUI4|HDAC7|S|358::WPLSRTRSEPLPPSA	HDAC7	0.0228391	0.720013	0.994464	0.0317528	0.596985	0.999031
CAMK2A	Q8WUI4|HDAC7|S|486::RPLSRAQSSPAAPAS	HDAC7	0.0419989	0.0627068	0.417585	0.0318374	0.128884	0.578718
CAMK2A	Q8WVV9|HNRNPLL|S|61::GGGGRSFSQPEAGGS	HNRNPLL	-0.00251323	0.956341	0.998448	0.0290105	0.50494	0.999031
CAMK2A	Q8WX93|PALLD|S|1118::VRRPRSRSRDSGDEN	PALLD	-0.0283681	0.374004	0.970536	-0.0159661	0.590827	0.999031
CAMK2A	Q8WXA9|SREK1|S|442::STSMRKSSNDRDGKE	SREK1	0.0979873	0.14486	0.583528	0.116117	0.0691511	0.442357
CAMK2A	Q8WXE0|CASKIN2|S|800::RPKRRSHSLSRPGPT	CASKIN2	0.0244062	0.609446	0.915083	0.0212981	0.635103	0.934921
CAMK2A	Q8WXH0|SYNE2|S|2781::GILARQQSVESLAEE	SYNE2	-0.271174	0.0960984	0.741239	-0.109661	0.454412	0.997264
CAMK2A	Q8WXV6|PLEC1|S|21::LGRKRTSSEDNLYLA	PLEC1	0.0755925	0.031625	0.286165	0.027189	0.392884	0.836247
CAMK2A	Q8WZ73|RFFL|S|240::FVPGRRASLSDLTDL	RFFL	-0.0177052	0.731541	0.949222	-0.0255755	0.598506	0.922174
CAMK2A	Q92502|STARD8|S|235::GTFPRSLSIESLCPE	STARD8	-0.0744384	0.572724	0.971334	-0.0820124	0.509398	0.997264
CAMK2A	Q92504|SLC39A7|S|276::STKEKQSSEEEEKET	SLC39A7	-0.0660421	0.219707	0.919376	0.0256643	0.603131	0.999031
CAMK2A	Q92545|TMEM131|S|1155::EPFRRRLSFEASNPP	TMEM131	0.0140276	0.679616	0.936884	0.0158621	0.619487	0.927683
CAMK2A	Q92564|DCUN1D4|S|71::RKKRRPASGDDLSAK	DCUN1D4	-0.000904032	0.988557	0.998767	0.00414651	0.944198	0.997359
CAMK2A	Q92597|NDRG1|S|330::LMRSRTASGSSVTSL	NDRG1	0.0942551	0.0120952	0.161091	0.131805	0.000445135	0.0142086
CAMK2A	Q92597|NDRG1|T|366::GTRSRSHTSEGAHLD	NDRG1	0.152867	0.00908345	0.134474	0.261167	2.34573e-05	0.00114487
CAMK2A	Q92609|TBC1D5|S|44::KNGRRTSSTLDSEGT	TBC1D5	-0.0752756	0.131111	0.796731	-0.0518491	0.258974	0.966937
CAMK2A	Q92613|JADE3|S|793::KVRVRKDSSDRENPP	JADE3	0.114647	0.222802	0.924046	0.179557	0.0522072	0.667141
CAMK2A	Q92614|MYO18A|S|1067::SASSRRVSSSSELDL	MYO18A	0.0697115	0.230533	0.67812	0.108512	0.0522211	0.384292
CAMK2A	Q92685|ALG3|S|13::RKRGRSGSAAQAEGL	ALG3	-0.00763211	0.849359	0.995325	0.0427129	0.269053	0.968556
CAMK2A	Q92738|USP6NL|S|435::AQPPRRKSVEEESKK	USP6NL	0.0141746	0.640253	0.926107	0.0291764	0.309795	0.781461
CAMK2A	Q92766|RREB1|S|1167::RSRPRANSGGVDLDS	RREB1	0.0213582	0.659112	0.930779	0.0578477	0.209626	0.690445
CAMK2A	Q92766|RREB1|S|175::LSSKRKLSHDAESER	RREB1	0.170936	0.00532839	0.193761	0.185426	0.00197451	0.0935722
CAMK2A	Q92797|SYMPK|S|1170::GVGAPSSSSPSPSPS	SYMPK	-0.0621438	0.260303	0.940716	-0.0700867	0.18116	0.945369
CAMK2A	Q92974|ARHGEF2|S|143::GSRRGRSSLSLAKSV	ARHGEF2	-0.0312066	0.591665	0.971463	0.0180376	0.740583	0.997359
CAMK2A	Q92974|ARHGEF2|S|645::RGLFRSESLESPRGE	ARHGEF2	0.140997	1.36374e-06	9.37882e-05	0.184022	3.75075e-09	4.11224e-07
CAMK2A	Q96AD5|PNPLA2|S|404::VELRRVQSLPSVPLS	PNPLA2	0.000405227	0.990883	0.999466	-0.0745072	0.032495	0.299786
CAMK2A	Q96AY2|EME1|S|12::KSSPSLDSGDSDSEE	EME1	-0.128866	0.165048	0.874432	-0.00931269	0.911753	0.999031
CAMK2A	Q96B23|C18orf25|S|66::LMELRRDSSESQLAS	C18orf25	0.127843	0.0156409	0.355641	0.142533	0.00574268	0.203587
CAMK2A	Q96BH1|RNF25|S|450::RPGTRRESLGLESKD	RNF25	0.209445	0.0137318	0.32596	0.213098	0.00871209	0.270129
CAMK2A	Q96BY6|DOCK10|S|1318::EKIPRPLSLIGSTLR	DOCK10	0.0633022	0.232322	0.891906	-0.0247663	0.61092	0.997359
CAMK2A	Q96BY7|ATG2B|S|497::SLPSRSVSVDESRPE	ATG2B	0.72557	3.89531e-16	3.6835e-13	0.681929	3.88409e-16	4.19759e-13
CAMK2A	Q96C24|SYTL4|S|217::DSTSRRDSLDKSGLF	SYTL4	0.106871	0.0394716	0.324374	0.0651735	0.17141	0.642259
CAMK2A	Q96C24|SYTL4|S|296::SLGDRSKSVPGLNVD	SYTL4	0.0885469	0.0153579	0.185186	0.00345756	0.915059	0.983639
CAMK2A	Q96CB8|INTS12|S|378::TGLSRSVSCDNVSKV	INTS12	0.197227	2.86281e-06	0.000185765	0.07142	0.0309206	0.291726
CAMK2A	Q96D71|REPS1|S|537::VTRQRSHSGTSPDNT	REPS1	0.008118	0.922683	0.998448	-0.0762907	0.340202	0.999031
CAMK2A	Q96D71|REPS1|S|562::PSHSRSSSLDMNRTF	REPS1	-0.0799764	0.113449	0.810856	-0.0297058	0.514572	0.999031
CAMK2A	Q96D71|REPS1|S|709::PVRRRLKSEDELRPE	REPS1	-0.00304333	0.916454	0.983122	-0.0438562	0.116223	0.555418
CAMK2A	Q96DP0|NA|S|143::SSSSSSSSDSESDDE	NA	-0.0575507	0.467087	0.989242	-0.0683127	0.361171	0.999031
CAMK2A	Q96DP0|NA|S|145::SSSSSSDSESDDEAD	NA	0.0359428	0.598048	0.994158	-0.0871425	0.186272	0.947033
CAMK2A	Q96DR7|ARHGEF26|S|222::LPLQRLPSQENELLE	ARHGEF26	0.0273383	0.497172	0.863226	-0.0170787	0.650936	0.939749
CAMK2A	Q96E09|PABIR1|S|37::GGLRRSNSAPLIHGL	PABIR1	0.0653308	0.109873	0.767693	0.117544	0.00581014	0.2037
CAMK2A	Q96FF9|CDCA5|S|21::RSGPRAPSPTKPLRR	CDCA5	-0.0572229	0.171066	0.611331	-0.0804241	0.0450047	0.358551
CAMK2A	Q96FS4|SIPA1|S|55::GPLLRSGSDAGEARP	SIPA1	0.14416	0.000256344	0.00861886	0.064607	0.0545189	0.391305
CAMK2A	Q96G01|BICD1|S|548::SRVTRSGSLKGPDDP	BICD1	0.0997898	0.0964488	0.741239	0.0173197	0.746282	0.997359
CAMK2A	Q96HP0|DOCK6|S|176::SNDSRRGSGSPEDTP	DOCK6	0.0962725	0.013381	0.323087	0.11043	0.00394427	0.15731
CAMK2A	Q96HP0|DOCK6|S|880::LYLARSKSISSSNPD	DOCK6	0.173004	0.000230781	0.00797197	0.111135	0.00722507	0.123381
CAMK2A	Q96JM3|CHAMP1|S|275::RKSARTTSPEPRKPS	CHAMP1	-0.0250368	0.69883	0.986851	0.0459387	0.453622	0.997264
CAMK2A	Q96KQ4|PPP1R13B|S|710::RPLKKRSSITEPEGP	PPP1R13B	0.0424467	0.366185	0.945186	0.0231555	0.59606	0.997359
CAMK2A	Q96LW4|PRIMPOL|S|255::KKLERLGSAEQSSPD	PRIMPOL	0.183805	0.00406312	0.077654	0.152927	0.00975308	0.148754
CAMK2A	Q96MT3|PRICKLE1|S|624::PVLRRSKSQSRPQQV	PRICKLE1	0.0615683	0.0917304	0.483093	0.0264625	0.430638	0.858429
CAMK2A	Q96N67|DOCK7|S|452::RSLERTTSGDDACNL	DOCK7	0.0901338	0.146418	0.585242	0.0570492	0.322688	0.787716
CAMK2A	Q96N67|DOCK7|S|888::RSAVRPASLNLNRSR	DOCK7	0.0164368	0.666846	0.933511	0.013367	0.709373	0.953601
CAMK2A	Q96PD2|DCBLD2|S|724::TLLSRTDSCSSAQAQ	DCBLD2	0.189235	0.0077403	0.281538	0.128508	0.0409645	0.597214
CAMK2A	Q96PE2|ARHGEF17|S|546::ATLRRAKSFTCSEKP	ARHGEF17	0.0410308	0.182814	0.624423	0.0427735	0.140984	0.598262
CAMK2A	Q96PE2|ARHGEF17|S|569::SALKSSSSELLLTGP	ARHGEF17	0.0468335	0.585596	0.907469	-0.00385688	0.961783	0.989721
CAMK2A	Q96Q42|ALS2|S|483::EGGSRRLSLPGLLSQ	ALS2	-0.0133325	0.603089	0.912627	-0.0190257	0.431327	0.858429
CAMK2A	Q96Q45|TMEM237|S|62::QTAGRRPSEGNEPST	TMEM237	-0.0190141	0.665093	0.983067	-0.00930569	0.821167	0.997359
CAMK2A	Q96QB1|DLC1|S|856::ISLRRENSSDSPKEL	DLC1	0.0226409	0.651004	0.994464	-0.0157912	0.736618	0.999031
CAMK2A	Q96S55|WRNIP1|S|75::GAKRRRLSESSALKQ	WRNIP1	0.132915	0.00055212	0.016509	0.136679	0.000208268	0.00753852
CAMK2A	Q96T37|RBM15|S|257::VYVSRRRSRSPLDKD	RBM15	-0.00706747	0.862061	0.996495	-0.0183432	0.632622	0.999031
CAMK2A	Q96TC7|RMDN3|S|212::VKMGRKDSLDLEEEA	RMDN3	-0.0868795	0.313912	0.740062	0.0563728	0.484633	0.882063
CAMK2A	Q99442|SEC62|S|309::KKQQKSDSEEKSDSE	SEC62	0.00238811	0.984025	0.998448	0.0204609	0.85524	0.999031
CAMK2A	Q99590|SCAF11|S|405::EKSSSNDSVDEETAE	SCAF11	0.0865234	0.18174	0.848205	-0.00307056	0.958353	0.997876
CAMK2A	Q99961|SH3GL1|S|288::PKIAASSSFRSSDKP	SH3GL1	0.0953647	0.285632	0.722307	-0.0532593	0.522788	0.895657
CAMK2A	Q9BPZ7|MAPKAP1|S|510::RKLNRRTSFSFQKEK	MAPKAP1	0.0370543	0.494145	0.861382	0.000432854	0.993188	0.998378
CAMK2A	Q9BQ52|ELAC2|S|208::ERPLSRLSPERSSDS	ELAC2	-0.0749519	0.137089	0.831839	0.0213439	0.639476	0.999031
CAMK2A	Q9BQF6|SENP7|S|11::RKLGRRPSSSEIITE	SENP7	0.290706	7.8578e-08	6.91212e-06	0.27394	7.47836e-08	6.81612e-06
CAMK2A	Q9BRA0|NAA38|S|25::SRRQSSSSAGDSDGE	NAA38	-0.0825301	0.385635	0.972039	-0.0547663	0.537194	0.999031
CAMK2A	Q9BSW2|CRACR2A|S|473::RPLRRIISVEEDPLP	CRACR2A	0.246144	5.44629e-07	4.03933e-05	0.204852	3.79056e-06	0.000243013
CAMK2A	Q9BTC0|DIDO1|S|1456::CADVRRNSVERPAEP	DIDO1	0.242813	5.91875e-10	7.85532e-08	0.228274	5.86943e-10	8.02238e-08
CAMK2A	Q9BUA3|SPINDOC|S|308::GGLPRAESPSPAPPP	SPINDOC	0.0226579	0.676783	0.936685	-0.00574995	0.910233	0.983639
CAMK2A	Q9BUI4|POLR3C|S|204::GKGKRRRSSDEDAAG	POLR3C	0.00500752	0.819345	0.965454	0.0193533	0.351375	0.80656
CAMK2A	Q9BW71|HIRIP3|S|196::RKQAREESEESEAEP	HIRIP3	-0.0161455	0.621363	0.918446	-0.0300645	0.330996	0.794461
CAMK2A	Q9BW71|HIRIP3|S|330::LKGGKRLSGSSEDEE	HIRIP3	-0.00671858	0.855332	0.996495	-0.0519143	0.149735	0.91105
CAMK2A	Q9BW71|HIRIP3|S|332::GGKRLSGSSEDEEDS	HIRIP3	-0.00671858	0.855332	0.996495	-0.0519143	0.149735	0.91105
CAMK2A	Q9BWT3|PAPOLG|S|708::SRKKRLPSKELPDSS	PAPOLG	0.288239	1.98196e-08	1.99914e-06	0.237634	2.12462e-07	1.70987e-05
CAMK2A	Q9BX95|SGPP1|S|112::AGALRRNSLTGEEGQ	SGPP1	-0.045097	0.063462	0.420432	-0.0262892	0.240113	0.728039
CAMK2A	Q9BXB4|OSBPL11|S|181::SLASSSNSPISQRRP	OSBPL11	-0.0413416	0.252821	0.697679	-0.0480875	0.159654	0.6245
CAMK2A	Q9BXL7|CARD11|S|512::IQLQRAKSPISLKRT	CARD11	0.0791872	0.318135	0.742637	-0.0849124	0.256006	0.7444
CAMK2A	Q9BYB0|SHANK3|S|1636::SVSARSRSPSPSPLP	SHANK3	-0.0470814	0.384563	0.945936	-0.00834237	0.867928	0.997359
CAMK2A	Q9BYB0|SHANK3|S|1638::SARSRSPSPSPLPSP	SHANK3	-0.0470814	0.384563	0.945936	-0.00834237	0.867928	0.997359
CAMK2A	Q9BYB0|SHANK3|S|375::RPLQRSASDINLKGE	SHANK3	0.0258738	0.60205	0.912361	-0.0441593	0.346475	0.802856
CAMK2A	Q9BYE7|PCGF6|S|115::LEGGRQDSEDEEERL	PCGF6	0.036744	0.475522	0.849566	-0.0762898	0.121652	0.560814
CAMK2A	Q9BYX2|TBC1D2|S|915::ASRRRAVSEGCASED	TBC1D2	-0.00665557	0.911068	0.982279	0.0452947	0.421432	0.852442
CAMK2A	Q9BZL6|PRKD2|S|197::GARKRRLSSTSLASG	PRKD2	-0.0156808	0.70414	0.943166	-0.02748	0.480349	0.881567
CAMK2A	Q9C0C2|TNKS1BP1|S|1473::KAVARRESAASGLGG	TNKS1BP1	0.0520443	0.236904	0.683635	0.0592669	0.154295	0.619597
CAMK2A	Q9C0C2|TNKS1BP1|S|1620::PRASRVPSSDEEVVE	TNKS1BP1	-0.0334824	0.389991	0.799495	-0.00175236	0.961544	0.989721
CAMK2A	Q9C0C2|TNKS1BP1|S|429::SLVQRRFSEGVLQSP	TNKS1BP1	0.0533332	0.332041	0.755031	0.0349606	0.496656	0.884256
CAMK2A	Q9C0I1|MTMR12|S|564::FKHQRQLSLPLTQSK	MTMR12	0.0531232	0.221452	0.669508	-0.0155712	0.699236	0.952202
CAMK2A	Q9H0B6|KLC2|S|545::GSLRRSGSFGKLRDA	KLC2	-0.00561746	0.879851	0.976761	-0.0284937	0.417412	0.85141
CAMK2A	Q9H1B7|IRF2BPL|S|547::SLRKRKASPEPPDSA	IRF2BPL	0.00802205	0.716723	0.947807	-0.00207652	0.920295	0.983894
CAMK2A	Q9H1E3|NUCKS1|S|54::KRRSGKNSQEDSEDS	NUCKS1	0.0155186	0.765921	0.994464	-0.0206334	0.674117	0.999031
CAMK2A	Q9H2G2|SLK|S|340::IPASKRASSDLSIAS	SLK	-0.0904689	0.153014	0.813088	0.100659	0.0954867	0.807921
CAMK2A	Q9H2G2|SLK|S|372::EKTERSNSEDKLNSK	SLK	-0.0508701	0.134191	0.565032	0.00345862	0.911833	0.983639
CAMK2A	Q9H3F6|KCTD10|S|23::AAATRTTSFKGTSPS	KCTD10	0.164449	0.0549656	0.388249	0.0288451	0.710807	0.953601
CAMK2A	Q9H3Z4|DNAJC5|S|10::DQRQRSLSTSGESLY	DNAJC5	-0.0237504	0.403568	0.804901	0.0525104	0.0561956	0.397308
CAMK2A	Q9H410|DSN1|S|125::TELSRSISVDLAESK	DSN1	-0.337771	0.0253654	0.458995	-0.0385981	0.764245	0.997359
CAMK2A	Q9H4A3|WNK1|S|167::TSKDRPVSQPSLVGS	WNK1	-0.00333481	0.934777	0.987011	-0.0448387	0.247692	0.73694
CAMK2A	Q9H4Z3|PCIF1|S|116::KPRKRQLSEEQPSGN	PCIF1	-0.00133969	0.977935	0.998448	0.0406634	0.378854	0.999031
CAMK2A	Q9H6A9|PCNX3|S|287::QPLDRRGSGEPTPQK	PCNX3	-0.0353063	0.494563	0.991534	-0.0515057	0.294901	0.999031
CAMK2A	Q9H6F5|CCDC86|S|18::LGGLRPESPESLTSV	CCDC86	0.041813	0.0906868	0.481773	0.0178371	0.432505	0.858766
CAMK2A	Q9H6U9|NA|S|385::KTALETESQDSAEPS	NA	0.0270523	0.518645	0.991534	0.00146006	0.970192	0.999031
CAMK2A	Q9H7N4|SCAF1|S|614::RRRRRSASPPPATSS	SCAF1	-0.098518	0.293466	0.7247	-0.144499	0.10613	0.538953
CAMK2A	Q9H8G2|CAAP1|S|89::SERRKRRSTDSSSVS	CAAP1	0.0655492	0.0667383	0.42858	0.102832	0.0036257	0.0759791
CAMK2A	Q9H8W4|PLEKHF2|S|226::CQPARSDSYSQSLKS	PLEKHF2	0.100926	0.046192	0.350303	0.0432087	0.349215	0.805895
CAMK2A	Q9H9C1|VIPAS39|S|121::RGRTRPGSFQSLSDA	VIPAS39	0.0796769	0.0368693	0.310598	-0.0142451	0.679155	0.946845
CAMK2A	Q9NQ29|LUC7L|S|363::GKMASRRSEEKEAGE	LUC7L	-0.00501032	0.889656	0.979056	0.00938077	0.782345	0.964701
CAMK2A	Q9NQT8|KIF13B|S|1381::KLSRRSISSPNVNRL	KIF13B	0.0089116	0.751583	0.952223	-0.00689085	0.79444	0.968782
CAMK2A	Q9NRA8|EIF4ENIF1|S|138::VSSRRSGSPLEKDSD	EIF4ENIF1	-0.0316495	0.36311	0.785115	-0.0135375	0.677	0.946149
CAMK2A	Q9NRF2|SH2B1|S|125::AVLGPSRSSEDLAGP	SH2B1	0.0733444	0.130146	0.796731	-0.00407413	0.925452	0.997359
CAMK2A	Q9NRM7|LATS2|S|380::ATLARRDSLQKPGLE	LATS2	-0.038262	0.359536	0.782252	-0.0134505	0.729993	0.956684
CAMK2A	Q9NS62|THSD1|S|775::KSVSRKQSSPISPKD	THSD1	0.113879	0.389022	0.946618	0.0688383	0.576329	0.997359
CAMK2A	Q9NSI6|BRWD1|S|696::RRGFRRLSLDIQSPP	BRWD1	0.316731	0.00133927	0.0864157	0.390029	0.000133646	0.0134327
CAMK2A	Q9NSK0|KLC4|T|612::SRGLSASTMDLSSSS	KLC4	-0.0827828	0.275182	0.907075	-0.00437498	0.949922	0.997359
CAMK2A	Q9NTI5|PDS5B|S|1358::RAQQRAESPESSAIE	PDS5B	0.0244299	0.417937	0.813403	0.00489992	0.861924	0.979888
CAMK2A	Q9NTZ6|RBM12|S|413::QTLPRSKSPSGQKRS	RBM12	0.185861	0.34435	0.76912	0.654074	0.00127212	0.0337669
CAMK2A	Q9NVE5|USP40|S|1199::RALGRRKSQEALHEQ	USP40	-0.0238111	0.587995	0.907774	0.00162289	0.96857	0.991576
CAMK2A	Q9NVM1|EVA1B|T|72::RRDPRSSTLEPEDDD	EVA1B	0.0139867	0.819761	0.965454	-0.112146	0.0601826	0.408363
CAMK2A	Q9NVM6|DNAJC17|S|112::RQAQAQESEEEEESR	DNAJC17	0.0107541	0.741086	0.951392	-0.0549476	0.0808114	0.474908
CAMK2A	Q9NVW2|RLIM|S|164::EPSARRSSGENVENN	RLIM	0.0791674	0.236843	0.683635	0.125936	0.0505197	0.377009
CAMK2A	Q9NWB6|ARGLU1|S|94::RTVSKRSSLDEKQKR	ARGLU1	-0.0374813	0.29343	0.7247	-0.0396512	0.238225	0.726067
CAMK2A	Q9NYF3|FAM53C|S|232::CPPQRRFSLSPSLGP	FAM53C	-0.0324822	0.587066	0.994158	-0.0108151	0.846661	0.999031
CAMK2A	Q9NYF8|BCLAF1|S|757::RSSSSSASPSSPSSR	BCLAF1	0.0129904	0.709025	0.944992	0.0111407	0.733384	0.95722
CAMK2A	Q9NYF8|BCLAF1|S|759::SSSSASPSSPSSREE	BCLAF1	-0.116422	0.163267	0.870727	-0.158556	0.0515076	0.663883
CAMK2A	Q9NYL2|MAP3K20|S|593::TSLQRSQSNPILGSP	MAP3K20	0.0863579	0.346327	0.966922	0.0610072	0.475738	0.999031
CAMK2A	Q9NYM9|BET1L|S|37::SKVTRLKSLALDIDR	BET1L	0.19526	0.0132656	0.368528	-0.0568844	0.392071	0.999031
CAMK2A	Q9NYV4|CDK12|S|274::GSTSRRQSVSPPYKE	CDK12	-0.0680891	0.194326	0.900912	-0.0424647	0.380524	0.999031
CAMK2A	Q9NYV4|CDK12|S|382::SSSRSRHSSISPVRL	CDK12	-0.00333174	0.929873	0.985665	0.0107744	0.762194	0.960445
CAMK2A	Q9NYY8|FASTKD2|S|160::RISSRKLSEECNSLS	FASTKD2	0.0649055	0.606152	0.994158	-0.0286128	0.808139	0.999031
CAMK2A	Q9NZJ0|DTL|S|485::SPINRRGSVSSVSPK	DTL	0.14152	0.00260179	0.0565591	0.145109	0.00120216	0.0321355
CAMK2A	Q9NZJ5|EIF2AK3|S|1096::RQRSRSLSSSGTKHS	EIF2AK3	0.00471473	0.892369	0.979793	0.00190179	0.953679	0.987893
CAMK2A	Q9NZM1|MYOF|S|731::KLRSRSLSQIHEAAV	MYOF	0.0152477	0.825599	0.994884	-0.0616574	0.350771	0.997264
CAMK2A	Q9NZM3|ITSN2|S|210::ASIQKAQSLIDLGSS	ITSN2	-0.0316697	0.321646	0.745482	0.0211773	0.478636	0.881567
CAMK2A	Q9P0V3|SH3BP4|S|246::FRSKRSYSLSELSVL	SH3BP4	0.00200578	0.960483	0.992954	-0.00705292	0.852962	0.978584
CAMK2A	Q9P266|JCAD|S|1324::SLSVSKDSISREEKE	JCAD	-0.0362593	0.607858	0.994158	-0.0265357	0.68886	0.999031
CAMK2A	Q9P266|JCAD|S|237::RSLPRVLSPESLSCT	JCAD	0.0204728	0.652585	0.994464	0.102011	0.0292312	0.526524
CAMK2A	Q9P2B4|CTTNBP2NL|S|484::SGLQSPPSRDLSPTL	CTTNBP2NL	-0.0604838	0.0741094	0.447268	-0.0105606	0.732451	0.95704
CAMK2A	Q9UBF8|PI4KB|S|511::GDIRRRLSEQLAHTP	PI4KB	0.0920798	0.00384612	0.0757705	0.0627878	0.0296438	0.286122
CAMK2A	Q9UDY2|TJP2|S|192::RSRERDLSRDRSRGR	TJP2	-0.102157	0.00584093	0.0995195	-0.0620727	0.0632544	0.418574
CAMK2A	Q9UDY2|TJP2|S|196::RDLSRDRSRGRSLER	TJP2	0.0179938	0.665404	0.932561	-0.0134192	0.731277	0.95704
CAMK2A	Q9UDY2|TJP2|S|441::KLKERPSSREDTPSR	TJP2	-0.103064	0.125257	0.553165	-0.0485822	0.434174	0.860172
CAMK2A	Q9UFV9|DKFZp434J046|S|160::ARISRSISLGDSEGP	DKFZp434J046	0.181804	8.84026e-05	0.00363653	0.157727	0.000226731	0.00816771
CAMK2A	Q9UGH3|SLC23A2|S|81::ETLDSTGSLDPQRSD	SLC23A2	-0.0320863	0.628963	0.922233	-0.0175869	0.777759	0.962933
CAMK2A	Q9UGU0|TCF20|T|1671::RKGQRSLTPPPSSTE	TCF20	0.0824708	0.121935	0.825767	0.0334866	0.487775	0.999031
CAMK2A	Q9UGV2|NDRG3|S|331::LARSRTHSTSSSLGS	NDRG3	-0.0263675	0.61082	0.994158	0.107982	0.0402873	0.592462
CAMK2A	Q9UHB6|LIMA1|S|369::SPDSRASSLSESSPP	LIMA1	-0.0503777	0.305521	0.735281	0.0645079	0.166201	0.633406
CAMK2A	Q9UHB6|LIMA1|S|583::KKLRRSSSLKERSRP	LIMA1	0.101708	0.510199	0.963275	-0.0211891	0.883003	0.997359
CAMK2A	Q9UHB7|AFF4|S|549::SGRGRQKSPAQSDST	AFF4	-0.084656	0.00694688	0.112533	-0.0711064	0.0145025	0.187221
CAMK2A	Q9UHB7|AFF4|S|836::GSRKRTISQSSSLKS	AFF4	-0.0725474	0.145386	0.583782	-0.120141	0.0136086	0.179981
CAMK2A	Q9UI08|EVL|S|331::KPWERSNSVEKPVSS	EVL	0.248792	7.56809e-05	0.0078326	0.118208	0.013622	0.376695
CAMK2A	Q9UIG0|BAZ1B|S|1342::KRSSRRQSLELQKCE	BAZ1B	-0.00584827	0.920358	0.984009	-0.0808369	0.14944	0.611983
CAMK2A	Q9UJ70|NAGK|S|76::RSLGLSLSGGDQEDA	NAGK	-0.0263352	0.36796	0.787848	-0.0724057	0.012513	0.1741
CAMK2A	Q9UJX2|CDC23|S|588::NTPTRRVSPLNLSSV	CDC23	-0.0838961	0.309526	0.923815	-0.0432617	0.571772	0.997359
CAMK2A	Q9UJX6|ANAPC2|S|470::SLETGQDSEDDSGEP	ANAPC2	0.00328957	0.916589	0.983127	0.00744335	0.801006	0.969151
CAMK2A	Q9UK76|JPT1|S|87::SGLQRRNSSEASSGD	JPT1	0.104213	0.0745431	0.448623	0.152683	0.00751781	0.12711
CAMK2A	Q9UKA4|AKAP11|S|1171::LKLMRSLSEEVESSE	AKAP11	0.230754	6.65591e-06	0.000386319	0.28052	9.93018e-08	8.7351e-06
CAMK2A	Q9UKE5|TNIK|S|764::RTRVRANSKSEGSPV	TNIK	0.117144	0.0870391	0.474388	0.0836267	0.188437	0.661776
CAMK2A	Q9UKJ3|GPATCH8|S|1107::RKVERKPSVSEEVQA	GPATCH8	0.101808	0.00358722	0.0726589	0.0820716	0.0108124	0.159779
CAMK2A	Q9UKL0|RCOR1|S|260::QKREREESEDELEEA	RCOR1	0.0206644	0.576241	0.902814	0.0766459	0.0341828	0.30759
CAMK2A	Q9UKY7|CDV3|S|30::ERSNRAASAAGAAGS	CDV3	-0.106321	0.141654	0.839952	-0.0466749	0.478184	0.999031
CAMK2A	Q9ULJ3|ZBTB21|S|345::SLLRRSLSMDSQVPV	ZBTB21	-0.00535106	0.940111	0.998676	-0.0257157	0.701603	0.997359
CAMK2A	Q9ULJ7|ANKRD50|S|1183::KSSLSNNSLKSSKNS	ANKRD50	-0.0745352	0.0371741	0.312122	-0.0417974	0.201624	0.6796
CAMK2A	Q9ULL1|PLEKHG1|S|610::HRIVRRASSAGESNT	PLEKHG1	0.0317573	0.559021	0.971165	0.0550197	0.288772	0.982201
CAMK2A	Q9ULL8|SHROOM4|S|1019::LSSYRAISSLDLLGD	SHROOM4	0.025568	0.814235	0.996495	-0.025587	0.802447	0.999031
CAMK2A	Q9ULL8|SHROOM4|S|1020::SSYRAISSLDLLGDF	SHROOM4	0.0775197	0.318099	0.742637	0.0201364	0.78069	0.963782
CAMK2A	Q9UMX1|SUFU|S|346::RAPSRKDSLESDSST	SUFU	0.0884876	0.395017	0.949574	0.131854	0.186244	0.9206
CAMK2A	Q9UNL2|SSR3|S|11::KGSSKQQSEEDLLLQ	SSR3	-0.023149	0.798898	0.962673	0.0578997	0.49933	0.886868
CAMK2A	Q9UPN4|CEP131|S|78::NNLRRSNSTTQVSQP	CEP131	0.0506587	0.572113	0.971334	0.0778878	0.360194	0.997264
CAMK2A	Q9UPN7|PPP6R1|S|670::RSGGSTDSEDEEEED	PPP6R1	-0.00282995	0.979966	0.998448	-0.153373	0.163235	0.92587
CAMK2A	Q9UPP1|PHF8|S|1021::FLTQRRPSVGSQSNQ	PHF8	0.445126	3.61275e-08	3.41631e-06	0.398451	8.764e-08	7.89281e-06
CAMK2A	Q9UPT8|ZC3H4|S|1110::PSPTASPSGDASPPA	ZC3H4	0.0537846	0.237216	0.683635	0.0478851	0.262153	0.749221
CAMK2A	Q9UPU5|USP24|S|1141::SSSQSSKSPSLSSKQ	USP24	-0.0213775	0.401559	0.803224	-0.0540509	0.0299851	0.287295
CAMK2A	Q9UQ35|SRRM2|S|1421::PSRERSSSASSPEMK	SRRM2	-0.0722868	0.126512	0.796731	-0.0150041	0.724465	0.997359
CAMK2A	Q9UQ35|SRRM2|S|1501::RPRSRSPSSPELNNK	SRRM2	-0.0756858	0.133165	0.831839	-0.0288347	0.527784	0.999031
CAMK2A	Q9UQ35|SRRM2|S|1517::LTPQRERSGSESSVD	SRRM2	-0.0199679	0.469913	0.847297	0.0138156	0.593858	0.922174
CAMK2A	Q9UQ35|SRRM2|S|1579::PLRQRSRSGSSPEVD	SRRM2	-0.081758	0.0408841	0.594383	-0.0503422	0.16132	0.92512
CAMK2A	Q9UQ35|SRRM2|S|1598::LSPRRSRSGSSPEVK	SRRM2	-0.107727	0.137383	0.801773	0.00495781	0.939443	0.997359
CAMK2A	Q9UQ35|SRRM2|S|1600::PRRSRSGSSPEVKDK	SRRM2	-0.0722028	0.113082	0.530833	-0.00330455	0.936983	0.985304
CAMK2A	Q9UQ35|SRRM2|S|1616::RAAPRAQSGSDSSPE	SRRM2	-0.0556884	0.136768	0.831839	-0.00799599	0.812543	0.999031
CAMK2A	Q9UQ35|SRRM2|S|1690::RTPPRRRSSRSSPEL	SRRM2	0.0111202	0.680161	0.93696	0.0651146	0.0151565	0.193028
CAMK2A	Q9UQ35|SRRM2|S|1691::TPPRRRSSRSSPELT	SRRM2	0.0538233	0.0703137	0.438518	0.072401	0.0119428	0.170788
CAMK2A	Q9UQ35|SRRM2|S|1694::RRRSSRSSPELTRKA	SRRM2	-0.582609	1.08705e-06	0.000252509	-0.468399	6.1334e-06	0.000986345
CAMK2A	Q9UQ35|SRRM2|S|1729::PRHRRSPSVSSPEPA	SRRM2	-0.0496352	0.132525	0.831839	-0.00542503	0.854993	0.999031
CAMK2A	Q9UQ35|SRRM2|S|1890::ISRRRSRSRTSPVSR	SRRM2	-0.0792936	0.156211	0.598252	-0.0132917	0.796622	0.968782
CAMK2A	Q9UQ35|SRRM2|S|1913::VTRRRSRSRASPVSR	SRRM2	-0.143096	0.0278658	0.27037	0.0218949	0.70777	0.953567
CAMK2A	Q9UQ35|SRRM2|S|2046::RKRSRSRSPLAIRRR	SRRM2	5.71808e-05	0.999054	0.999965	0.0616193	0.181354	0.653504
CAMK2A	Q9UQ35|SRRM2|S|2407::PLLDRARSRTPPSAP	SRRM2	-0.00404166	0.945781	0.998676	0.040498	0.47278	0.997264
CAMK2A	Q9UQ35|SRRM2|S|2692::LRDSRSLSYSPVERR	SRRM2	-0.158275	0.0273983	0.507791	0.00557056	0.927503	0.999031
CAMK2A	Q9UQ35|SRRM2|S|435::TKVSRHASSSPESPK	SRRM2	-0.0155688	0.665156	0.994464	0.034697	0.312527	0.999031
CAMK2A	Q9UQ35|SRRM2|S|817::TPPRRSRSSSSPPPK	SRRM2	-0.0355438	0.275279	0.713547	-0.0468377	0.130138	0.581109
CAMK2A	Q9UQ35|SRRM2|S|819::PRRSRSSSSPPPKQK	SRRM2	-0.0761031	0.0598134	0.666406	-0.0367375	0.309527	0.999031
CAMK2A	Q9UQB8|BAIAP2|S|366::KTLPRSSSMAAGLER	BAIAP2	0.0388352	0.624345	0.994464	-0.00739986	0.920554	0.999031
CAMK2A	Q9Y2H0|DLGAP4|S|973::AASVRQNSATESADS	DLGAP4	0.0403877	0.221517	0.669508	0.0363919	0.240586	0.728306
CAMK2A	Q9Y2L6|FRMD4B|S|694::HCRQRSGSLESQSHL	FRMD4B	0.0414795	0.502775	0.991534	0.0372757	0.521328	0.999031
CAMK2A	Q9Y2X7|GIT1|S|410::TRSNRARSMDSSDLS	GIT1	0.0359021	0.173651	0.613576	-0.000373108	0.987779	0.99741
CAMK2A	Q9Y383|LUC7L2|S|384::RSEDRRSSEEREAGE	LUC7L2	-0.0610339	0.182747	0.624423	0.0569359	0.185868	0.659451
CAMK2A	Q9Y385|UBE2J1|S|184::KELARQISFKAEVNS	UBE2J1	0.626035	1.7872e-05	0.00239508	0.599385	1.47243e-05	0.0021084
CAMK2A	Q9Y3M2|CBY1|S|20::TPPRKSASLSNLHSL	CBY1	0.0484553	0.269038	0.70889	0.0833711	0.0486455	0.370225
CAMK2A	Q9Y4F5|CEP170B|S|1114::QALTRSNSLSTPRPT	CEP170B	0.0862898	0.180912	0.845255	0.114257	0.0676042	0.729199
CAMK2A	Q9Y4G8|RAPGEF2|S|960::KKRVRRSSFLNAKKL	RAPGEF2	0.0496219	0.186381	0.62985	0.0151693	0.662585	0.94356
CAMK2A	Q9Y4H2|IRS2|S|306::EFRPRSKSQSSGSSA	IRS2	-0.0411106	0.607458	0.994158	-0.0119165	0.873523	0.999031
CAMK2A	Q9Y520|PRRC2C|S|1242::PLRQREESETRSESS	PRRC2C	-0.104856	0.263463	0.904154	-0.0936161	0.286951	0.98068
CAMK2A	Q9Y520|PRRC2C|S|1248::ESETRSESSDFEVVP	PRRC2C	0.140009	0.0918775	0.772069	0.0235248	0.750451	0.999031
CAMK2A	Q9Y5J1|UTP18|S|205::ETTKRKTSSDDESEE	UTP18	0.00913795	0.854152	0.996495	0.0194931	0.677297	0.999031
CAMK2A	Q9Y5X3|SNX5|S|22::RSKLRSVSVDLNVDP	SNX5	0.0424708	0.522952	0.991534	0.0172686	0.780886	0.999031
CAMK2A	Q9Y608|LRRFIP2|S|328::GNSSRRGSGDTSSLI	LRRFIP2	0.0275276	0.555391	0.893779	0.029604	0.500215	0.886868
CAMK2A	Q9Y613|FHOD1|S|357::RRERRKPSSEEGKRS	FHOD1	0.000355671	0.987291	0.998215	-0.00724195	0.730279	0.956684
CAMK2A	Q9Y6D6|ARFGEF1|S|664::ETINRYGSLNSLEST	ARFGEF1	-0.0550705	0.202661	0.648898	-0.0556219	0.171925	0.642676
CAMK2A	Q9Y6R4|MAP3K4|S|1252::RSLSRHSSPTEERDE	MAP3K4	0.164945	0.000162878	0.00604007	0.145824	0.000324049	0.0109439
CAMK2A	Q9Y6X9|MORC2|S|739::ATPSRKRSVAVSDEE	MORC2	0.21532	4.24479e-05	0.00193623	0.162926	0.000531151	0.0165356
CAMK2A	S4R3H4|ACIN1|S|652::SVQARRLSQPESAEK	ACIN1	0.380832	1.49902e-13	6.67066e-11	0.386416	2.47008e-14	1.55718e-11
CAMK2A	U5LXR9|TCF3|S|479::APRARTSSTDEVLSL	TCF3	0.154463	8.05156e-05	0.0034608	0.132872	0.000229125	0.00821485
CSNK2A1	A0A024R8A9|USP20|S|135::AVADEGESESEDDDL	USP20	-0.0203978	0.796771	0.995835	-0.115245	0.137585	0.887555
CSNK2A1	A0A024R8A9|USP20|S|137::ADEGESESEDDDLKP	USP20	-0.0203978	0.796771	0.995835	-0.115245	0.137585	0.887555
CSNK2A1	A0A024RBT0|WDR66|T|57::SQEEERKTGEEEGEE	WDR66	-0.100623	0.0903637	0.481367	0.0261652	0.630706	0.933168
CSNK2A1	A0A024RDB2|G3BP2|S|141::EDEVFGDSEPELDEE	G3BP2	-0.0691415	0.151807	0.593215	-0.00397503	0.92874	0.985153
CSNK2A1	A0A024RDB2|G3BP2|S|149::EPELDEESEDEVEEE	G3BP2	0.0290279	0.654504	0.927762	-0.0992432	0.111449	0.547818
CSNK2A1	A0A087X0M4|SLC4A1AP|S|258::KKMLGEDSDEEEEMD	SLC4A1AP	0.0164744	0.616095	0.917318	0.057719	0.0695438	0.442357
CSNK2A1	A0A0A0MR88|WASHC2C|S|539::KTQKGLFSDEEDSED	WASHC2C	0.0434104	0.101382	0.501405	0.0347526	0.159951	0.625015
CSNK2A1	A0A1B0GWD5|TCF4|S|385::SGSSEIKSDDEGDEN	TCF4	0.109056	0.00881784	0.291686	0.101272	0.00946268	0.307184
CSNK2A1	A0A2R8YFK9|CHD4|S|309::GSKRKRSSSEDDDLD	CHD4	-0.0164591	0.863071	0.996495	-0.049849	0.580348	0.999031
CSNK2A1	A0A2R8YFK9|CHD4|S|310::SKRKRSSSEDDDLDV	CHD4	-0.0164591	0.863071	0.996495	-0.049849	0.580348	0.999031
CSNK2A1	A0A494C0R8|CLUH|S|702::PPGQEAGSEEEGSSA	CLUH	-0.0850561	0.003967	0.0771709	-0.00369565	0.885092	0.983639
CSNK2A1	A0A590UJS4|NIPBL|S|2623::AETEDDESDGEDRGG	NIPBL	-0.0104555	0.803197	0.995835	-0.041297	0.304219	0.999031
CSNK2A1	A0A6Q8PHK0|TRIP12|S|1392::VREDDEDSDDDGSDE	TRIP12	-0.0128326	0.716084	0.947807	-0.0336052	0.314917	0.783153
CSNK2A1	A0A6Q8PHK0|TRIP12|S|1397::EDSDDDGSDEEIDES	TRIP12	-0.0128326	0.716084	0.947807	-0.0336052	0.314917	0.783153
CSNK2A1	A0A6Q8PHK0|TRIP12|T|1452::AEDERESTDDESNPL	TRIP12	-0.00834662	0.821871	0.996495	-0.0224815	0.521643	0.999031
CSNK2A1	A0A7I2V3F3|NCL|S|28::PKEVEEDSEDEEMSE	NCL	-0.0180425	0.746184	0.994464	0.00435771	0.933577	0.999031
CSNK2A1	A0A7I2V3F3|NCL|S|34::DSEDEEMSEDEEDDS	NCL	-0.0180425	0.746184	0.994464	0.00435771	0.933577	0.999031
CSNK2A1	A0A7I2V3F3|NCL|S|41::SEDEEDDSSGEEVVI	NCL	-0.0180425	0.746184	0.994464	0.00435771	0.933577	0.999031
CSNK2A1	A0A7I2V3F3|NCL|S|42::EDEEDDSSGEEVVIP	NCL	-0.0180425	0.746184	0.994464	0.00435771	0.933577	0.999031
CSNK2A1	A0A7I2V4I5|ZC3H13|S|1466::GEGYEPISDDELDEI	ZC3H13	0.0795344	0.0793284	0.459956	0.107396	0.0143078	0.185977
CSNK2A1	A2RRP1|NBAS|S|473::EDEGEEDSDSDYEIS	NBAS	-0.00156502	0.943657	0.990126	0.0297276	0.160994	0.625402
CSNK2A1	A2RRP1|NBAS|S|475::EGEEDSDSDYEISAK	NBAS	-0.0311461	0.4366	0.82696	0.0257184	0.49368	0.882396
CSNK2A1	A2RU67|FAM234B|S|30::DPLTQADSDESEDDL	FAM234B	0.0381167	0.530836	0.991534	0.0302119	0.59628	0.999031
CSNK2A1	A8K6X3|DDX46|S|804::AALGLQDSDDEDAAV	DDX46	0.0189131	0.278629	0.71655	0.0352168	0.0373935	0.324778
CSNK2A1	A8K964|PNN|S|100::RRESRQESDPEDDDV	PNN	-0.0449305	0.224802	0.673838	-0.0597711	0.0900616	0.498875
CSNK2A1	B2RTX8|WAPAL|S|459::YFGFDDLSESEDDED	WAPAL	0.0154227	0.647368	0.926842	0.0158059	0.618021	0.927645
CSNK2A1	B2RTX8|WAPAL|S|461::GFDDLSESEDDEDDD	WAPAL	0.0154227	0.647368	0.926842	0.0158059	0.618021	0.927645
CSNK2A1	B3KPV5|NA|S|242::DFFEDIDSDEDEGGL	NA	0.0122544	0.789856	0.961243	0.0270687	0.532303	0.899587
CSNK2A1	B4DY08|HNRNPC|S|247::SEGGADDSAEEGDLL	HNRNPC	0.0400823	0.171642	0.611331	0.0333404	0.224534	0.712229
CSNK2A1	B4DZQ5|PRPF4B|S|128::LILQGYESGSEEEGE	PRPF4B	0.0327132	0.126514	0.555795	0.0415	0.0426473	0.347256
CSNK2A1	B7Z2P6|DCAF8|S|253::ENRVHDRSEEEEEEE	DCAF8	-0.0203491	0.594319	0.908928	-0.027361	0.44733	0.868593
CSNK2A1	B7Z5Q8|LIMCH1|S|77::GSSDGRGSDSESDLP	LIMCH1	-0.119631	0.0375293	0.579995	0.0322397	0.519151	0.999031
CSNK2A1	B7Z6D5|DDX27|S|23::EVPVEPESDSGDEEE	DDX27	-0.0819311	0.293442	0.945547	-0.0138227	0.847302	0.999031
CSNK2A1	B7Z6D5|DDX27|S|25::PVEPESDSGDEEEEG	DDX27	-0.0819311	0.293442	0.945547	-0.0138227	0.847302	0.999031
CSNK2A1	B7Z7U0|SRRM1|S|461::KPRKVELSESEEDKG	SRRM1	-0.0417049	0.314091	0.740062	-0.0592545	0.132663	0.584747
CSNK2A1	B7ZB83|NAP1L4|S|304::KASGDGESLDEDSEF	NAP1L4	0.00698307	0.820862	0.966007	0.0314219	0.283362	0.765143
CSNK2A1	B9EIS5|PCM1|S|1760::KNVRSDISDQEEDEE	PCM1	-0.0304149	0.564783	0.896899	0.0279841	0.572906	0.915705
CSNK2A1	D3DQ79|NEXN|S|16::EIKEMLASDDEEDVS	NEXN	-0.0272147	0.219479	0.667786	0.00391177	0.848917	0.977735
CSNK2A1	D3DR40|C10orf4|S|278::EDSLLRNSDEEESAS	C10orf4	-0.0650768	0.29058	0.944905	0.0232249	0.682657	0.999031
CSNK2A1	D3DVC4|NES|S|1286::GEESREESEEDELGE	NES	-0.182851	0.000230625	0.00797197	-0.10657	0.0136896	0.180228
CSNK2A1	D3DVC4|NES|S|1418::GFADEEESGEEGEED	NES	0.0419938	0.34866	0.77372	0.0449892	0.286529	0.765797
CSNK2A1	D3DVC4|NES|S|1496::SQDSAEPSGSEEESD	NES	-0.0453052	0.568852	0.971334	-0.091641	0.230201	0.950793
CSNK2A1	D3DVC4|NES|S|1498::DSAEPSGSEEESDPV	NES	-0.018325	0.616112	0.917318	-0.0370851	0.28443	0.765143
CSNK2A1	E9PAV3|NACA|S|2029::TPTVQEESEEEEVDE	NACA	-0.0537996	0.675092	0.936499	0.0958106	0.428989	0.857637
CSNK2A1	G3V4C1|HNRNPC|S|246::SEGGADDSAEEGDLL	HNRNPC	0.050503	0.239297	0.687273	0.0326642	0.414758	0.850153
CSNK2A1	J3KNZ9|FBRS|S|237::SDLDERVSDDDLDPS	FBRS	0.0127284	0.678892	0.936852	0.0442404	0.133459	0.585626
CSNK2A1	O00264|PGRMC1|S|181::GEEPTVYSDEEEPKD	PGRMC1	-0.023867	0.39258	0.799495	0.0412112	0.122146	0.562067
CSNK2A1	O00299|CLIC1|S|156::PEEVDETSAEDEGVS	CLIC1	0.085304	0.232826	0.893283	0.108486	0.113981	0.854278
CSNK2A1	O00401|WASL|S|484::KRSKAIHSSDEDEDE	WASL	0.0523084	0.171821	0.88606	0.0271386	0.439319	0.999031
CSNK2A1	O00401|WASL|S|485::RSKAIHSSDEDEDED	WASL	0.0523084	0.171821	0.88606	0.0271386	0.439319	0.999031
CSNK2A1	O00418|EEF2K|S|27::RAGHDGDSDGDSDDE	EEF2K	0.0758821	0.0513042	0.63895	0.0423256	0.225608	0.979351
CSNK2A1	O00418|EEF2K|S|31::DGDSDGDSDDEEGYF	EEF2K	0.0758821	0.0513042	0.63895	0.0423256	0.225608	0.979351
CSNK2A1	O00505|KPNA3|S|60::QEESLEDSDVDADFK	KPNA3	-0.145231	0.161075	0.870727	-0.0168651	0.857277	0.999031
CSNK2A1	O00566|MPHOSPH10|S|242::DFFEDIDSDEDEGGL	MPHOSPH10	-0.0562764	0.319904	0.744026	0.0547502	0.303462	0.778728
CSNK2A1	O00567|NOP56|S|520::SKEELMSSDLEETAG	NOP56	-0.047973	0.256544	0.901335	-0.00537578	0.889697	0.997359
CSNK2A1	O14617|AP3D1|S|632::AWINEPLSDSESEDE	AP3D1	0.0582851	0.202548	0.907129	-0.0147969	0.722989	0.999031
CSNK2A1	O14617|AP3D1|S|634::INEPLSDSESEDERP	AP3D1	0.0582851	0.202548	0.907129	-0.0147969	0.722989	0.999031
CSNK2A1	O14617|AP3D1|S|636::EPLSDSESEDERPRA	AP3D1	0.0582851	0.202548	0.907129	-0.0147969	0.722989	0.999031
CSNK2A1	O14640|DVL1|S|194::ESSSFVDSDEDGSTS	DVL1	-0.0325266	0.377961	0.794812	-0.0141661	0.681068	0.948044
CSNK2A1	O14646|CHD1|S|215::QKKRQIDSSEEDDDE	CHD1	-0.0402979	0.480061	0.991534	0.00169805	0.974494	0.999031
CSNK2A1	O14646|CHD1|S|216::KKRQIDSSEEDDDEE	CHD1	-0.0402979	0.480061	0.991534	0.00169805	0.974494	0.999031
CSNK2A1	O14647|CHD2|S|207::GKRKKQDSSDEDDDD	CHD2	-0.0110131	0.86764	0.996495	0.012874	0.835816	0.999031
CSNK2A1	O14647|CHD2|S|208::KRKKQDSSDEDDDDD	CHD2	-0.0110131	0.86764	0.996495	0.012874	0.835816	0.999031
CSNK2A1	O15047|SETD1A|S|508::SKFSFLASDTEEEEE	SETD1A	-0.0517056	0.44415	0.832094	0.0194414	0.758374	0.960318
CSNK2A1	O15085|ARHGEF11|S|1155::EDPEQEGSAEEEELG	ARHGEF11	-0.00523185	0.90204	0.980794	-0.038261	0.342266	0.800636
CSNK2A1	O15173|PGRMC2|T|211::GEEPSEYTDEEDTKD	PGRMC2	-0.0832026	0.157791	0.816661	0.0206281	0.699187	0.997359
CSNK2A1	O15231|ZNF185|T|158::RSSTSGDTEEEEEEE	ZNF185	0.0549547	0.388495	0.974559	0.0620592	0.303063	0.999031
CSNK2A1	O15318|POLR3G|S|157::KRGDGEKSDEENEEK	POLR3G	-0.0345453	0.571507	0.900156	-0.0471609	0.412657	0.85015
CSNK2A1	O15371|EIF3D|S|528::SLPDGTFSSDEDEEE	EIF3D	0.0690527	0.103493	0.505832	0.0415804	0.28965	0.766692
CSNK2A1	O15371|EIF3D|S|529::LPDGTFSSDEDEEEE	EIF3D	0.0690527	0.103493	0.505832	0.0415804	0.28965	0.766692
CSNK2A1	O43150|ASAP2|S|701::LHEDLDESDDDMDEK	ASAP2	0.00365703	0.89153	0.979422	0.0332618	0.19403	0.670551
CSNK2A1	O43159|RRP8|S|64::PSLCISDSEEEEEER	RRP8	0.0559887	0.194016	0.900912	0.0250207	0.526507	0.999031
CSNK2A1	O43395|PRPF3|S|619::KGDDDEESDEEAVKK	PRPF3	0.020691	0.469758	0.847297	0.0164723	0.539711	0.903644
CSNK2A1	O43719|HTATSF1|S|642::EKVFDDESDEKEDEE	HTATSF1	0.0304981	0.608435	0.915072	-0.00744083	0.893941	0.983639
CSNK2A1	O43719|HTATSF1|S|676::DEKLFEESDDKEDED	HTATSF1	-0.00726116	0.963955	0.998676	0.0113586	0.940041	0.997359
CSNK2A1	O43815|STRN|S|245::ESAAADFSDEDEDDD	STRN	0.0256911	0.216787	0.667786	0.0144759	0.454753	0.871388
CSNK2A1	O43818|RRP9|S|51::KMNEEISSDSESESL	RRP9	-0.0243469	0.68921	0.994464	0.0592151	0.308875	0.999031
CSNK2A1	O43818|RRP9|S|53::NEEISSDSESESLAP	RRP9	-0.0243469	0.68921	0.994464	0.0592151	0.308875	0.999031
CSNK2A1	O43822|CFAP410|S|177::TGRDPLDSEEEATSG	CFAP410	0.0177576	0.766052	0.958725	-0.0605759	0.285001	0.765143
CSNK2A1	O60231|DHX16|S|103::SYRLLEDSEESSEET	DHX16	-0.237606	0.0207591	0.457151	-0.149911	0.101322	0.824069
CSNK2A1	O60231|DHX16|S|106::LLEDSEESSEETVSR	DHX16	-0.237606	0.0207591	0.457151	-0.149911	0.101322	0.824069
CSNK2A1	O60341|KDM1A|S|166::PPEEENESEPEEPSG	KDM1A	-0.0104214	0.59575	0.910223	-0.0212567	0.254189	0.743103
CSNK2A1	O60447|EVI5|S|776::DPAVADGSESETEDS	EVI5	-0.0158646	0.803815	0.995835	0.0880637	0.157681	0.921318
CSNK2A1	O60447|EVI5|S|778::AVADGSESETEDSVL	EVI5	-0.0158646	0.803815	0.995835	0.0880637	0.157681	0.921318
CSNK2A1	O60678|PRMT3|S|25::EEDLPELSDSGDEAA	PRMT3	-0.0308948	0.512625	0.868534	0.0187554	0.671576	0.94492
CSNK2A1	O60763|USO1|S|942::EEEDELESGDQEDED	USO1	-0.00378201	0.868606	0.974814	-0.0293204	0.179733	0.652509
CSNK2A1	O60832|DKC1|S|453::KRKRESESESDETPP	DKC1	0.0684882	0.0293333	0.275832	-0.0141799	0.615952	0.92695
CSNK2A1	O60884|DNAJA2|S|394::RREAYNDSSDEESSS	DNAJA2	-0.00089613	0.990125	0.998514	-0.025249	0.711296	0.999031
CSNK2A1	O60884|DNAJA2|S|395::REAYNDSSDEESSSH	DNAJA2	-0.00089613	0.990125	0.998514	-0.025249	0.711296	0.999031
CSNK2A1	O60927|PPP1R11|S|74::PRAFGESSTESDEEE	PPP1R11	0.0112223	0.755527	0.994464	7.05718e-05	0.998334	0.999776
CSNK2A1	O60927|PPP1R11|S|77::FGESSTESDEEEEEG	PPP1R11	0.0112223	0.755527	0.994464	7.05718e-05	0.998334	0.999776
CSNK2A1	O60927|PPP1R11|T|75::RAFGESSTESDEEEE	PPP1R11	0.0112223	0.755527	0.994464	7.05718e-05	0.998334	0.999776
CSNK2A1	O75164|KDM4A|S|523::SSRDSISSDSETSEP	KDM4A	-0.0595586	0.112534	0.774163	-0.000658494	0.984347	0.999161
CSNK2A1	O75351|VPS4B|S|102::ADEKGNDSDGEGESD	VPS4B	0.0292658	0.316284	0.740789	0.0142879	0.600073	0.922174
CSNK2A1	O75379|VAMP4|S|30::RNLLEDDSDEEEDFF	VAMP4	-0.00717939	0.759833	0.956588	-0.0107938	0.625273	0.930407
CSNK2A1	O75400|PRPF40A|S|938::DTSGSELSEGELEKR	PRPF40A	0.0017232	0.97547	0.998448	-0.0605703	0.26173	0.995589
CSNK2A1	O75475|PSIP1|S|273::KTGVTSTSDSEEEGD	PSIP1	0.0365344	0.233808	0.680165	-0.00392383	0.890304	0.983639
CSNK2A1	O75475|PSIP1|S|275::GVTSTSDSEEEGDDQ	PSIP1	0.0361019	0.202126	0.648898	-0.00620366	0.812812	0.971874
CSNK2A1	O75528|TADA3|S|338::EDRPAEDSEDEVLAE	TADA3	-0.00598469	0.897776	0.980233	-0.143685	0.0026737	0.0624275
CSNK2A1	O75643|SNRNP200|S|225::GEVREEASDDDMEGD	SNRNP200	-0.0541822	0.275326	0.713547	0.0789654	0.0957308	0.510002
CSNK2A1	O75971|SNAPC5|S|96::EEEEEEESDS_____	SNAPC5	-0.0935118	0.191423	0.853911	-0.0468094	0.476183	0.997264
CSNK2A1	O94874|UFL1|S|458::KGRKDDDSDDESQSS	UFL1	0.0102623	0.61924	0.918269	0.0656446	0.00203057	0.0498741
CSNK2A1	O95218|ZRANB2|S|120::EYIEREESDGEYDEF	ZRANB2	-0.0183012	0.463212	0.844385	0.0120055	0.607652	0.92545
CSNK2A1	O95218|ZRANB2|S|153::KEVEDKESEGEEEDE	ZRANB2	0.00406145	0.912252	0.982514	0.0196809	0.571015	0.915634
CSNK2A1	O95365|ZBTB7A|S|337::AGAAAGDSDEESRAD	ZBTB7A	5.14156e-06	0.999803	0.999965	0.0197217	0.317357	0.783776
CSNK2A1	O95400|CD2BP2|S|49::KGKHSLDSDEEEDDD	CD2BP2	0.000531796	0.977405	0.99668	0.0158112	0.373857	0.822937
CSNK2A1	O95602|POLR1A|S|1429::EEEVDYESEEEEERE	POLR1A	-0.0517861	0.459118	0.98805	-0.0232696	0.721187	0.999031
CSNK2A1	O95674|CDS2|S|21::APPEDKESESEAKVD	CDS2	-0.0104303	0.737485	0.951392	-0.00265899	0.927478	0.985153
CSNK2A1	O95714|HERC2|S|1942::AQPSAEDSDTEDDSE	HERC2	-0.00677034	0.894445	0.996155	0.0558912	0.255583	0.966937
CSNK2A1	O95772|STARD3NL|S|218::PPESEAGSEEAEEKQ	STARD3NL	-0.0141769	0.685164	0.994464	-0.0293861	0.376898	0.999031
CSNK2A1	O95810|CAVIN2|S|218::DEEALEDSAEEKVEE	CAVIN2	-0.0695627	0.213457	0.664254	0.0557616	0.286658	0.765797
CSNK2A1	P04920|SLC4A2|S|132::EEDEDEASEAEGARA	SLC4A2	-0.0480386	0.391621	0.94684	0.0243158	0.641142	0.997359
CSNK2A1	P05114|HMGN1|S|89::KTEESPASDEAGEKE	HMGN1	0.0658424	0.163827	0.605982	-0.0134571	0.757886	0.960318
CSNK2A1	P05386|RPLP1|S|104::KKEESEESDDDMGFG	RPLP1	-0.0369712	0.176172	0.618577	0.0472483	0.0697596	0.442357
CSNK2A1	P05387|RPLP2|S|102::KDEKKEESEESDDDM	RPLP2	-0.15196	0.00453738	0.0836334	0.0250645	0.590728	0.922174
CSNK2A1	P05387|RPLP2|S|105::KKEESEESDDDMGFG	RPLP2	-0.0369712	0.176172	0.618577	0.0472483	0.0697596	0.442357
CSNK2A1	P05388|RPLP0|S|307::AKEESEESDEDMGFG	RPLP0	-0.0231921	0.43987	0.829196	0.0242431	0.390876	0.835539
CSNK2A1	P06748|NPM1|S|125::AVEEDAESEDEEEED	NPM1	0.0300381	0.0723824	0.444115	0.0632616	0.000273594	0.00958213
CSNK2A1	P07900|HSP90AA1|S|231::KERDKEVSDDEAEEK	HSP90AA1	-0.0202467	0.810897	0.964383	-0.0525766	0.510036	0.888852
CSNK2A1	P07900|HSP90AA1|S|263::PEIEDVGSDEEEEKK	HSP90AA1	0.0306774	0.721237	0.948041	0.0310147	0.701137	0.952202
CSNK2A1	P08238|HSP90AB1|S|226::KEREKEISDDEAEEE	HSP90AB1	0.000309754	0.996627	0.99988	-0.0442012	0.522572	0.895657
CSNK2A1	P08238|HSP90AB1|S|255::PKIEDVGSDEEDDSG	HSP90AB1	0.0207034	0.712609	0.946267	-0.0108501	0.837097	0.975993
CSNK2A1	P09958|FURIN|S|775::QEECPSDSEEDEGRG	FURIN	-0.084997	0.33016	0.959693	0.0375163	0.642693	0.999031
CSNK2A1	P11388|TOP2A|S|1106::DEEENEESDNEKETE	TOP2A	-0.0361429	0.292394	0.7247	-0.0156522	0.624637	0.929644
CSNK2A1	P13861|PRKAR2A|S|78::VADAKGDSESEEDED	PRKAR2A	0.0252956	0.541888	0.884363	-0.031767	0.416299	0.851267
CSNK2A1	P13861|PRKAR2A|S|80::DAKGDSESEEDEDLE	PRKAR2A	0.0182958	0.631571	0.923032	0.00888975	0.803877	0.970147
CSNK2A1	P15408|FOSL2|S|120::RRRDEQLSPEEEEKR	FOSL2	-0.0128705	0.850326	0.972195	0.0731975	0.259129	0.74595
CSNK2A1	P16383|GCFC2|S|180::ESEDDPESEPDDHEK	GCFC2	-0.0166908	0.611146	0.915083	-0.0226597	0.463827	0.873501
CSNK2A1	P16989|YBX3|S|201::GEEEEEGSGSSEGFD	YBX3	-0.00948295	0.789325	0.995791	-0.0226185	0.500845	0.999031
CSNK2A1	P17096|HMGA1|S|102::EEGISQESSEEEQ__	HMGA1	0.0861445	0.00780569	0.120471	0.0282662	0.323904	0.78865
CSNK2A1	P17096|HMGA1|S|99::KEEEEGISQESSEEE	HMGA1	0.0861445	0.00780569	0.120471	0.0282662	0.323904	0.78865
CSNK2A1	P17509|HOXB6|S|214::LLSASQLSAEEEEEK	HOXB6	0.0978608	0.114736	0.77828	0.101077	0.0858763	0.775002
CSNK2A1	P18583|SON|S|1782::MPERASESSSEEKDD	SON	0.0523711	0.230921	0.67812	0.087752	0.0378232	0.327009
CSNK2A1	P18858|LIG1|S|66::KAARVLGSEGEEEDE	LIG1	0.0544577	0.159019	0.600867	0.041166	0.254107	0.743103
CSNK2A1	P22059|OSBP|S|190::AVKMLAESDESGDEE	OSBP	0.0389169	0.0952296	0.4881	0.0393123	0.0740473	0.453838
CSNK2A1	P22059|OSBP|S|193::MLAESDESGDEESVS	OSBP	0.0385298	0.106353	0.512786	0.0369313	0.0998773	0.524702
CSNK2A1	P23497|SP100|S|157::DKLPLQESEEEEREE	SP100	-0.0134147	0.459333	0.841881	-0.0169734	0.321158	0.786793
CSNK2A1	P23497|SP100|S|410::DHDFSESSEEEAPAE	SP100	-0.0227426	0.456386	0.98805	-0.000870458	0.975539	0.999031
CSNK2A1	P24534|EEF1B2|S|106::DDIDLFGSDDEEESE	EEF1B2	0.0440565	0.377556	0.794812	0.027331	0.558567	0.911037
CSNK2A1	P25054|APC|S|1567::EKDLLDDSDDDDIEI	APC	0.0518307	0.498662	0.863392	0.0109785	0.878287	0.983639
CSNK2A1	P25205|MCM3|S|672::KKRSEDESETEDEEE	MCM3	-0.0837588	0.448652	0.986341	0.0100794	0.921862	0.999031
CSNK2A1	P25205|MCM3|T|674::RSEDESETEDEEEKS	MCM3	-0.0324029	0.358705	0.942905	-0.0443606	0.188834	0.9206
CSNK2A1	P25440|BRD2|S|633::ALPTGYDSEEEEESR	BRD2	-0.0083854	0.749127	0.951448	0.029921	0.23064	0.720774
CSNK2A1	P27824|CANX|S|564::EEDGGTVSQEEEDRK	CANX	-0.0430865	0.0973526	0.492944	-0.0120188	0.614161	0.926238
CSNK2A1	P29375|KDM5A|S|1111::DLDLEPLSDLEEGLE	KDM5A	0.14292	0.00672937	0.109952	0.0285072	0.537901	0.903644
CSNK2A1	P29590|PML|S|565::VISSSEDSDAENSSS	PML	-0.0132827	0.790747	0.961243	0.0144766	0.75834	0.960318
CSNK2A1	P29692|EEF1D|S|162::DDIDLFGSDNEEEDK	EEF1D	-0.0177144	0.643147	0.92669	-0.0013834	0.969225	0.991576
CSNK2A1	P31323|PRKAR2B|S|83::FAEEPMQSDSEDGEE	PRKAR2B	-0.0717588	0.0316994	0.286165	-0.0315085	0.298794	0.776102
CSNK2A1	P31323|PRKAR2B|S|85::EEPMQSDSEDGEEEE	PRKAR2B	-0.0717588	0.0316994	0.286165	-0.0315085	0.298794	0.776102
CSNK2A1	P35221|CTNNA1|S|641::TPEELDDSDFETEDF	CTNNA1	0.0375595	0.417854	0.813403	-0.0354455	0.415914	0.850835
CSNK2A1	P35251|RFC1|S|69::KKRIIYDSDSESEET	RFC1	0.0449938	0.273728	0.712822	-0.0084012	0.825952	0.972715
CSNK2A1	P35579|MYH9|S|1943::RKGAGDGSDEEVDGK	MYH9	-0.0676553	0.00321907	0.0670862	-0.0175096	0.380295	0.826798
CSNK2A1	P35580|MYH10|S|1956::EGASLELSDDDTESK	MYH10	-0.0314078	0.136002	0.570002	0.0527474	0.0106598	0.158431
CSNK2A1	P35659|DEK|S|301::QNSSKKESESEDSSD	DEK	0.0659513	0.159133	0.870619	0.0196341	0.644262	0.999031
CSNK2A1	P35659|DEK|S|303::SSKKESESEDSSDDE	DEK	0.0659513	0.159133	0.870619	0.0196341	0.644262	0.999031
CSNK2A1	P35659|DEK|S|306::KESESEDSSDDEPLI	DEK	0.0659513	0.159133	0.870619	0.0196341	0.644262	0.999031
CSNK2A1	P35659|DEK|S|307::ESESEDSSDDEPLIK	DEK	0.0659513	0.159133	0.870619	0.0196341	0.644262	0.999031
CSNK2A1	P35659|DEK|S|32::MPGPREESEEEEDED	DEK	0.0180356	0.776059	0.960913	-0.0100029	0.866608	0.981986
CSNK2A1	P35968|KDR|S|984::FVEEKSLSDVEEEEA	KDR	0.00564056	0.906773	0.997712	0.0419091	0.362105	0.999031
CSNK2A1	P41236|PPP1R2|S|122::RIQEQESSGEEDSDL	PPP1R2	-0.285139	0.0188847	0.44063	-0.0597874	0.561271	0.999031
CSNK2A1	P41236|PPP1R2|S|127::ESSGEEDSDLSPEER	PPP1R2	-0.285139	0.0188847	0.44063	-0.0597874	0.561271	0.999031
CSNK2A1	P45973|CBX5|S|11::KTKRTADSSSSEDEE	CBX5	-0.0546838	0.064299	0.683166	0.00341808	0.895301	0.999031
CSNK2A1	P45973|CBX5|S|12::TKRTADSSSSEDEEE	CBX5	-0.0546838	0.064299	0.683166	0.00341808	0.895301	0.999031
CSNK2A1	P45973|CBX5|S|13::KRTADSSSSEDEEEY	CBX5	-0.0546838	0.064299	0.683166	0.00341808	0.895301	0.999031
CSNK2A1	P45973|CBX5|S|14::RTADSSSSEDEEEYV	CBX5	-0.0546838	0.064299	0.683166	0.00341808	0.895301	0.999031
CSNK2A1	P46100|ATRX|S|1324::KNQVNSESDSDSEES	ATRX	-0.0703544	0.178539	0.892952	-0.0360023	0.452867	0.999031
CSNK2A1	P46100|ATRX|S|1326::QVNSESDSDSEESKK	ATRX	-0.0703544	0.178539	0.892952	-0.0360023	0.452867	0.999031
CSNK2A1	P46821|MAP1B|S|1016::EKGEAEQSEEEADEE	MAP1B	0.00766624	0.94202	0.998676	-0.115164	0.256827	0.966937
CSNK2A1	P47712|PLA2G4A|S|437::VSNDSSDSDDESHEP	PLA2G4A	-0.060198	0.273909	0.944905	-0.0625313	0.228805	0.983903
CSNK2A1	P48634|PRRC2A|S|350::DEEDGRDSDEEGAEG	PRRC2A	0.000806272	0.983563	0.997981	0.0205814	0.576886	0.918046
CSNK2A1	P49736|MCM2|S|139::RRGLLYDSDEEDEER	MCM2	0.00955721	0.617889	0.918269	-0.0162203	0.37019	0.82037
CSNK2A1	P49756|RBM25|S|583::QIKQEPESEEEEEEK	RBM25	-0.0145387	0.685387	0.937488	0.00222054	0.947422	0.986409
CSNK2A1	P49792|RANBP2|S|2668::KNRPDYVSEEEEDDE	RANBP2	-0.0279504	0.22125	0.66936	-0.0193469	0.364474	0.817182
CSNK2A1	P49959|MRE11|S|649::EVIEVDESDVEEDIF	MRE11	0.0412296	0.180601	0.62102	0.035565	0.217843	0.705774
CSNK2A1	P49959|MRE11|S|688::SKGVDFESSEDDDDD	MRE11	0.0320275	0.422523	0.985587	0.0677581	0.0846177	0.77837
CSNK2A1	P49959|MRE11|S|689::KGVDFESSEDDDDDP	MRE11	0.0320275	0.422523	0.985587	0.0677581	0.0846177	0.77837
CSNK2A1	P50548|ERF|S|444::EVEVTDISDEDEEDG	ERF	-0.0749116	0.265567	0.904154	-0.0746191	0.239307	0.955814
CSNK2A1	P51813|BMX|S|254::RKLKSSSSSEDVASS	BMX	-0.0445398	0.10336	0.505832	0.00991261	0.692707	0.951226
CSNK2A1	P51858|HDGF|S|132::KKGNAEGSSDEEGKL	HDGF	-0.00888932	0.836933	0.969778	-0.0226123	0.578419	0.918571
CSNK2A1	P51956|NEK3|T|479::PGLDEEDTDFEEEDD	NEK3	0.00650264	0.928183	0.998448	-0.00263269	0.969021	0.999031
CSNK2A1	P52926|HMGA2|S|101::QEETEETSSQESAEE	HMGA2	0.0544791	0.0806308	0.462758	0.0239791	0.40249	0.84282
CSNK2A1	P52926|HMGA2|S|102::EETEETSSQESAEED	HMGA2	0.0719363	0.0667535	0.42858	0.0205568	0.565861	0.913321
CSNK2A1	P52926|HMGA2|S|105::EETSSQESAEED___	HMGA2	0.0632215	0.0456418	0.349793	0.0328041	0.257143	0.745129
CSNK2A1	P52948|NUP98|S|888::SKYGLQDSDEEEEEH	NUP98	0.0150442	0.526901	0.874509	0.0203268	0.364903	0.817571
CSNK2A1	P53999|SUB1|S|17::SSSSGSDSDSEVDKK	SUB1	0.00305927	0.908866	0.980862	0.0151527	0.547637	0.905053
CSNK2A1	P54105|CLNS1A|S|102::ADEEEEDSDDDVEPI	CLNS1A	0.0296544	0.206443	0.654545	0.0307302	0.164923	0.630124
CSNK2A1	P54259|ATN1|S|77::QGRSEEISESESEET	ATN1	0.00886478	0.834183	0.968796	0.0341408	0.394047	0.837114
CSNK2A1	P54259|ATN1|S|79::RSEEISESESEETNA	ATN1	0.00886478	0.834183	0.968796	0.0341408	0.394047	0.837114
CSNK2A1	P55010|EIF5|S|389::LKEAEEESSGGEEED	EIF5	-0.0255692	0.668382	0.994464	0.12503	0.0396766	0.592462
CSNK2A1	P55010|EIF5|S|390::KEAEEESSGGEEEDE	EIF5	0.0334542	0.2291	0.677008	0.0171175	0.508452	0.888852
CSNK2A1	P55081|MFAP1|S|116::EPEVVGESDSEVEGD	MFAP1	0.0549835	0.152843	0.594577	0.0492049	0.172635	0.642676
CSNK2A1	P55081|MFAP1|S|132::WRMEREDSSEEEEEE	MFAP1	-0.00122877	0.953597	0.992258	0.00239836	0.903811	0.983639
CSNK2A1	P55081|MFAP1|S|133::RMEREDSSEEEEEEI	MFAP1	-0.00122877	0.953597	0.992258	0.00239836	0.903811	0.983639
CSNK2A1	P55081|MFAP1|S|52::PDYAPMESSDEEDEE	MFAP1	-0.0103171	0.612132	0.915083	0.030475	0.118654	0.556602
CSNK2A1	P55081|MFAP1|S|53::DYAPMESSDEEDEEF	MFAP1	-0.0103171	0.612132	0.915083	0.030475	0.118654	0.556602
CSNK2A1	P55201|BRPF1|S|462::RLPALSHSEGEEDED	BRPF1	0.0498289	0.511353	0.991534	-0.0711652	0.323363	0.999031
CSNK2A1	P56524|HDAC4|S|565::VKQEPIESDEEEAEP	HDAC4	0.00612582	0.828001	0.968796	0.0242559	0.363552	0.817182
CSNK2A1	P78332|RBM6|S|912::LGEYGGDSDYEEEEE	RBM6	0.0752079	0.0727418	0.44486	-0.00518827	0.891912	0.983639
CSNK2A1	P83916|CBX1|S|89::GGKRKADSDSEDKGE	CBX1	0.0366821	0.520721	0.991534	-0.0131215	0.805579	0.999031
CSNK2A1	P83916|CBX1|S|91::KRKADSDSEDKGEES	CBX1	0.0366821	0.520721	0.991534	-0.0131215	0.805579	0.999031
CSNK2A1	P84157|MXRA7|S|128::DGEKGPSSEGPEEED	MXRA7	0.0306786	0.463135	0.844385	0.0367051	0.351777	0.80691
CSNK2A1	P98175|RBM10|S|736::VAAYSGESDSEEEQE	RBM10	-0.0506031	0.136809	0.5718	-0.0320281	0.310757	0.782219
CSNK2A1	P98175|RBM10|S|738::AYSGESDSEEEQERG	RBM10	-0.0453594	0.153508	0.595836	-0.0136255	0.642409	0.937593
CSNK2A1	Q01804|OTUD4|S|1024::QRPKEESSEDENEVS	OTUD4	0.0396996	0.291373	0.944905	0.014525	0.675687	0.999031
CSNK2A1	Q01831|XPC|S|883::TDAGGGLSSDEEEGT	XPC	-0.0433414	0.281572	0.719382	-0.0490145	0.197219	0.675095
CSNK2A1	Q01831|XPC|S|884::DAGGGLSSDEEEGTS	XPC	-0.0433414	0.281572	0.719382	-0.0490145	0.197219	0.675095
CSNK2A1	Q02880|TOP2B|S|1344::DDESKSESDLEETEP	TOP2B	-0.0494319	0.516924	0.991534	-0.0336685	0.637264	0.999031
CSNK2A1	Q02880|TOP2B|S|1613::EVKYFAESDEEEDDV	TOP2B	-0.0225631	0.44883	0.835561	0.0236014	0.399835	0.841611
CSNK2A1	Q02952|AKAP12|S|629::RVRRPSESDKEDELD	AKAP12	-0.0596666	0.45617	0.98805	0.00229212	0.975437	0.999031
CSNK2A1	Q02952|AKAP12|S|698::RARRGSSSDEEGGPK	AKAP12	-0.0262935	0.251048	0.697679	-0.0289978	0.179996	0.652768
CSNK2A1	Q03111|MLLT1|S|359::KALEVEESNSEDEAS	MLLT1	0.0349259	0.625089	0.994464	-0.00182784	0.97819	0.999031
CSNK2A1	Q03111|MLLT1|S|361::LEVEESNSEDEASFK	MLLT1	0.010841	0.857104	0.995325	0.0370818	0.515405	0.997264
CSNK2A1	Q03468|ERCC6|S|486::RLKLEDDSEESDAEF	ERCC6	0.149892	0.0028389	0.0611859	0.107326	0.0186487	0.216572
CSNK2A1	Q03468|ERCC6|S|489::LEDDSEESDAEFDEG	ERCC6	0.149892	0.0028389	0.0611859	0.107326	0.0186487	0.216572
CSNK2A1	Q04721|NOTCH2|S|1778::AEDEALLSEEDDPID	NOTCH2	-0.0743969	0.589715	0.907906	-0.224197	0.0916203	0.502517
CSNK2A1	Q04721|NOTCH2|S|1845::RGGSSDLSDEDEDAE	NOTCH2	0.0320688	0.604351	0.994158	0.0435929	0.456055	0.999031
CSNK2A1	Q04726|TLE3|S|240::DSLSRYDSDGDKSDD	TLE3	0.0493689	0.229769	0.677925	0.0485263	0.209644	0.690445
CSNK2A1	Q05519|SRSF11|S|434::EEEQGYDSEKEKKEE	SRSF11	-0.0201755	0.639493	0.926107	-0.00157874	0.968823	0.991576
CSNK2A1	Q08495|DMTN|S|226::EEEEDDDSGEEMKAL	DMTN	-0.0588619	0.166958	0.608986	0.0257048	0.514704	0.892337
CSNK2A1	Q09019|DMWD|S|397::AGADGERSGEEEEEE	DMWD	0.0311855	0.696016	0.994464	-0.0336491	0.654021	0.999031
CSNK2A1	Q0ZGT2|NEXN|S|80::EIKEMLASDDEEDVS	NEXN	-0.00424499	0.897524	0.980233	0.0207202	0.505284	0.888101
CSNK2A1	Q12789|GTF3C1|S|1611::KSLGKDGSLEDDEDE	GTF3C1	-0.129772	0.0945523	0.738386	-0.082522	0.244361	0.960643
CSNK2A1	Q12802|AKAP13|S|1647::VDSLVSLSEEDLESD	AKAP13	-0.267888	0.149953	0.809267	-0.107084	0.526808	0.997264
CSNK2A1	Q12802|AKAP13|S|2345::DEDEGIPSENEEEKK	AKAP13	0.0630293	0.160591	0.602886	0.079796	0.0625033	0.415499
CSNK2A1	Q12846|STX4|S|14::ELRQGDDSSDEEDKE	STX4	-0.0463728	0.224306	0.924046	-0.0369595	0.298965	0.999031
CSNK2A1	Q12846|STX4|S|15::LRQGDDSSDEEDKER	STX4	-0.0463728	0.224306	0.924046	-0.0369595	0.298965	0.999031
CSNK2A1	Q12872|SFSWAP|S|283::KKKSGVSSDNEDDDD	SFSWAP	-0.0173864	0.433898	0.825978	0.0269239	0.201647	0.6796
CSNK2A1	Q12872|SFSWAP|S|604::RVKLDDDSDDDEESK	SFSWAP	-0.0181806	0.737921	0.951392	-0.0373807	0.465915	0.875907
CSNK2A1	Q12873|CHD3|S|324::PEPEAEESDLDSGSV	CHD3	-0.0743026	0.328371	0.959693	-0.0273803	0.697058	0.999031
CSNK2A1	Q12874|SF3A3|S|365::EEEEEQISESESEDE	SF3A3	0.00519732	0.916067	0.998263	0.0911282	0.0657857	0.726397
CSNK2A1	Q12874|SF3A3|S|367::EEEQISESESEDEEN	SF3A3	0.00519732	0.916067	0.998263	0.0911282	0.0657857	0.726397
CSNK2A1	Q12874|SF3A3|S|369::EQISESESEDEENEI	SF3A3	0.00519732	0.916067	0.998263	0.0911282	0.0657857	0.726397
CSNK2A1	Q12888|TP53BP1|S|1758::LPDGPTGSSEEEEEF	TP53BP1	-0.00400851	0.882119	0.976761	0.0334348	0.195232	0.671944
CSNK2A1	Q12888|TP53BP1|S|1759::PDGPTGSSEEEEEFL	TP53BP1	-0.00400851	0.882119	0.976761	0.0334348	0.195232	0.671944
CSNK2A1	Q12906|ILF3|S|482::DSSKGEDSAEETEAK	ILF3	-0.0361938	0.286573	0.723001	0.00952736	0.763012	0.960445
CSNK2A1	Q12996|CSTF3|S|691::VKRPNEDSDEDEEKG	CSTF3	-0.0228922	0.270649	0.709952	0.00171876	0.929051	0.985153
CSNK2A1	Q13033|STRN3|S|257::FLENADDSDEDEEND	STRN3	-0.0160006	0.605849	0.913313	-0.0434936	0.142747	0.602611
CSNK2A1	Q13043|STK4|S|320::DQDDEENSEEDEMDS	STK4	-0.0410131	0.275863	0.714257	-0.061678	0.0864724	0.488158
CSNK2A1	Q13144|EIF2B5|S|718::KEAEEESSEDD____	EIF2B5	-0.0531852	0.411671	0.957283	0.0456255	0.452633	0.997264
CSNK2A1	Q13177|PAK2|T|169::TEAPAVVTEEEDDDE	PAK2	0.0376171	0.13648	0.571372	0.0253845	0.28005	0.760437
CSNK2A1	Q13185|CBX3|S|95::GTKRKSLSDSESDDS	CBX3	-0.0431831	0.070137	0.438139	-0.0467945	0.0386446	0.330822
CSNK2A1	Q13185|CBX3|S|97::KRKSLSDSESDDSKS	CBX3	-0.0358929	0.0736545	0.446114	-0.00254283	0.88939	0.983639
CSNK2A1	Q13188|STK3|S|316::LEEEEENSDEDELDS	STK3	0.00191841	0.967178	0.998448	-0.02732	0.53593	0.999031
CSNK2A1	Q13427|PPIG|S|257::KSKKSASSESEAENL	PPIG	0.0135237	0.836714	0.996495	-0.0352009	0.570189	0.999031
CSNK2A1	Q13427|PPIG|S|259::KKSASSESEAENLEA	PPIG	0.0135237	0.836714	0.996495	-0.0352009	0.570189	0.999031
CSNK2A1	Q13442|PDAP1|S|60::KEKKSLDSDESEDEE	PDAP1	0.0216772	0.419863	0.814636	-0.0209963	0.405918	0.844315
CSNK2A1	Q13442|PDAP1|S|63::KSLDSDESEDEEDDY	PDAP1	-0.025052	0.413341	0.810329	0.0391758	0.17822	0.651273
CSNK2A1	Q13459|MYO9B|S|1992::PELDPRGSDEENLDS	MYO9B	-0.00989491	0.681773	0.937488	0.0224056	0.326841	0.790959
CSNK2A1	Q13547|HDAC1|S|393::EDAIPEESGDEDEDD	HDAC1	0.00980309	0.566493	0.896899	0.0215989	0.184999	0.659014
CSNK2A1	Q13547|HDAC1|S|421::IACEEEFSDSEEEGE	HDAC1	-0.0281417	0.66799	0.994464	-0.00995985	0.871286	0.999031
CSNK2A1	Q13547|HDAC1|S|423::CEEEFSDSEEEGEGG	HDAC1	-0.000776546	0.970404	0.993576	-0.0136305	0.490292	0.882195
CSNK2A1	Q13563|PKD2|S|812::FPRSLDDSEEDDDED	PKD2	-0.0341888	0.547996	0.991534	0.0812833	0.142257	0.893926
CSNK2A1	Q13610|PWP1|S|50::LQEEGGGSDEEETGS	PWP1	-0.0309765	0.285619	0.722307	0.00406242	0.880269	0.983639
CSNK2A1	Q13769|THOC5|S|312::EDSQDDESDSDAEEE	THOC5	-0.010937	0.683833	0.937488	0.0155154	0.539538	0.903644
CSNK2A1	Q13769|THOC5|S|314::SQDDESDSDAEEEQT	THOC5	-0.010937	0.683833	0.937488	0.0155154	0.539538	0.903644
CSNK2A1	Q13829|TNFAIP1|S|280::SRSQASPSEDEETFE	TNFAIP1	-0.0504719	0.357671	0.970536	-0.0526152	0.309329	0.999031
CSNK2A1	Q14137|BOP1|S|126::GDEYAEDSSDEEDIR	BOP1	0.0218608	0.788129	0.961243	-0.0550524	0.473306	0.8793
CSNK2A1	Q14147|DHX34|S|750::EEQDGGSSDEDRAGP	DHX34	-0.00384636	0.920699	0.984009	0.015448	0.671	0.94492
CSNK2A1	Q14568|HSP90AA2P|S|263::PEIEDVGSDEEEEKK	HSP90AA2P	-0.124539	0.0346556	0.302039	0.0127775	0.809763	0.971741
CSNK2A1	Q14676|MDC1|S|168::RLLLAEDSEEEVDFL	MDC1	-0.00718558	0.836535	0.969778	0.0188887	0.564918	0.91311
CSNK2A1	Q14676|MDC1|S|299::SQPPGEDSDTDVDDD	MDC1	0.0111204	0.796403	0.995835	0.0477203	0.250258	0.995589
CSNK2A1	Q14676|MDC1|S|453::QTTTERDSDTDVEEE	MDC1	-0.0202963	0.365578	0.786155	0.0122846	0.558259	0.910768
CSNK2A1	Q14676|MDC1|T|301::PPGEDSDTDVDDDSR	MDC1	0.00776046	0.857826	0.996495	0.0463115	0.266437	0.995589
CSNK2A1	Q14676|MDC1|T|378::ESQAGSDTDVEEGKA	MDC1	0.0299383	0.524298	0.991534	0.0263836	0.550059	0.999031
CSNK2A1	Q14676|MDC1|T|455::TTERDSDTDVEEEEL	MDC1	-0.0202963	0.365578	0.786155	0.0122846	0.558259	0.910768
CSNK2A1	Q14978|NOLC1|S|563::NGKAAKNSEEEEEEK	NOLC1	-0.0431264	0.141861	0.578332	-0.00400852	0.882092	0.983639
CSNK2A1	Q14C86|GAPVD1|S|966::ETEERKDSDDEKSDR	GAPVD1	0.00545989	0.864585	0.974213	-0.0138739	0.645278	0.93792
CSNK2A1	Q15018|ABRAXAS2|S|368::PQRAAGDSGEDSDDS	ABRAXAS2	-0.0168883	0.731717	0.994464	-0.0352279	0.450626	0.999031
CSNK2A1	Q15018|ABRAXAS2|S|372::AGDSGEDSDDSDYEN	ABRAXAS2	-0.0168883	0.731717	0.994464	-0.0352279	0.450626	0.999031
CSNK2A1	Q15020|SART3|S|10::TAAETSASEPEAESK	SART3	0.074143	0.0945631	0.738386	0.041583	0.301802	0.989325
CSNK2A1	Q15029|EFTUD2|S|19::YIGPELDSDEDDDEL	EFTUD2	-0.0216719	0.351444	0.774221	0.0192487	0.378075	0.825437
CSNK2A1	Q15059|BRD3|S|563::QASASYDSEEEEEGL	BRD3	0.0697344	0.349074	0.774087	0.0647677	0.354634	0.809536
CSNK2A1	Q15084|PDIA6|S|428::VEDDIDLSDVELDDL	PDIA6	0.0182963	0.665152	0.932561	0.102713	0.014556	0.187591
CSNK2A1	Q15111|PLCL1|T|556::DVLEGEVTDEDEEAE	PLCL1	0.032627	0.612847	0.915327	-0.00233961	0.969124	0.991576
CSNK2A1	Q15223|NECTIN1|S|434::KAGPLGGSSYEEEEE	NECTIN1	-0.131588	0.0746789	0.714397	-0.0296671	0.650258	0.999031
CSNK2A1	Q15223|NECTIN1|S|435::AGPLGGSSYEEEEEE	NECTIN1	-0.131588	0.0746789	0.714397	-0.0296671	0.650258	0.999031
CSNK2A1	Q15424|SAFB|S|383::EGADQKMSSPEDDSD	SAFB	-0.0248728	0.376807	0.793803	-0.0590022	0.0316451	0.29555
CSNK2A1	Q15435|PPP1R7|S|24::EVDRRVESEESGDEE	PPP1R7	-0.00095276	0.970206	0.993576	-0.0126799	0.597822	0.922174
CSNK2A1	Q15435|PPP1R7|S|27::RRVESEESGDEEGKK	PPP1R7	-0.0238682	0.318647	0.742705	-0.0231014	0.304653	0.779304
CSNK2A1	Q15459|SF3A1|S|329::EVEMEVESDEEDDKQ	SF3A1	-0.00720506	0.866632	0.974213	0.020338	0.614716	0.926238
CSNK2A1	Q16623|STX1A|S|14::ELRTAKDSDDDDDVA	STX1A	0.0188513	0.540554	0.883217	-0.0118761	0.681021	0.948044
CSNK2A1	Q2NKX8|ERCC6L|S|1028::SKARRIVSDGEDEDD	ERCC6L	-0.0193497	0.599545	0.91167	-0.0610196	0.0860064	0.485914
CSNK2A1	Q2YD98|UVSSA|S|287::PSDEDEDSDLEEFVR	UVSSA	0.0367279	0.641305	0.994464	0.0810738	0.282582	0.999031
CSNK2A1	Q3L8U1|CHD9|S|1468::KDELAELSEAESEGD	CHD9	-0.0540718	0.351971	0.968454	-0.0530609	0.331795	0.999031
CSNK2A1	Q3L8U1|CHD9|S|1472::AELSEAESEGDEKPK	CHD9	-0.180215	0.200185	0.862389	0.087838	0.496524	0.997264
CSNK2A1	Q3YEC7|RABL6|S|425::AKAAQQDSDSDGEAL	RABL6	-0.0152739	0.849044	0.996495	-0.0492156	0.517107	0.999031
CSNK2A1	Q3YEC7|RABL6|S|640::EEAGPKESSEEGKEG	RABL6	-0.0347132	0.520843	0.87095	-0.0431352	0.39728	0.839091
CSNK2A1	Q4V328|GRIPAP1|S|704::PPRPAELSDEEVAEL	GRIPAP1	-0.173641	0.0680514	0.670489	-0.0388731	0.643828	0.997359
CSNK2A1	Q53GL6|RALY|S|289::EEGLLTHSEEELEHS	RALY	-0.00454628	0.791484	0.961243	0.0165519	0.310181	0.782077
CSNK2A1	Q53GS9|USP39|S|82::EREVDEDSEPEREVR	USP39	0.0236052	0.291211	0.724176	0.0143895	0.490889	0.882294
CSNK2A1	Q53T59|HS1BP3|S|194::KGEDAEESLEEEEAL	HS1BP3	0.0831246	0.215795	0.88236	0.065483	0.295293	0.988408
CSNK2A1	Q56NI9|ESCO2|S|244::KSEVIEDSDVETVSE	ESCO2	-0.0167417	0.848693	0.995325	-0.000443665	0.995704	0.999611
CSNK2A1	Q58FG0|HSP90AA5P|S|89::PEIEDVGSDEEEEKK	HSP90AA5P	-0.102926	0.148831	0.588555	0.00685828	0.916823	0.983639
CSNK2A1	Q59G85|NA|S|110::QDYRLPDSDDDEDEE	NA	-0.0202356	0.393171	0.799495	-0.0206924	0.353428	0.808148
CSNK2A1	Q5C9Z4|NOM1|S|280::AQEAEAQSEDDDEDT	NOM1	-0.0597245	0.503321	0.991534	-0.0665041	0.429344	0.999031
CSNK2A1	Q5C9Z4|NOM1|S|320::DEEKSENSSEDGDIT	NOM1	-0.00470627	0.949135	0.998448	-0.0327202	0.638363	0.999031
CSNK2A1	Q5C9Z4|NOM1|T|287::SEDDDEDTEEEQGEE	NOM1	-0.0597245	0.503321	0.991534	-0.0665041	0.429344	0.999031
CSNK2A1	Q5H9R4|ARMCX4|S|1891::EDELSRESSPDIEEI	ARMCX4	-0.024011	0.651599	0.926842	0.0347754	0.487651	0.882195
CSNK2A1	Q5JSZ5|PRRC2B|S|388::YSEKLKFSDDEEEEE	PRRC2B	0.0153887	0.776606	0.960913	-0.0207903	0.683578	0.948429
CSNK2A1	Q5JTH9|RRP12|S|1080::IEEILADSEDEEDNE	RRP12	0.0729381	0.503181	0.864704	-0.0675852	0.509115	0.888852
CSNK2A1	Q5JTV8|TOR1AIP1|S|156::RGLRDSHSSEEDEAS	TOR1AIP1	0.00104419	0.965848	0.993519	0.0193115	0.402607	0.84282
CSNK2A1	Q5JTV8|TOR1AIP1|S|157::GLRDSHSSEEDEASS	TOR1AIP1	0.00101731	0.967429	0.993576	0.0156017	0.506964	0.888597
[truncated: 66,100 more rows]

## Sheet: PTM-SEA BMP9
Term ID	setSize	enrichmentScore	NES	pvalue	p.adjust
KINASE-PSP_MAPKAPK2	13	0.836053	2.33138	2.05741e-06	0.000608993
KINASE-PSP_BMPR1B	3	0.990402	1.75512	5.98042e-06	0.000885102
PERT-PSP_SII_ANGIOTENSIN_2	27	0.621023	2.09158	0.000131706	0.00974621
KINASE-PSP_PKACA	56	0.501702	1.98822	0.000120107	0.00974621
PERT-P100-DIA_GSK-J4	3	-0.95465	-1.69383	0.000697027	0.041264
KINASE-PSP_PKG1_iso2	3	0.952055	1.68716	0.00129338	0.0638067
KINASE-PSP_ERK2	64	-0.3985	-1.74071	0.00209718	0.0886809
PERT-P100-DIA_CI-994	5	-0.83846	-1.76773	0.0024874	0.0920339
PERT-P100-DIA_JQ1-S	6	-0.793331	-1.79319	0.00385988	0.126947
KINASE-PSP_Cot	4	-0.861782	-1.71718	0.00651039	0.192708
KINASE-PSP_P38A	20	0.556864	1.7428	0.0074834	0.201371
PERT-PSP_THROMBIN	10	0.681634	1.72427	0.00988278	0.243775
KINASE-PSP_ERK1	58	-0.372904	-1.57466	0.0140498	0.319904
PERT-P100-DIA_GINKGETIN	4	0.842985	1.62134	0.0154719	0.327119
PERT-PSP_IONIZING_RADIATION	12	0.61929	1.67419	0.0168515	0.332536
PERT-PSP_LAPATINIB	4	-0.819133	-1.63219	0.0193703	0.358351
PATH-NP_LEPTIN_PATHWAY	15	0.567323	1.64168	0.0212389	0.369807
PERT-P100-DIA_MS-275	9	-0.627376	-1.62447	0.0278902	0.375249
KINASE-PSP_PRKD1	12	0.600283	1.62281	0.0253455	0.375249
KINASE-PSP_AMPKA1	13	0.578833	1.61411	0.0240916	0.375249
PERT-P100-DIA_GSK1210151A	3	0.8584	1.5212	0.0277103	0.375249
KINASE-PSP_CK1E	3	-0.849967	-1.50809	0.0275265	0.375249
PERT-P100-DIA_RESVERATROL	8	-0.650101	-1.61462	0.0298237	0.376487
PERT-P100-DIA_AR_A014418	4	0.804795	1.54789	0.0305259	0.376487
KINASE-PSP_DNAPK	12	-0.587034	-1.65495	0.0333007	0.379116
PERT-PSP_RAPAMYCIN	20	-0.470452	-1.54376	0.0331516	0.379116
PERT-P100-DIA_CC-401	8	0.654326	1.55854	0.0460405	0.490326
PERT-PSP_TNF	5	0.746744	1.53769	0.0463822	0.490326
PERT-P100-DIA_EPLERENONE	4	-0.756453	-1.5073	0.0572897	0.531517
PERT-P100-DIA_UNC-0646	6	-0.663974	-1.5008	0.0610526	0.531517
KINASE-PSP_PKCB	4	0.770861	1.48262	0.0607211	0.531517
PERT-PSP_AZD8055	4	-0.73989	-1.47429	0.0547368	0.531517
PATH-NP_FGF1_PATHWAY	4	-0.736383	-1.46731	0.0568421	0.531517
KINASE-PSP_PKCI	4	-0.73426	-1.46308	0.0610526	0.531517
PERT-PSP_IL_6	3	0.82639	1.46447	0.0652591	0.551906
PATH-NP_NOTCH_PATHWAY	8	0.636584	1.51628	0.0736648	0.557871
PERT-PSP_TORIN1	7	-0.633001	-1.49649	0.0728051	0.557871
PATH-NP_B_CELL_RECEPTOR_PATHWAY	6	-0.653924	-1.47809	0.0757895	0.557871
PERT-P100-PRM_BMS-906024	4	0.765169	1.47168	0.0721063	0.557871
PATH-NP_T_CELL_RECEPTOR_PATHWAY	13	-0.509142	-1.44823	0.0772727	0.557871
KINASE-PSP_CDK1	140	-0.250223	-1.26974	0.0716253	0.557871
KINASE-PSP_PKCA	17	0.486988	1.45092	0.0971223	0.625255
PERT-PSP_SIRNA	6	-0.638127	-1.44238	0.0905263	0.625255
PERT-PSP_LY294002	6	-0.63133	-1.42702	0.101053	0.625255
PERT-PSP_AMINO_ACIDS	7	-0.602713	-1.42488	0.0963597	0.625255
PERT-PSP_SERUM	14	-0.478137	-1.41233	0.0923423	0.625255
KINASE-PSP_Ret	4	0.733604	1.41096	0.108159	0.625255
KINASE-PSP_LATS1	3	0.795041	1.40892	0.101727	0.625255
KINASE-PSP_NDR1	3	0.795041	1.40892	0.101727	0.625255
KINASE-PSP_MEK1	4	0.726833	1.39794	0.111954	0.625255
KINASE-PSP_P70S6KB	4	0.726457	1.39722	0.111954	0.625255
PERT-P100-DIA_SCH_900776	4	-0.690774	-1.37643	0.111579	0.625255
KINASE-PSP_Chk1	28	0.400407	1.37098	0.111504	0.625255
PERT-P100-DIA_EXIFONE	5	0.676237	1.3925	0.12616	0.651336
PERT-PSP_SPHINGOSINE_1_PHOSPHATE	5	0.674861	1.38967	0.12616	0.651336
PATH-NP_OSM_PATHWAY	3	0.779129	1.38072	0.126679	0.651336
KINASE-PSP_PAK1	17	0.462489	1.37792	0.127698	0.651336
PERT-P100-DIA_1271738-62-5	3	-0.770114	-1.36641	0.120582	0.651336
PERT-PSP_ANTI_CD3	17	0.458257	1.36532	0.134892	0.651336
PATH-NP_IL6_PATHWAY	4	0.708667	1.363	0.13093	0.651336
PERT-P100-DIA_METHYLSTAT	7	-0.575539	-1.36064	0.14561	0.651336
PERT-P100-PRM_NILOTINIB	10	-0.504487	-1.35706	0.146497	0.651336
PERT-P100-PRM_RESVERATROL	3	0.763769	1.3535	0.153551	0.651336
PERT-P100-PRM_CC-401	6	0.62701	1.35314	0.148008	0.651336
KINASE-PSP_TTK	6	-0.598613	-1.35306	0.153684	0.651336
PERT-P100-PRM_ALPELISIB	4	0.698661	1.34376	0.142315	0.651336
PATH-NP_CCR7_PATHWAY	12	-0.476637	-1.34372	0.149123	0.651336
KINASE-PSP_JNK2	7	-0.563781	-1.33284	0.158458	0.651336
PERT-P100-PRM_SOTRASTAURIN	4	0.690681	1.32841	0.148008	0.651336
PERT-P100-PRM_LENALIDOMIDE	10	-0.491933	-1.32329	0.159236	0.651336
PERT-P100-PRM_DASATINIB	4	0.684184	1.31591	0.151803	0.651336
PERT-P100-DIA_SALERMIDE	4	0.68053	1.30889	0.159393	0.651336
PATH-WP_PI3K-Akt_Signaling_Pathway	15	-0.435462	-1.30294	0.160633	0.651336
KINASE-PSP_VRK1	3	0.75184	1.33236	0.166987	0.667946
PERT-P100-DIA_EX527	8	-0.525671	-1.30558	0.176471	0.687072
PERT-P100-PRM_EPZ-5687	4	-0.652629	-1.30042	0.178947	0.687072
PERT-P100-DIA_NERATINIB	4	-0.651817	-1.2988	0.178947	0.687072
PERT-PSP_HYDROXYUREA	4	-0.651453	-1.29808	0.181053	0.687072
KINASE-PSP_CDK2	103	-0.245664	-1.18014	0.186047	0.697086
PERT-P100-PRM_OLAPARIB	3	0.730939	1.29532	0.190019	0.701405
PERT-PSP_GM_CSF	3	0.726402	1.28728	0.191939	0.701405
PERT-P100-PRM_STAUROSPORINE	5	0.617467	1.27148	0.200371	0.723291
PATH-NP_TIE2_PATHWAY	14	0.451554	1.28331	0.205725	0.724866
PERT-P100-DIA_TRICHOSTATIN_A	7	0.551682	1.26119	0.207477	0.724866
KINASE-PSP_PKM	4	-0.632464	-1.26024	0.212632	0.724866
PERT-P100-PRM_MOMELOTINIB	3	0.710919	1.25984	0.213052	0.724866
PATH-NP_PROLACTIN_PATHWAY	21	-0.36138	-1.20492	0.209354	0.724866
KINASE-PSP_AurA	7	-0.532976	-1.26002	0.222698	0.749075
PERT-P100-DIA_DEXAMETHASONE	6	0.575515	1.24201	0.233397	0.77265
PERT-P100-PRM_SCH_900776	3	-0.690709	-1.22552	0.234927	0.77265
PERT-PSP_SU11274	6	-0.550032	-1.24326	0.250526	0.798705
PATH-NP_GLP1_PATHWAY	15	0.423065	1.22424	0.25	0.798705
PERT-P100-PRM_SEMAGACESTAT	5	-0.576388	-1.2152	0.259179	0.798705
KINASE-PSP_Src	12	-0.42952	-1.21089	0.254386	0.798705
KINASE-PSP_Fyn	5	-0.572622	-1.20726	0.272138	0.798705
PATH-NP_FSH_PATHWAY	8	0.506387	1.20616	0.259669	0.798705
PERT-P100-DIA_CPI-169	9	-0.45779	-1.18536	0.293103	0.798705
PERT-P100-DIA_AFURESERTIB	4	0.615327	1.18348	0.29222	0.798705
PERT-P100-DIA_VEMURAFENIB	5	-0.5613	-1.18339	0.291577	0.798705
PERT-PSP_TGF_BETA	4	0.614994	1.18284	0.294118	0.798705
PERT-PSP_BACTERIAL_INFECTION	3	0.663466	1.17575	0.284069	0.798705
PERT-PSP_IL_1A	3	0.663466	1.17575	0.284069	0.798705
PERT-PSP_IL_1B	3	0.663466	1.17575	0.284069	0.798705
PERT-PSP_PAR2_ACTIVATING_PEPTIDE	3	0.663466	1.17575	0.284069	0.798705
PERT-PSP_PHORBOL_ESTER_IONOMYCIN	3	0.663466	1.17575	0.284069	0.798705
PERT-P100-DIA_CHIR99021	9	0.472016	1.15689	0.29368	0.798705
PERT-PSP_EGF	50	0.297545	1.14544	0.276339	0.798705
KINASE-PSP_p90RSK	18	-0.354559	-1.13677	0.288018	0.798705
PATH-NP_TSLP_PATHWAY	50	-0.273369	-1.11591	0.29078	0.798705
KINASE-PSP_CDC7	9	-0.454263	-1.17623	0.303879	0.79892
KINASE-PSP_RSK2	11	-0.425731	-1.17137	0.305495	0.79892
PERT-P100-DIA_EPZ-5687	11	-0.425547	-1.17086	0.307692	0.79892
PATH-NP_CRH_PATHWAY	5	0.567639	1.16888	0.298701	0.79892
PERT-PSP_VIRUS_INFECTION	5	0.563542	1.16044	0.306122	0.79892
PERT-P100-DIA_RGFP966	4	0.600059	1.15411	0.318786	0.8065
PERT-P100-DIA_GSK525762A	4	-0.569778	-1.13533	0.313684	0.8065
PERT-PSP_INSULIN	25	-0.314833	-1.10483	0.317673	0.8065
PERT-P100-DIA_VORINOSTAT	8	-0.462949	-1.1498	0.335512	0.810243
PATH-NP_GASTRIN_PATHWAY	6	-0.503731	-1.1386	0.332632	0.810243
KINASE-PSP_Chk2	5	0.551269	1.13517	0.332096	0.810243
PERT-P100-PRM_TRAMETINIB	4	0.587607	1.13016	0.337761	0.810243
PERT-P100-PRM_CHIR99021	3	-0.634788	-1.1263	0.338877	0.810243
KINASE-PSP_CDK6	5	-0.532192	-1.12203	0.349892	0.810243
KINASE-PSP_PKCZ	3	0.63228	1.12048	0.353167	0.810243
PERT-P100-PRM_TACROLIMUS	5	0.542523	1.11716	0.35436	0.810243
KINASE-PSP_P38D	6	0.515312	1.11209	0.360531	0.810243
PERT-P100-DIA_EPZ-5676	8	-0.445901	-1.10746	0.368192	0.810243
KINASE-PSP_Abl	5	0.536789	1.10535	0.372913	0.810243
PERT-P100-DIA_ALDOSTERONE	3	-0.62271	-1.10487	0.361746	0.810243
PERT-P100-PRM_SMER-3	3	0.623291	1.10455	0.360845	0.810243
PERT-P100-PRM_SELUMETINIB	5	-0.521435	-1.09935	0.362851	0.810243
KINASE-PSP_CK2A2	6	0.507665	1.09558	0.379507	0.810243
KINASE-PSP_DYRK2	6	0.502063	1.08349	0.388994	0.810243
PERT-P100-DIA_RO4929097	3	0.610009	1.08101	0.401152	0.810243
PERT-PSP_OKADAIC_ACID	8	0.452712	1.07831	0.357274	0.810243
KINASE-PSP_SGK1	5	0.522811	1.07657	0.398887	0.810243
PERT-PSP_ANGIOTENSIN_2	3	-0.604324	-1.07225	0.399168	0.810243
PERT-PSP_ANTI_IGM	3	-0.604324	-1.07225	0.399168	0.810243
PERT-PSP_BRADYKININ	3	-0.604324	-1.07225	0.399168	0.810243
PERT-PSP_ONCOSTATIN_M	3	-0.604324	-1.07225	0.399168	0.810243
PERT-PSP_RGD	3	-0.604324	-1.07225	0.399168	0.810243
PERT-P100-DIA_SEMAGACESTAT	9	0.437364	1.07196	0.373606	0.810243
KINASE-PSP_ROCK1	8	0.449743	1.07124	0.366483	0.810243
PERT-PSP_LPA	6	0.496275	1.071	0.404175	0.810243
PERT-PSP_ETOPOSIDE	4	0.553996	1.06552	0.392789	0.810243
PATH-NP_IL11_PATHWAY	7	-0.446284	-1.05507	0.400428	0.810243
PERT-PSP_HGF	7	0.46025	1.05217	0.42243	0.810243
KINASE-PSP_PKCT	5	0.510864	1.05197	0.419295	0.810243
PATH-NP_IL33_PATHWAY	16	-0.341472	-1.04892	0.420935	0.810243
PERT-P100-DIA_PD0325901	5	0.509222	1.04858	0.423006	0.810243
PERT-PSP_GEFITINIB	9	-0.403565	-1.04495	0.418103	0.810243
KINASE-PSP_P38B	6	0.480987	1.03801	0.436433	0.810243
PERT-PSP_IMATINIB	5	0.503742	1.0373	0.435993	0.810243
PERT-P100-DIA_UNC-0321	7	-0.43871	-1.03716	0.417559	0.810243
PERT-P100-PRM_VORINOSTAT_HMS	5	-0.491625	-1.0365	0.431965	0.810243
KINASE-PSP_mTOR	41	0.280436	1.03195	0.4	0.810243
PERT-P100-DIA_C646_(CHEMBL1797936)	3	-0.580628	-1.03021	0.449064	0.810243
PERT-PSP_LPS	6	0.476011	1.02727	0.442125	0.810243
KINASE-PSP_Akt2	5	-0.486957	-1.02666	0.436285	0.810243
PERT-PSP_RESVERATROL	3	-0.577367	-1.02442	0.45738	0.810243
PATH-NP_TWEAK_PATHWAY	5	0.496381	1.02214	0.45269	0.810243
PATH-WP_Cell_Cycle	3	-0.575841	-1.02171	0.461538	0.810243
PERT-P100-PRM_JQ1-S	3	0.576521	1.02167	0.46833	0.810243
KINASE-PSP_Akt1	36	0.284929	1.01887	0.440801	0.810243
PERT-P100-DIA_TRAMETINIB	6	0.470676	1.01576	0.45351	0.810243
KINASE-PSP_PKCD	14	-0.343134	-1.01356	0.468468	0.810243
PERT-P100-PRM_DECITABINE	3	-0.569758	-1.01092	0.476091	0.810243
KINASE-PSP_GSK3B	26	-0.285816	-1.01041	0.438914	0.810243
PATH-NP_IL3_PATHWAY	3	0.568513	1.00748	0.481766	0.810243
PERT-P100-PRM_SP600125	9	0.411017	1.00738	0.459108	0.810243
PERT-PSP_FGF2	3	0.566247	1.00346	0.481766	0.810243
PERT-P100-PRM_VEMURAFENIB	9	-0.383324	-0.992544	0.474138	0.810243
KINASE-PSP_JNK1	17	-0.314633	-0.992297	0.475336	0.810243
PERT-P100-DIA_STAUROSPORINE	22	0.305683	0.988684	0.461672	0.810243
PERT-PSP_VANADATE	7	-0.418196	-0.988664	0.468951	0.810243
KINASE-PSP_CDK7	8	-0.391385	-0.972062	0.479303	0.810243
PERT-P100-PRM_SALERMIDE	3	0.559008	0.990634	0.50096	0.824175
PERT-PSP_NOCODAZOLE	49	-0.23994	-0.979159	0.501188	0.824175
PERT-PSP_IGF_1	11	-0.350602	-0.964656	0.494505	0.824175
PERT-P100-DIA_BELINOSTAT	9	-0.372378	-0.964201	0.49569	0.824175
PERT-PSP_H2O2	6	0.443368	0.956825	0.514231	0.840953
PERT-P100-DIA_LY-294002	12	-0.33482	-0.943917	0.52193	0.848853
PERT-P100-DIA_SP600125	3	0.54658	0.96861	0.527831	0.84912
PERT-P100-PRM_IPI145	4	-0.486058	-0.968514	0.526316	0.84912
KINASE-PSP_AurB	18	-0.292834	-0.938872	0.552995	0.879752
KINASE-PSP_KIS	4	-0.46822	-0.932969	0.555789	0.879752
PERT-PSP_PHORBOL_ESTER	27	0.274712	0.925219	0.551537	0.879752
KINASE-PSP_CK2A1	107	0.212362	0.947623	0.566343	0.888414
PERT-PSP_UV	17	-0.290598	-0.916495	0.567265	0.888414
PERT-P100-PRM_PS-1145	10	0.360092	0.910894	0.572505	0.891902
KINASE-PSP_PKG1	3	-0.531753	-0.943488	0.588358	0.892436
PERT-PSP_IFN_BETA	3	0.518818	0.919413	0.591171	0.892436
KINASE-PSP_PAK4	3	0.518319	0.918528	0.591171	0.892436
KINASE-PSP_DAPK3	4	0.46924	0.902505	0.593928	0.892436
PERT-P100-DIA_GELDANAMYCIN	10	-0.335162	-0.90158	0.577495	0.892436
KINASE-PSP_p70S6K	14	-0.304152	-0.898413	0.592342	0.892436
PERT-PSP_IL_2	5	-0.420308	-0.886139	0.593952	0.892436
PERT-PSP_FIBRONECTIN	6	0.408284	0.881112	0.601518	0.899239
PERT-PSP_PP2	4	0.464171	0.892756	0.605313	0.900365
PERT-P100-DIA_BMS-906024	4	-0.447158	-0.891	0.614737	0.909811
KINASE-PSP_PDK1	5	0.423339	0.871734	0.619666	0.912543
PERT-P100-PRM_METHYLSTAT	3	-0.495023	-0.878317	0.638254	0.919422
PERT-P100-DIA_NICLOSAMIDE	3	-0.48836	-0.866495	0.648649	0.919422
PERT-P100-DIA_PD-0332991	3	0.48266	0.855336	0.648752	0.919422
PERT-PSP_CISPLATIN	5	-0.40331	-0.850302	0.634989	0.919422
PATH-NP_TNF_ALPHA_PATHWAY	9	-0.325898	-0.84385	0.633621	0.919422
PATH-NP_TSH_PATHWAY	9	-0.325898	-0.84385	0.633621	0.919422
PERT-P100-DIA_BIX-01338	10	-0.312835	-0.841521	0.647558	0.919422
PERT-P100-PRM_VORINOSTAT	16	0.282537	0.839971	0.649186	0.919422
PERT-P100-PRM_LOSMAPIMOD	11	-0.30019	-0.82595	0.661538	0.932454
PATH-NP_EGFR1_PATHWAY	50	-0.211991	-0.865362	0.699764	0.934066
PERT-PSP_U0126	15	0.289144	0.836703	0.675	0.934066
KINASE-PSP_PKCE	6	0.384393	0.829553	0.667932	0.934066
PATH-NP_AHR_PATHWAY	4	0.430487	0.827971	0.690702	0.934066
PERT-P100-DIA_TACROLIMUS	4	-0.415184	-0.827289	0.68	0.934066
KINASE-PSP_ATM	7	0.361493	0.826404	0.669159	0.934066
KINASE-PSP_Met	4	0.425618	0.818605	0.70019	0.934066
PERT-P100-PRM_ROSCOVITINE	3	-0.457737	-0.812161	0.706861	0.934066
PERT-PSP_ANISOMYCIN	5	0.391552	0.80628	0.699443	0.934066
PERT-PSP_EXERCISE	6	0.373322	0.805661	0.6926	0.934066
PERT-P100-DIA_NILOTINIB	4	-0.403489	-0.803988	0.701053	0.934066
PATH-NP_AGE_RAGE_PATHWAY	6	0.372274	0.803399	0.696395	0.934066
PATH-WP_Non-small_cell_lung_cancer	5	-0.380091	-0.80135	0.695464	0.934066
PATH-WP_Endometrial_cancer	4	-0.400649	-0.798328	0.705263	0.934066
PERT-P100-PRM_AR_A014418	4	0.416699	0.801452	0.717268	0.940193
KINASE-PSP_TAK1	3	0.444879	0.788384	0.71785	0.940193
PERT-P100-DIA_DMSO	3	0.43854	0.777149	0.742802	0.961638
PERT-P100-DIA_KN-93	4	0.402456	0.774057	0.741935	0.961638
PATH-WP_MAPK_Signaling_Pathway	5	0.373287	0.768669	0.74397	0.961638
PERT-P100-PRM_TAXOL	3	-0.438883	-0.778709	0.756757	0.963068
PERT-P100-DIA_PRI-724	5	0.368242	0.758279	0.756957	0.963068
PATH-NP_OXYTOCIN_PATHWAY	6	0.351234	0.757992	0.760911	0.963068
PATH-WP_Pancreatic_adenocarcinoma_pathway	4	-0.380056	-0.757294	0.751579	0.963068
PERT-PSP_HEREGULIN	3	-0.424564	-0.753303	0.781705	0.963068
PERT-PSP_2_DEOXYGLUCOSE	3	0.421191	0.746406	0.779271	0.963068
PERT-P100-PRM_ETOPOSIDE	4	0.381731	0.734197	0.789374	0.963068
PERT-P100-DIA_SIROLIMUS	5	-0.340979	-0.71889	0.781857	0.963068
KINASE-PSP_MELK	3	-0.405093	-0.718755	0.802495	0.963068
PATH-WP_Chromosomal_and_microsatellite_instability_in_colorectal_cancer	4	0.373253	0.717889	0.817837	0.963068
PERT-PSP_DASATINIB	4	0.373253	0.717889	0.817837	0.963068
PERT-PSP_IFN_GAMMA	4	0.373253	0.717889	0.817837	0.963068
PERT-PSP_PDGF	4	0.373253	0.717889	0.817837	0.963068
PERT-PSP_CYCLIC_STRETCH	5	0.342996	0.706293	0.814471	0.963068
PERT-PSP_CXCL12	3	-0.39754	-0.705354	0.81289	0.963068
PERT-P100-DIA_BIX-01294	4	0.366535	0.704969	0.833017	0.963068
KINASE-PSP_HIPK2	12	-0.249788	-0.704197	0.835526	0.963068
PERT-PSP_VEGF	9	-0.268209	-0.694477	0.829741	0.963068
PERT-P100-DIA_DASATINIB	6	-0.306954	-0.693818	0.816842	0.963068
PERT-PSP_PD98059	6	0.32123	0.693241	0.827324	0.963068
KINASE-PSP_ULK1	4	0.358893	0.69027	0.848197	0.963068
PERT-P100-DIA_MOMELOTINIB	7	0.299185	0.683962	0.82243	0.963068
PERT-PSP_4_HT	3	-0.384773	-0.682702	0.839917	0.963068
PERT-P100-PRM_KN-93	6	0.31576	0.681436	0.840607	0.963068
PERT-PSP_IONOMYCIN	4	0.35303	0.678994	0.86148	0.963068
PERT-PSP_THAPSIGARGIN	3	0.382782	0.678339	0.854127	0.963068
KINASE-PSP_MARK2	9	-0.260513	-0.674548	0.857759	0.963068
KINASE-PSP_BRAF	3	-0.380021	-0.674269	0.850312	0.963068
PATH-WP_Breast_cancer_pathway	3	-0.380021	-0.674269	0.850312	0.963068
PATH-WP_Ras_Signaling	3	-0.380021	-0.674269	0.850312	0.963068
KINASE-PSP_CAMK2A	9	0.274279	0.672247	0.845725	0.963068
PERT-PSP_FGF1	4	-0.335379	-0.668271	0.871579	0.963068
PERT-P100-DIA_BMS-345541	4	0.345967	0.665411	0.878558	0.963068
PERT-PSP_FORSKOLIN	6	0.308259	0.665248	0.851992	0.963068
PERT-P100-DIA_BAFILOMYCIN_A1	3	0.375252	0.664996	0.873321	0.963068
PERT-PSP_ACH	3	0.373218	0.66139	0.87524	0.963068
PERT-PSP_AG1478	3	0.373218	0.66139	0.87524	0.963068
PERT-PSP_ISOPROTERENOL	3	0.373218	0.66139	0.87524	0.963068
PERT-P100-DIA_UNC1215	3	0.372254	0.659683	0.87524	0.963068
PERT-P100-DIA_PS-1145	4	0.340541	0.654973	0.888046	0.963068
KINASE-PSP_CDK4	8	-0.253573	-0.629784	0.875817	0.963068
PERT-P100-DIA_RUXOLITINIB	6	0.291357	0.628773	0.88425	0.963068
KINASE-PSP_Pim1	3	0.352688	0.625009	0.892514	0.963068
PERT-P100-PRM_GINKGETIN	4	-0.313205	-0.624088	0.905263	0.963068
PERT-P100-PRM_DACTOLISIB	10	-0.229446	-0.617207	0.910828	0.963068
KINASE-PSP_DYRK1A	6	0.284991	0.615036	0.899431	0.963068
KINASE-PSP_CDK3	5	0.298182	0.614013	0.916512	0.963068
KINASE-PSP_CDK9	4	-0.307469	-0.612658	0.92	0.963068
PERT-P100-DIA_DACTOLISIB	4	-0.306897	-0.611518	0.92	0.963068
PATH-NP_KIT_RECEPTOR_PATHWAY	15	0.211085	0.610823	0.903571	0.963068
PERT-PSP_HISTAMINE	4	-0.305872	-0.609477	0.92	0.963068
KINASE-PSP_ATR	7	-0.254218	-0.601001	0.920771	0.963068
PERT-P100-PRM_BMS-345541	11	0.226864	0.599264	0.912249	0.963068
PERT-P100-PRM_DMSO	9	0.244173	0.598458	0.901487	0.963068
KINASE-PSP_PLK1	26	0.187528	0.628205	0.935714	0.975252
PATH-NP_IL2_PATHWAY	5	-0.264662	-0.55799	0.946004	0.982517
KINASE-PSP_CK1A	11	-0.201505	-0.554428	0.953846	0.987197
KINASE-PSP_CDK5	27	-0.148589	-0.532374	0.982183	0.987368
PERT-PSP_EPO	4	-0.262382	-0.522819	0.970526	0.987368
PERT-P100-DIA_LENALIDOMIDE	3	-0.293066	-0.519986	0.964657	0.987368
PERT-P100-DIA_PALBOCICLIB	5	-0.245596	-0.517793	0.976242	0.987368
KINASE-PSP_PKG2	4	0.262974	0.505787	0.975332	0.987368
KINASE-PSP_PLK3	5	-0.233346	-0.491966	0.980562	0.987368
PERT-P100-DIA_ETOPOSIDE	6	-0.217347	-0.491276	0.987368	0.987368
PERT-PSP_ERLOTINIB	4	-0.245519	-0.489218	0.981053	0.987368
KINASE-PSP_GSK3A	7	0.20806	0.475644	0.975701	0.987368
PERT-PSP_WORTMANNIN	4	0.235508	0.45296	0.986717	0.987368

## Sheet: PTM-SEA BMP10
Term ID	setSize	enrichmentScore	NES	pvalue	p.adjust
KINASE-PSP_MAPKAPK2	13	0.85372	2.39628	9.42431e-07	0.000401984
KINASE-PSP_BMPR1B	3	0.99413	1.77256	1.86969e-06	0.000401984
KINASE-PSP_PKACA	56	0.52669	2.08774	6.31936e-05	0.00905774
KINASE-PSP_DNAPK	12	-0.734614	-2.13966	0.000246587	0.0249294
KINASE-PSP_CDK1	140	-0.339605	-1.75516	0.000289877	0.0249294
PERT-PSP_THROMBIN	10	0.80133	2.08307	0.000373279	0.0267516
PERT-PSP_IONIZING_RADIATION	12	0.699096	1.91229	0.0018671	0.101084
PERT-PSP_SII_ANGIOTENSIN_2	27	0.561011	1.90532	0.00219601	0.101084
PERT-PSP_TNF	5	0.865518	1.78636	0.00220737	0.101084
KINASE-PSP_CK1E	3	-0.933377	-1.71756	0.00256417	0.101084
KINASE-PSP_PKG1_iso2	3	0.941144	1.67809	0.00258586	0.101084
PERT-PSP_AZD8055	4	-0.86905	-1.727	0.00322465	0.11555
PATH-WP_PI3K-Akt_Signaling_Pathway	15	-0.609692	-1.87571	0.00394577	0.117842
PERT-PSP_SERUM	14	-0.606716	-1.84344	0.00411078	0.117842
KINASE-PSP_AurA	7	-0.762874	-1.84189	0.00373361	0.117842
PERT-PSP_TORIN1	7	-0.7531	-1.81829	0.00511475	0.137459
KINASE-PSP_Cot	4	-0.844383	-1.67798	0.00677743	0.171429
PERT-P100-PRM_EPZ-5687	4	-0.835011	-1.65935	0.00856021	0.177054
PERT-P100-PRM_TRAMETINIB	4	0.833507	1.63472	0.0104537	0.177054
PERT-PSP_BACTERIAL_INFECTION	3	0.905143	1.6139	0.0115291	0.177054
PERT-PSP_GM_CSF	3	0.905143	1.6139	0.0115291	0.177054
PERT-PSP_IL_1A	3	0.905143	1.6139	0.0115291	0.177054
PERT-PSP_IL_1B	3	0.905143	1.6139	0.0115291	0.177054
PERT-PSP_PAR2_ACTIVATING_PEPTIDE	3	0.905143	1.6139	0.0115291	0.177054
PERT-PSP_PHORBOL_ESTER_IONOMYCIN	3	0.905143	1.6139	0.0115291	0.177054
KINASE-PSP_CK2A1	107	0.350661	1.56992	0.00825172	0.177054
KINASE-PSP_Lck	2	-0.943485	-1.49309	0.00782346	0.177054
KINASE-PSP_CDK2	103	-0.303545	-1.47085	0.010771	0.177054
PERT-PSP_ARSENITE	2	0.941116	1.4779	0.0122849	0.182155
KINASE-PSP_P38A	20	0.542592	1.72804	0.0133111	0.184637
KINASE-PSP_RSK2	11	-0.606936	-1.69758	0.0132525	0.184637
KINASE-PSP_Ret	4	0.82285	1.61381	0.0138641	0.186299
PERT-PSP_RAPAMYCIN	20	-0.490482	-1.62185	0.0156485	0.194006
PERT-P100-DIA_GSK-J4	3	-0.880637	-1.62051	0.0162243	0.194006
KINASE-PSP_MEK1	4	0.815804	1.6	0.0156463	0.194006
KINASE-PSP_P70S6KB	4	0.811341	1.59124	0.0162424	0.194006
PERT-P100-DIA_DEXAMETHASONE	6	0.745461	1.64878	0.0199377	0.21236
KINASE-PSP_Chk2	5	0.788406	1.62721	0.0188569	0.21236
PATH-NP_CCR7_PATHWAY	12	-0.556734	-1.62156	0.0269861	0.21236
PATH-NP_NOTCH_PATHWAY	8	0.669212	1.61327	0.0206003	0.21236
KINASE-PSP_ROCK1	8	0.659005	1.58867	0.0258598	0.21236
PERT-PSP_VIRUS_INFECTION	5	0.767049	1.58313	0.0257138	0.21236
PERT-P100-PRM_CHIR99021	3	-0.860252	-1.583	0.0262746	0.21236
PERT-P100-PRM_SCH_900776	3	-0.857436	-1.57781	0.0277103	0.21236
PERT-P100-PRM_METHYLSTAT	3	-0.855541	-1.57433	0.0279975	0.21236
PERT-PSP_ERLOTINIB	4	0.801372	1.57169	0.0213087	0.21236
PERT-PSP_SPHINGOSINE_1_PHOSPHATE	5	0.761044	1.57074	0.0278955	0.21236
KINASE-PSP_MELK	3	-0.84956	-1.56332	0.0314546	0.21236
PERT-PSP_DASATINIB	4	0.792975	1.55522	0.026673	0.21236
PERT-PSP_IL_6	3	0.865848	1.54383	0.0293927	0.21236
PERT-PSP_BDNF	2	0.905059	1.42128	0.0325948	0.21236
PERT-PSP_BMP2	2	0.905059	1.42128	0.0325948	0.21236
PERT-PSP_CARBACHOL	2	0.905059	1.42128	0.0325948	0.21236
PERT-PSP_EPINEPHRINE	2	0.905059	1.42128	0.0325948	0.21236
PERT-PSP_GDNF	2	0.905059	1.42128	0.0325948	0.21236
PERT-PSP_GENISTEIN	2	0.905059	1.42128	0.0325948	0.21236
PERT-PSP_GHRELIN	2	0.905059	1.42128	0.0325948	0.21236
PERT-PSP_NGF	2	0.905059	1.42128	0.0325948	0.21236
PERT-PSP_PAR1_ACTIVATING_PEPTIDE	2	0.905059	1.42128	0.0325948	0.21236
PERT-PSP_PRL	2	0.905059	1.42128	0.0325948	0.21236
PERT-PSP_PROGESTIN_R5020	2	0.905059	1.42128	0.0325948	0.21236
PERT-PSP_SCF	2	0.905059	1.42128	0.0325948	0.21236
PERT-PSP_TGF_ALPHA	2	0.905059	1.42128	0.0325948	0.21236
PERT-PSP_THC	2	0.905059	1.42128	0.0325948	0.21236
PERT-PSP_TPO	2	0.905059	1.42128	0.0325948	0.21236
PERT-P100-PRM_KU-55933	1	0.987889	1.29987	0.0252795	0.21236
KINASE-PSP_IKKA	1	0.982579	1.29288	0.034764	0.223113
KINASE-PSP_PKM	4	-0.770297	-1.53075	0.0369853	0.233878
PERT-P100-PRM_DECITABINE	3	-0.833714	-1.53416	0.0378031	0.235585
PERT-PSP_HEREGULIN	3	0.845274	1.50715	0.0390714	0.24001
KINASE-PSP_ILK	2	0.894065	1.40401	0.0419913	0.247346
KINASE-PSP_smMLCK	2	0.894065	1.40401	0.0419913	0.247346
PERT-PSP_Y27632	2	0.894065	1.40401	0.0419913	0.247346
PERT-P100-DIA_PD-0332991	3	0.840982	1.4995	0.0428222	0.248832
PERT-PSP_TAXOL	1	0.976616	1.28504	0.0436777	0.250419
PERT-PSP_UV	17	0.517006	1.58119	0.0465549	0.262097
PERT-PSP_ANTI_CD3	17	0.512676	1.56795	0.0484171	0.262097
PATH-NP_LEPTIN_PATHWAY	15	0.528677	1.55896	0.0511364	0.262097
KINASE-PSP_CK2A2	6	0.701297	1.5511	0.0521042	0.262097
PERT-PSP_FORSKOLIN	6	0.701129	1.55073	0.0521042	0.262097
KINASE-PSP_Mnk1	1	-0.975126	-1.30579	0.0475894	0.262097
KINASE-PSP_CK1D	1	-0.96581	-1.29332	0.0524194	0.262097
KINASE-PSP_ALK	1	-0.964505	-1.29157	0.0524194	0.262097
KINASE-PSP_Fer	1	-0.964505	-1.29157	0.0524194	0.262097
KINASE-PSP_Mer	1	-0.964505	-1.29157	0.0524194	0.262097
PERT-PSP_LEPTIN	1	-0.964505	-1.29157	0.0524194	0.262097
PATH-NP_IL10_PATHWAY	2	-0.880199	-1.39294	0.055102	0.270392
KINASE-PSP_Brk	1	0.970002	1.27633	0.055336	0.270392
KINASE-PSP_AXL	2	-0.87819	-1.38976	0.0571429	0.276083
PERT-PSP_FIBRONECTIN	6	0.689825	1.52573	0.0621242	0.284185
PERT-PSP_INSULIN	25	-0.418862	-1.48894	0.0613636	0.284185
PERT-P100-DIA_SCH_900776	4	-0.742767	-1.47604	0.062	0.284185
PERT-P100-DIA_NERATINIB	4	-0.74118	-1.47289	0.062	0.284185
PATH-NP_ANDROGEN_RECEPTOR_PATHWAY	2	0.883761	1.38783	0.0605469	0.284185
PERT-PSP_AMINO_ACIDS	7	-0.628613	-1.51773	0.0665323	0.300904
PERT-P100-PRM_TAXOL	3	-0.778647	-1.43283	0.0671785	0.300904
PERT-P100-PRM_SEMAGACESTAT	5	-0.696418	-1.50002	0.0689655	0.305723
KINASE-PSP_CDC7	9	-0.556953	-1.46717	0.0703934	0.308869
PERT-PSP_LPS	6	0.6783	1.50024	0.0721443	0.311064
PERT-P100-PRM_NILOTINIB	10	-0.533188	-1.44962	0.0723404	0.311064
PATH-NP_GASTRIN_PATHWAY	6	-0.66024	-1.49193	0.0735586	0.31317
PERT-P100-DIA_KN-93	4	0.761223	1.49295	0.0816733	0.327976
PERT-P100-DIA_GINKGETIN	4	0.760935	1.49238	0.0816733	0.327976
PERT-PSP_FGF1	4	0.755628	1.48198	0.0816733	0.327976
PERT-P100-DIA_RGFP966	4	0.754577	1.47991	0.0816733	0.327976
PERT-PSP_SIRNA	6	-0.653166	-1.47595	0.0815109	0.327976
PATH-NP_TWEAK_PATHWAY	5	0.715116	1.47594	0.08125	0.327976
PERT-P100-DIA_VEMURAFENIB	5	-0.674091	-1.45193	0.0823755	0.327976
PERT-P100-DIA_EXIFONE	5	0.703959	1.45292	0.0854167	0.328674
KINASE-PSP_PKCD	14	-0.466348	-1.41695	0.0871369	0.328674
PERT-PSP_AG1478	3	0.794234	1.41614	0.0852391	0.328674
PATH-NP_TNF_ALPHA_PATHWAY	9	-0.537059	-1.41476	0.0869565	0.328674
PATH-NP_TSH_PATHWAY	9	-0.537059	-1.41476	0.0869565	0.328674
KINASE-PSP_NuaK1	2	0.863946	1.35671	0.0859375	0.328674
PERT-P100-PRM_KN-93	6	0.661361	1.46277	0.0921844	0.344551
PERT-P100-DIA_CC-401	8	0.597057	1.43933	0.09375	0.344551
KINASE-PSP_P38G	2	0.855027	1.34271	0.09375	0.344551
PERT-PSP_LY294002	6	-0.641151	-1.4488	0.0974155	0.346102
KINASE-PSP_P38B	6	0.654578	1.44777	0.0961924	0.346102
PERT-PSP_EXERCISE	6	0.652347	1.44284	0.0981964	0.346102
PERT-PSP_OKADAIC_ACID	8	0.592346	1.42797	0.0976562	0.346102
PERT-P100-DIA_GSK1210151A	3	0.780684	1.39198	0.0977131	0.346102
PERT-PSP_IFN_GAMMA	4	0.734171	1.43989	0.0996016	0.348201
KINASE-PSP_p90RSK	18	-0.441336	-1.44107	0.100437	0.348288
PATH-NP_CRH_PATHWAY	5	0.687992	1.41996	0.102083	0.351167
PATH-NP_GLP1_PATHWAY	15	0.478432	1.4108	0.104167	0.355489
PERT-PSP_ETOPOSIDE	4	0.725282	1.42246	0.10757	0.358333
KINASE-PSP_SGK1	5	0.683588	1.41087	0.108333	0.358333
PERT-P100-PRM_RESVERATROL	3	0.773975	1.38002	0.106029	0.358333
KINASE-PSP_DAPK1	1	0.947084	1.24618	0.106719	0.358333
PERT-PSP_IMATINIB	5	0.682738	1.40912	0.110417	0.362436
KINASE-PSP_JNK2	7	-0.588218	-1.4202	0.114919	0.363348
PERT-P100-DIA_JQ1-S	6	-0.624659	-1.41153	0.11332	0.363348
PERT-PSP_ACH	3	0.764498	1.36312	0.114345	0.363348
PATH-WP_MFAP5-mediated_ovarian_cancer_cell_motility_and_invasiveness	2	0.837045	1.31447	0.113281	0.363348
PATH-NP_TSLP_PATHWAY	50	-0.308865	-1.3071	0.114428	0.363348
PERT-PSP_GEFITINIB	9	-0.5134	-1.35244	0.115942	0.363906
KINASE-PSP_ASK1	1	0.941029	1.23821	0.120553	0.365056
KINASE-PSP_MEKK6	1	0.941029	1.23821	0.120553	0.365056
KINASE-PSP_MKK4	1	0.941029	1.23821	0.120553	0.365056
KINASE-PSP_MKK6	1	0.941029	1.23821	0.120553	0.365056
PERT-PSP_FMLP	1	0.941029	1.23821	0.120553	0.365056
PERT-PSP_LAPATINIB	4	-0.682914	-1.3571	0.122	0.36628
PERT-PSP_THAPSIGARGIN	3	0.760902	1.35671	0.122661	0.36628
PATH-WP_Pancreatic_adenocarcinoma_pathway	4	0.70897	1.39047	0.129482	0.383981
PATH-NP_IL33_PATHWAY	16	-0.429141	-1.34969	0.133047	0.389186
KINASE-PSP_PAK1	17	0.43838	1.34073	0.132216	0.389186
KINASE-PSP_STLK3	1	-0.923048	-1.23606	0.135081	0.392464
PERT-P100-DIA_NICLOSAMIDE	3	0.749743	1.33681	0.139293	0.399307
KINASE-PSP_Chk1	28	0.383975	1.31724	0.139037	0.399307
PERT-PSP_HYDROXYUREA	4	0.696966	1.36692	0.141434	0.40276
PATH-WP_Breast_cancer_pathway	3	0.745378	1.32903	0.143451	0.403163
PATH-WP_Ras_Signaling	3	0.745378	1.32903	0.143451	0.403163
PERT-P100-DIA_RESVERATROL	8	-0.52468	-1.32338	0.144898	0.403729
PERT-PSP_BRADYKININ	3	0.740152	1.31971	0.14553	0.403729
PERT-PSP_RGD	3	0.737005	1.3141	0.149688	0.411898
KINASE-PSP_Etk	2	0.822696	1.29194	0.150391	0.411898
KINASE-PSP_p70S6K	14	-0.425756	-1.29362	0.151452	0.41218
PERT-PSP_CYCLIC_STRETCH	5	0.658794	1.3597	0.15625	0.414738
PERT-PSP_CISPLATIN	5	0.657307	1.35663	0.15625	0.414738
PERT-P100-PRM_BMS-906024	4	0.687491	1.34834	0.153386	0.414738
KINASE-PSP_MARK1	1	0.925098	1.21725	0.156126	0.414738
PERT-PSP_VEGF	9	0.531568	1.33014	0.16185	0.426965
PERT-PSP_IGF_1	11	-0.460242	-1.28728	0.164179	0.43047
PATH-NP_IL11_PATHWAY	7	-0.549821	-1.32749	0.165323	0.430841
PERT-PSP_IONOMYCIN	4	0.68036	1.33436	0.169323	0.436148
PATH-NP_ALPHA_6_BETA_4_PATHWAY	2	-0.79026	-1.2506	0.169388	0.436148
PERT-PSP_4_HT	3	0.725214	1.29308	0.172557	0.436468
PATH-NP_OSM_PATHWAY	3	0.724583	1.29195	0.172557	0.436468
PERT-PSP_IFN_ALPHA	2	-0.788564	-1.24792	0.171429	0.436468
PERT-P100-DIA_CI-994	5	-0.604158	-1.3013	0.17433	0.438372
KINASE-PSP_PKG2	4	0.670301	1.31463	0.179283	0.443055
PERT-PSP_PDGF	4	0.668863	1.31181	0.179283	0.443055
PERT-PSP_CXCL12	3	0.718899	1.28182	0.178794	0.443055
PATH-WP_Chromosomal_and_microsatellite_instability_in_colorectal_cancer	4	0.661728	1.29781	0.195219	0.464002
PERT-PSP_SU11274	6	-0.573646	-1.29626	0.192843	0.464002
PERT-P100-PRM_ALPELISIB	4	0.660552	1.29551	0.195219	0.464002
PERT-P100-DIA_CHIR99021	9	0.508934	1.2735	0.194605	0.464002
KINASE-PSP_PRKD1	12	0.464312	1.27007	0.191288	0.464002
KINASE-PSP_CAMK1A	2	0.803596	1.26194	0.195312	0.464002
KINASE-PSP_BRSK1_iso2	1	0.905813	1.19187	0.193676	0.464002
PERT-P100-PRM_SOTRASTAURIN	4	0.655701	1.28599	0.199203	0.46811
KINASE-PSP_TBK1	2	0.800801	1.25755	0.199219	0.46811
PERT-PSP_PP2	4	0.653783	1.28223	0.201195	0.469608
KINASE-PSP_JNK3	2	-0.774398	-1.2255	0.202041	0.469608
KINASE-PSP_HIPK2	12	-0.42578	-1.24014	0.204641	0.473096
PERT-P100-DIA_UNC-0646	6	-0.558377	-1.26176	0.206759	0.475436
PERT-P100-PRM_TACROLIMUS	5	0.629698	1.29965	0.2125	0.486037
PERT-PSP_FGF2	3	0.706335	1.25942	0.214137	0.48719
KINASE-PSP_Mnk2	1	0.891653	1.17324	0.215415	0.487518
PERT-P100-DIA_MS-275	9	-0.464427	-1.22343	0.221532	0.495612
KINASE-PSP_GRK5	2	-0.761204	-1.20462	0.222449	0.495612
PERT-P100-PRM_FLAVOPIRIDOL	2	-0.760936	-1.2042	0.222449	0.495612
PERT-P100-PRM_CI-994	2	0.781307	1.22694	0.232422	0.509905
PERT-P100-PRM_ZEBULARINE	2	0.781307	1.22694	0.232422	0.509905
PERT-P100-DIA_DACTOLISIB	4	-0.616755	-1.22563	0.232	0.509905
PERT-P100-DIA_RO4929097	3	0.693347	1.23626	0.234927	0.510196
KINASE-PSP_GSK3A	7	-0.506309	-1.22244	0.233871	0.510196
KINASE-PSP_CDK6	5	-0.568966	-1.2255	0.237548	0.513294
KINASE-PSP_AMPKA1	13	0.431577	1.21138	0.240385	0.516827
PERT-P100-DIA_GSK525762A	4	-0.612733	-1.21764	0.242	0.517711
PERT-PSP_2_DEOXYGLUCOSE	3	0.69005	1.23038	0.243243	0.517795
PERT-PSP_LPA	6	0.55708	1.23213	0.254509	0.534025
KINASE-PSP_TTK	6	-0.535178	-1.20934	0.252485	0.534025
KINASE-PSP_ERK2	64	-0.255492	-1.13715	0.254593	0.534025
KINASE-PSP_Met	4	0.623861	1.22355	0.266932	0.547898
PERT-P100-PRM_OLAPARIB	3	0.677079	1.20725	0.266112	0.547898
KINASE-PSP_PKCG	2	0.760831	1.19478	0.267578	0.547898
KINASE-PSP_SGK3	2	0.760831	1.19478	0.267578	0.547898
PERT-PSP_CAMP_ANALOG	2	0.760831	1.19478	0.267578	0.547898
PERT-PSP_TGF_BETA	4	0.621152	1.21823	0.270916	0.552104
PERT-PSP_HGF	7	0.515154	1.19738	0.274704	0.554566
PERT-P100-DIA_EX527	8	-0.460193	-1.16073	0.273469	0.554566
PERT-P100-DIA_METHYLSTAT	7	-0.47653	-1.15054	0.278226	0.559052
KINASE-PSP_CDK14	2	0.753123	1.18268	0.283203	0.566406
PERT-P100-DIA_TACROLIMUS	4	0.611435	1.19918	0.284861	0.567084
PERT-P100-DIA_BMS-345541	4	-0.591716	-1.17587	0.288	0.570691
PATH-NP_AGE_RAGE_PATHWAY	6	0.537478	1.18877	0.300601	0.58523
PERT-P100-DIA_AR_A014418	4	0.602954	1.18254	0.298805	0.58523
PERT-PSP_SORBITOL	2	0.741415	1.16429	0.300781	0.58523
KINASE-PSP_PKCA	17	0.375539	1.14853	0.297952	0.58523
PATH-WP_Endometrial_cancer	4	0.59853	1.17387	0.308765	0.589072
PERT-PSP_WORTMANNIN	4	0.596981	1.17083	0.314741	0.589072
PATH-NP_IL6_PATHWAY	4	0.59631	1.16951	0.316733	0.589072
PERT-P100-DIA_SALERMIDE	4	0.594661	1.16628	0.318725	0.589072
PERT-P100-PRM_CC-401	6	0.526816	1.16519	0.314629	0.589072
PATH-WP_Cell_Cycle	3	0.6519	1.16236	0.305613	0.589072
PATH-NP_OXYTOCIN_PATHWAY	6	0.52104	1.15242	0.314629	0.589072
PERT-PSP_METFORMIN	2	0.73199	1.14949	0.320312	0.589072
KINASE-PSP_EEF2K	1	-0.841904	-1.1274	0.314516	0.589072
PATH-NP_FSH_PATHWAY	8	-0.444996	-1.1224	0.306122	0.589072
KINASE-PSP_BCR-ABL1	1	-0.83706	-1.12091	0.320565	0.589072
KINASE-PSP_Hck	1	-0.83706	-1.12091	0.320565	0.589072
KINASE-PSP_LYN	1	-0.83706	-1.12091	0.320565	0.589072
PATH-WP_MAPK_Signaling_Pathway	5	0.565047	1.16621	0.325	0.589662
PERT-PSP_PD98059	6	0.511122	1.13048	0.324649	0.589662
PATH-NP_T_CELL_RECEPTOR_PATHWAY	13	0.401548	1.12709	0.323077	0.589662
PERT-P100-PRM_LENALIDOMIDE	10	-0.41651	-1.1324	0.329787	0.595834
PERT-PSP_ISOPROTERENOL	3	0.640885	1.14272	0.33264	0.598474
KINASE-PSP_ULK1	4	0.582241	1.14192	0.338645	0.600067
PERT-PSP_ADRIAMYCIN	2	0.725147	1.13875	0.337891	0.600067
PERT-PSP_ANISOMYCIN	5	0.551122	1.13747	0.341667	0.600067
KINASE-PSP_PKCB	4	0.577064	1.13177	0.342629	0.600067
KINASE-PSP_Akt2	5	0.542017	1.11868	0.34375	0.600067
KINASE-PSP_PDK1	5	0.540948	1.11648	0.34375	0.600067
PERT-P100-DIA_RUXOLITINIB	6	0.501571	1.10935	0.344689	0.600067
KINASE-PSP_Yes	1	0.836967	1.10129	0.343874	0.600067
PERT-P100-PRM_DASATINIB	4	0.573115	1.12402	0.35259	0.60889
PERT-P100-DIA_UNC1215	3	-0.606783	-1.11657	0.351248	0.60889
PERT-PSP_RESVERATROL	3	0.634551	1.13142	0.355509	0.60942
KINASE-PSP_PLK2	1	0.833426	1.09663	0.355731	0.60942
PERT-PSP_EGF	50	0.275587	1.07081	0.36	0.614286
KINASE-PSP_OSR1	1	-0.818148	-1.09558	0.364919	0.620219
KINASE-PSP_SMG1	2	0.703997	1.10553	0.376953	0.634922
PERT-P100-PRM_ETOPOSIDE	4	-0.54868	-1.09035	0.378	0.634922
PERT-P100-DIA_DASATINIB	6	-0.471715	-1.06593	0.375746	0.634922
PERT-P100-PRM_PS-1145	10	0.410305	1.06659	0.381579	0.638439
PERT-PSP_HISTAMINE	4	0.547525	1.07383	0.386454	0.64409
KINASE-PSP_KIS	4	-0.541232	-1.07555	0.394	0.654131
KINASE-PSP_NEK2	1	0.812651	1.06929	0.399209	0.658322
PERT-P100-PRM_VEMURAFENIB	9	-0.400614	-1.05533	0.399586	0.658322
KINASE-PSP_Akt1	36	0.289399	1.05256	0.401754	0.659368
PERT-PSP_ANTI_IGM	3	0.605424	1.07949	0.405405	0.660319
PERT-PSP_PHORBOL_ESTER	27	-0.280977	-1.02368	0.405405	0.660319
KINASE-PSP_PKCZ	3	-0.583245	-1.07326	0.408829	0.663383
KINASE-PSP_PDHK1	2	0.686947	1.07876	0.412109	0.663697
KINASE-PSP_PDHK2	2	0.686947	1.07876	0.412109	0.663697
KINASE-PSP_VEGFR2	1	-0.794857	-1.0644	0.415323	0.666376
PATH-NP_IL3_PATHWAY	3	0.596816	1.06414	0.419958	0.671309
KINASE-PSP_CLK1	1	0.804453	1.0585	0.422925	0.673547
KINASE-PSP_LATS2	1	-0.78433	-1.0503	0.429435	0.673932
KINASE-PSP_MLK2	1	-0.784051	-1.04992	0.429435	0.673932
KINASE-PSP_Abl	5	0.500164	1.0323	0.429167	0.673932
KINASE-PSP_PKCE	6	-0.446413	-1.00875	0.425447	0.673932
PERT-P100-DIA_EPLERENONE	4	-0.527417	-1.04809	0.436	0.681745
PERT-P100-PRM_SELUMETINIB	5	-0.481055	-1.03614	0.438697	0.683478
KINASE-PSP_FAK	2	0.675673	1.06106	0.455078	0.684751
KINASE-PSP_FGR	2	0.675673	1.06106	0.455078	0.684751
PERT-P100-PRM_PAZOPANIB	2	0.673032	1.05691	0.457031	0.684751
PERT-PSP_ANGIOTENSIN_2	3	0.579696	1.03362	0.451143	0.684751
PERT-P100-DIA_EPZ-5687	11	-0.36649	-1.02506	0.443497	0.684751
KINASE-PSP_P38D	6	0.459827	1.01703	0.456914	0.684751
PERT-P100-DIA_TRICHOSTATIN_A	7	0.437037	1.01581	0.454545	0.684751
PATH-WP_Non-small_cell_lung_cancer	5	0.492088	1.01563	0.445833	0.684751
KINASE-PSP_mTOR	41	0.271716	1.01437	0.449827	0.684751
PERT-P100-PRM_STAUROSPORINE	5	0.490755	1.01288	0.445833	0.684751
PERT-P100-DIA_CPI-169	9	-0.380595	-1.00259	0.455487	0.684751
PERT-PSP_ESTROGEN	2	0.670176	1.05242	0.460938	0.685824
KINASE-PSP_Src	12	0.365746	1.00045	0.460227	0.685824
PERT-PSP_H2O2	6	0.45172	0.999096	0.468938	0.695322
PERT-P100-DIA_BIX-01338	10	-0.368425	-1.00167	0.476596	0.704248
PERT-P100-DIA_VORINOSTAT	8	0.40983	0.987979	0.484375	0.713292
PERT-P100-PRM_DACTOLISIB	10	0.369933	0.961646	0.488722	0.717237
KINASE-PSP_PAK4	3	-0.541735	-0.996875	0.493282	0.719021
PERT-P100-DIA_PALBOCICLIB	5	-0.457583	-0.985589	0.492337	0.719021
KINASE-PSP_PAK2	2	0.647163	1.01628	0.513672	0.720544
KINASE-PSP_IKKB	1	0.765977	1.00788	0.511858	0.720544
KINASE-PSP_PKCB_iso2	1	0.76076	1.00101	0.517787	0.720544
PATH-NP_TGF_BETA_PATHWAY	1	0.76076	1.00101	0.517787	0.720544
PATH-NP_WNT_PATHWAY	1	0.76076	1.00101	0.517787	0.720544
PERT-PSP_LITHIUM	1	0.76076	1.00101	0.517787	0.720544
KINASE-PSP_LATS1	3	0.550366	0.98132	0.511435	0.720544
KINASE-PSP_NDR1	3	0.550366	0.98132	0.511435	0.720544
PERT-P100-DIA_STAUROSPORINE	22	0.29962	0.978187	0.514286	0.720544
PERT-P100-DIA_C646_(CHEMBL1797936)	3	0.547521	0.976246	0.515593	0.720544
PATH-NP_FGF1_PATHWAY	4	0.496589	0.973936	0.496016	0.720544
PERT-P100-DIA_GELDANAMYCIN	10	-0.355975	-0.96782	0.510638	0.720544
PERT-PSP_U0126	15	0.327628	0.966111	0.5	0.720544
KINASE-PSP_AurB	18	-0.289089	-0.943945	0.510917	0.720544
KINASE-PSP_HER2	1	0.755543	0.994148	0.529644	0.728952
PERT-P100-DIA_1271738-62-5	3	-0.525038	-0.96615	0.533589	0.728952
KINASE-PSP_CDK9	4	-0.481406	-0.95666	0.534	0.728952
PERT-P100-PRM_IPI145	4	0.480232	0.941856	0.52988	0.728952
KINASE-PSP_DYRK1A	6	0.424841	0.939647	0.527054	0.728952
KINASE-PSP_PKCT	5	0.454562	0.938182	0.53125	0.728952
PERT-PSP_AICAR	2	0.634492	0.996385	0.537109	0.730877
KINASE-PSP_PKR	1	0.749488	0.98618	0.541502	0.734529
PERT-PSP_R1881	1	0.744736	0.979929	0.543478	0.734892
KINASE-PSP_TGFBR1	1	-0.724986	-0.97083	0.550403	0.7373
PATH-NP_IL4_PATHWAY	1	-0.723961	-0.969458	0.550403	0.7373
PATH-NP_IL7_PATHWAY	1	-0.723961	-0.969458	0.550403	0.7373
KINASE-PSP_NLK	1	-0.713993	-0.956109	0.568548	0.74454
KINASE-PSP_LKB1	1	0.725731	0.954922	0.571146	0.74454
KINASE-PSP_MST1	1	0.725079	0.954064	0.573123	0.74454
PERT-PSP_CAMPTOTHECIN	1	0.725079	0.954064	0.573123	0.74454
PERT-PSP_DOXORUBICIN	1	0.725079	0.954064	0.573123	0.74454
PATH-NP_B_CELL_RECEPTOR_PATHWAY	6	-0.408406	-0.922869	0.568588	0.74454
PERT-PSP_IL_2	5	0.445959	0.920426	0.558333	0.74454
PERT-PSP_VANADATE	7	0.394784	0.9176	0.561265	0.74454
PERT-P100-DIA_SEMAGACESTAT	9	0.365131	0.913664	0.568401	0.74454
PATH-NP_AHR_PATHWAY	4	0.464323	0.910653	0.561753	0.74454
KINASE-PSP_CDK4	8	-0.363712	-0.91738	0.577551	0.74719
PERT-P100-PRM_DMSO	9	-0.347773	-0.916131	0.583851	0.74719
PATH-NP_IL2_PATHWAY	5	-0.424157	-0.913592	0.582375	0.74719
PERT-P100-PRM_SP600125	9	0.358401	0.896823	0.583815	0.74719
PERT-P100-DIA_AFURESERTIB	4	0.454418	0.891228	0.579681	0.74719
KINASE-PSP_DAPK3	4	0.451676	0.88585	0.589641	0.752361
KINASE-PSP_SRPK1	1	-0.698714	-0.93565	0.596774	0.75921
KINASE-PSP_JNK1	17	-0.275934	-0.886899	0.6	0.761062
PERT-P100-DIA_PD0325901	5	0.429597	0.886655	0.608333	0.767563
PERT-P100-DIA_BELINOSTAT	9	-0.335843	-0.884706	0.608696	0.767563
PERT-PSP_ONCOSTATIN_M	3	0.502771	0.896457	0.617464	0.77408
PERT-P100-PRM_SALERMIDE	3	0.499126	0.889957	0.617464	0.77408
PERT-P100-DIA_LOSMAPIMOD	2	-0.585827	-0.927084	0.628571	0.774821
KINASE-PSP_GRK6	1	0.702907	0.924889	0.620553	0.774821
PERT-PSP_NOCODAZOLE	49	-0.216955	-0.909077	0.628866	0.774821
PERT-P100-PRM_LOSMAPIMOD	11	-0.314089	-0.878496	0.624733	0.774821
PERT-P100-DIA_LY-294002	12	-0.299663	-0.872808	0.624473	0.774821
KINASE-PSP_Fyn	5	-0.403982	-0.870137	0.628352	0.774821
PERT-P100-PRM_ROSCOVITINE	3	-0.480302	-0.88383	0.633397	0.778174
KINASE-PSP_CAMK2A	9	0.341559	0.854681	0.637765	0.781307
PERT-P100-DIA_SELUMETINIB	1	0.693218	0.91214	0.648221	0.78517
PERT-P100-PRM_LY-294002	1	0.693218	0.91214	0.648221	0.78517
PERT-P100-PRM_MOMELOTINIB	3	0.477883	0.85208	0.644491	0.78517
KINASE-PSP_PLK3	5	0.405567	0.83706	0.645833	0.78517
PERT-P100-PRM_BMS-345541	11	0.30878	0.828832	0.651032	0.786359
PERT-P100-PRM_VORINOSTAT_HMS	5	-0.394741	-0.850233	0.657088	0.789579
PERT-P100-DIA_BIX-01294	4	0.417828	0.819466	0.657371	0.789579
PERT-PSP_EPO	4	0.417224	0.818281	0.659363	0.789766
PERT-P100-DIA_NILOTINIB	4	-0.416651	-0.827977	0.674	0.805056
KINASE-PSP_PLK1	26	-0.23095	-0.827069	0.682648	0.808699
PERT-P100-DIA_DMSO	3	0.459785	0.819811	0.679834	0.808699
PATH-NP_TIE2_PATHWAY	14	0.285439	0.818481	0.682692	0.808699
PERT-P100-DIA_UNC-0321	7	-0.346463	-0.836504	0.6875	0.808946
PERT-P100-DIA_EPZ-5676	8	-0.327412	-0.825821	0.691837	0.808946
KINASE-PSP_CDK7	8	0.340822	0.821621	0.691406	0.808946
PERT-P100-DIA_SP600125	3	0.454597	0.810561	0.692308	0.808946
PERT-P100-DIA_ETOPOSIDE	6	-0.358567	-0.81025	0.687873	0.808946
PERT-P100-PRM_JQ1-S	3	0.452231	0.806341	0.696466	0.8116
KINASE-PSP_MSK1	1	-0.645239	-0.864041	0.703629	0.815527
KINASE-PSP_ZAK	1	-0.645239	-0.864041	0.703629	0.815527
KINASE-PSP_GSK3B	26	-0.225752	-0.808455	0.712329	0.823391
KINASE-PSP_CK1A	11	0.288534	0.774487	0.72045	0.830546
KINASE-PSP_JAK2	2	-0.538252	-0.851797	0.726531	0.835316
KINASE-PSP_MARK2	9	0.306172	0.766131	0.737958	0.846191
PATH-NP_KIT_RECEPTOR_PATHWAY	15	0.265653	0.783356	0.74053	0.846883
PERT-PSP_IFN_BETA	3	-0.434768	-0.80004	0.746641	0.848808
KINASE-PSP_Pim1	3	-0.43237	-0.795627	0.75048	0.848808
PERT-P100-DIA_ALDOSTERONE	3	0.42965	0.766078	0.75052	0.848808
KINASE-PSP_CDK3	5	0.36794	0.759401	0.75	0.848808
PERT-P100-DIA_SIROLIMUS	5	0.365704	0.754784	0.752083	0.848808
KINASE-PSP_PKCI	4	-0.380832	-0.756797	0.78	0.87801
PERT-P100-DIA_MOMELOTINIB	7	0.305305	0.709624	0.798419	0.896397
KINASE-PSP_DYRK2	6	0.320135	0.708062	0.801603	0.897629
KINASE-PSP_PKCH	2	-0.47583	-0.753013	0.804082	0.898065
PATH-NP_EGFR1_PATHWAY	50	0.200291	0.778242	0.81	0.902332
PERT-PSP_FORSKOLIN_IBMX	1	-0.585802	-0.784449	0.834677	0.910042
KINASE-PSP_IRAK1	1	0.596143	0.784409	0.835968	0.910042
KINASE-PSP_NEK6	1	0.596143	0.784409	0.835968	0.910042
KINASE-PSP_CAMK2B	1	0.593162	0.780486	0.835968	0.910042
KINASE-PSP_CAMK4	1	0.593162	0.780486	0.835968	0.910042
PERT-P100-PRM_VORINOSTAT	16	0.235774	0.710547	0.833955	0.910042
PERT-P100-DIA_BAFILOMYCIN_A1	3	0.396405	0.706801	0.829522	0.910042
PERT-P100-PRM_GINKGETIN	4	0.354058	0.694396	0.822709	0.910042
KINASE-PSP_ATR	7	0.297105	0.690564	0.83004	0.910042
KINASE-PSP_AMPKA2	2	0.4502	0.70698	0.851562	0.924676
KINASE-PSP_TAK1	3	-0.366195	-0.673854	0.854127	0.925125
PERT-P100-DIA_ANGIOTENSIN_II	1	-0.57043	-0.763864	0.862903	0.932282
KINASE-PSP_PKN1	1	0.567729	0.747021	0.867589	0.932658
PERT-P100-DIA_BMS-906024	4	-0.339242	-0.67415	0.866	0.932658
KINASE-PSP_ATM	7	-0.280201	-0.676521	0.875	0.938279
PATH-NP_PROLACTIN_PATHWAY	21	0.206903	0.666474	0.884685	0.946305
KINASE-PSP_ERK1	58	-0.174433	-0.758354	0.89313	0.951996
PERT-P100-DIA_LENALIDOMIDE	3	-0.346347	-0.637332	0.894434	0.951996
KINASE-PSP_ERK7	2	0.384236	0.603391	0.90625	0.957463
KINASE-PSP_PBK	2	0.384236	0.603391	0.90625	0.957463
PATH-NP_IL1_PATHWAY	2	0.384236	0.603391	0.90625	0.957463
KINASE-PSP_BRAF	3	-0.33852	-0.622929	0.909789	0.958846
KINASE-PSP_WNK1	1	0.545277	0.717478	0.918972	0.963574
PERT-P100-PRM_AR_A014418	4	0.305843	0.599834	0.918327	0.963574
PERT-P100-PRM_SMER-3	3	0.33498	0.597279	0.920998	0.963574
KINASE-PSP_PDGFRA	1	-0.532048	-0.712466	0.931452	0.963651
KINASE-PSP_PDGFRB	1	-0.532048	-0.712466	0.931452	0.963651
KINASE-PSP_EGFR	1	0.534377	0.703136	0.936759	0.963651
KINASE-PSP_Syk	1	0.534377	0.703136	0.936759	0.963651
KINASE-PSP_TrkA	1	0.534377	0.703136	0.936759	0.963651
KINASE-PSP_ZAP70	1	0.534377	0.703136	0.936759	0.963651
KINASE-PSP_VRK1	3	-0.32473	-0.597553	0.925144	0.963651
PERT-P100-DIA_TRAMETINIB	6	-0.262588	-0.593367	0.940358	0.965045
KINASE-PSP_CDK5	27	-0.167939	-0.611848	0.943694	0.966163
KINASE-PSP_PKG1	3	-0.305679	-0.562496	0.953935	0.972255
PERT-P100-DIA_PRI-724	5	0.259765	0.536135	0.954167	0.972255
KINASE-PSP_IGF1R	1	-0.514161	-0.688513	0.965726	0.977087
KINASE-PSP_ARAF	2	-0.338489	-0.535666	0.965306	0.977087
KINASE-PSP_RAF1	2	-0.338489	-0.535666	0.965306	0.977087
KINASE-PSP_ERK5	2	0.32071	0.503633	0.970703	0.979818
PERT-P100-DIA_PS-1145	4	-0.257247	-0.511207	0.978	0.984871
PERT-PSP_HYPOXIA	2	-0.3247	-0.513845	0.981633	0.98622
KINASE-PSP_MST2	2	-0.291061	-0.46061	0.991837	0.994149
KINASE-PSP_ChaK1	1	-0.500373	-0.67005	1	1

## Sheet: PTM-SEA phosphosites 
Term ID	Target	Gene	logFC_BMP9_vs_NS_combined	Adj.P.Val_BMP9_vs_NS_combined	Differentially_phosphorylated_by_BMP9	logFC_BMP10_vs_NS_combined	Adj.P.Val_BMP10_vs_NS_combined	Differentially_phosphorylated_by_BMP10
KINASE-PSP_Abl	P06400|RB1|Y|805|RIPGGNIyISPLKSP	RB1	0.0820431	0.892952	FALSE	-0.00294146	0.999031	FALSE
KINASE-PSP_Abl	P11274|BCR|Y|177|ADAEKPFyVNVEFHH	BCR	0.0565536	0.932387	FALSE	-0.056522	0.990573	FALSE
KINASE-PSP_Abl	P46108|CRK|Y|251|QKRVPNAyDKTALAL	CRK	0.062094	0.576239	FALSE	-0.0130849	0.957626	FALSE
KINASE-PSP_Abl	P49023|PXN|Y|118|VGEEEHVySFPNKQK	PXN	0.17083	0.324374	FALSE	0.156366	0.356077	FALSE
KINASE-PSP_Abl	Q03135|CAV1|Y|14|VDSEGHLyTVPIREQ	CAV1	-0.164994	0.574824	FALSE	-0.0199672	0.997359	FALSE
KINASE-PSP_Akt1	B2R6E2|PDCD4|S|457|RGRKRFVsEGDGGRL	PDCD4	-0.0437216	0.680165	FALSE	-0.0686138	0.385895	FALSE
KINASE-PSP_Akt1	B2R6E2|PDCD4|S|67|KRRLRKNsSRDSGRG	PDCD4	-0.0257595	0.994464	FALSE	-0.0439218	0.999031	FALSE
KINASE-PSP_Akt1	D6W5D1|KIAA1212|S|1362|INRERQKsLTLTPTR	KIAA1212	0.0123665	0.970514	FALSE	-0.0313399	0.919495	FALSE
KINASE-PSP_Akt1	O14757|CHEK1|S|280|AKRPRVTsGGVSESP	CHEK1	0.0104339	0.994675	FALSE	0.0856612	0.612967	FALSE
KINASE-PSP_Akt1	O60343|TBC1D4|S|588|RMRGRLGsVDSFERS	TBC1D4	0.0756558	0.991534	FALSE	-0.0972516	0.999031	FALSE
KINASE-PSP_Akt1	P02545|LMNA|S|301|QSRIRIDsLSAQLSQ	LMNA	-0.0504975	0.985587	FALSE	-0.0443463	0.999031	FALSE
KINASE-PSP_Akt1	P02545|LMNA|S|404|RSRGRASsHSSQTQG	LMNA	0.0387358	0.411766	FALSE	0.0850491	0.00404579	FALSE
KINASE-PSP_Akt1	P04792|HSPB1|S|82|RALSRQLsSGVSEIR	HSPB1	0.614085	7.17137e-10	TRUE	0.55664	1.2081e-09	TRUE
KINASE-PSP_Akt1	P08670|VIM|S|39|TTSTRTYsLGSALRP	VIM	0.0683275	0.855931	FALSE	0.0913732	0.78755	FALSE
KINASE-PSP_Akt1	P14618|PKM|S|37|MCRLDIDsPPITARN	PKM	-0.0299545	0.719553	FALSE	-0.0312442	0.722116	FALSE
KINASE-PSP_Akt1	P19634|SLC9A1|S|703|MSRARIGsDPLAYEP	SLC9A1	-0.0381082	0.971334	FALSE	-0.00894975	0.997359	FALSE
KINASE-PSP_Akt1	P21333|FLNA|S|2152|TRRRRAPsVANVGSH	FLNA	0.0515709	0.586453	FALSE	0.0523597	0.557295	FALSE
KINASE-PSP_Akt1	P29474|NOS3|S|1177|TSRIRTQsFSLQERQ	NOS3	-0.0501797	0.995325	FALSE	0.0239225	0.997359	FALSE
KINASE-PSP_Akt1	P35222|CTNNB1|S|552|QDTQRRTsMGGTQQQ	CTNNB1	0.0283513	0.677525	FALSE	0.0527336	0.240468	FALSE
KINASE-PSP_Akt1	P42345|MTOR|S|2448|RSRTRTDsYSAGQSV	MTOR	-0.0044657	0.976761	FALSE	-0.00423386	0.983639	FALSE
KINASE-PSP_Akt1	P42858|HTT|S|419|GGRSRSGsIVELIAG	HTT	-0.0179819	0.889316	FALSE	0.0298792	0.768609	FALSE
KINASE-PSP_Akt1	P46527|CDKN1B|S|10|NVRVSNGsPSLERMD	CDKN1B	-0.0415909	0.961639	FALSE	-0.0607428	0.974924	FALSE
KINASE-PSP_Akt1	P46937|YAP1|S|127|PQHVRAHsSPASLQL	YAP1	0.0148614	0.996495	FALSE	-0.0436404	0.999031	FALSE
KINASE-PSP_Akt1	P49841|GSK3B|S|9|SGRPRTTsFAESCKP	GSK3B	0.0592421	0.752338	FALSE	0.0390931	0.882195	FALSE
KINASE-PSP_Akt1	P62136|PPP1CA|T|320|NPGGRPItPPRNSAK	PPP1CA	0.00580982	0.998448	FALSE	0.0124393	0.999031	FALSE
KINASE-PSP_Akt1	P67809|YBX1|S|102|NPRKYLRsVGDGETV	YBX1	0.0385655	0.774327	FALSE	0.0500848	0.6795	FALSE
KINASE-PSP_Akt1	P78371|CCT2|S|260|GSRVRVDsTAKVAEI	CCT2	0.0259301	0.960767	FALSE	-0.0462658	0.919976	FALSE
KINASE-PSP_Akt1	Q00987|MDM2|S|166|SSRRRAIsETEENSD	MDM2	-0.102322	0.168419	FALSE	-0.125094	0.0462274	TRUE
KINASE-PSP_Akt1	Q12778|FOXO1|S|256|SPRRRAAsMDNNSKF	FOXO1	0.0354199	0.799132	FALSE	0.0424967	0.753654	FALSE
KINASE-PSP_Akt1	Q14315|FLNC|S|2233|LGRERLGsFGSITRQ	FLNC	0.00386306	0.992954	FALSE	0.0229898	0.960445	FALSE
KINASE-PSP_Akt1	Q15121|PEA15|S|116|KDIIRQPsEEEIIKL	PEA15	0.093909	0.605982	FALSE	0.0486222	0.862981	FALSE
KINASE-PSP_Akt1	Q16875|PFKFB3|S|461|NPLMRRNsVTPLASP	PFKFB3	0.200888	0.290355	FALSE	0.194426	0.253577	FALSE
KINASE-PSP_Akt1	Q6R327|RICTOR|T|1135|NRRIRTLtEPSVDFN	RICTOR	-0.075857	0.945784	FALSE	-0.036777	0.999031	FALSE
KINASE-PSP_Akt1	Q7Z6J0|SH3RF1|S|304|KNTKKRHsFTSLTMA	SH3RF1	-0.0354949	0.739391	FALSE	0.0276871	0.841424	FALSE
KINASE-PSP_Akt1	Q86VP3|PACS2|S|437|GRRGRSTsLKERQAA	PACS2	0.056545	0.945936	FALSE	-0.0260008	0.997359	FALSE
KINASE-PSP_Akt1	Q8WX93|PALLD|S|1118|VRRPRSRsRDSGDEN	PALLD	-0.0283681	0.970536	FALSE	-0.0159661	0.999031	FALSE
KINASE-PSP_Akt1	Q96B36|AKT1S1|T|246|LPRPRLNtSDFQKLK	AKT1S1	-0.0639948	0.7125	FALSE	-0.114179	0.350053	FALSE
KINASE-PSP_Akt1	Q9H6Z4|RANBP3|S|126|VKRERTSsLTQFPPS	RANBP3	0.0363455	0.713394	FALSE	0.0477414	0.582198	FALSE
KINASE-PSP_Akt1	Q9NWV8|BABAM1|S|29|EPRPRTRsNPEGAED	BABAM1	0.0266093	0.831544	FALSE	-0.0387844	0.726067	FALSE
KINASE-PSP_Akt1	Q9Y2V2|CARHSP1|S|52|TRRTRTFsATVRASQ	CARHSP1	-0.0290825	0.858858	FALSE	-0.0264751	0.888101	FALSE
KINASE-PSP_Akt1	Q9Y3M2|CBY1|S|20|TPPRKSAsLSNLHSL	CBY1	0.0484553	0.70889	FALSE	0.0833711	0.370225	FALSE
KINASE-PSP_Akt2	P35222|CTNNB1|S|552|QDTQRRTsMGGTQQQ	CTNNB1	0.0283513	0.677525	FALSE	0.0527336	0.240468	FALSE
KINASE-PSP_Akt2	P68431|H3C1|S|29|ATKAARKsAPATGGV	H3C1	-0.179837	0.359933	FALSE	-0.0207297	0.969151	FALSE
KINASE-PSP_Akt2	Q14315|FLNC|S|2233|LGRERLGsFGSITRQ	FLNC	0.00386306	0.992954	FALSE	0.0229898	0.960445	FALSE
KINASE-PSP_Akt2	Q7Z6J0|SH3RF1|S|304|KNTKKRHsFTSLTMA	SH3RF1	-0.0354949	0.739391	FALSE	0.0276871	0.841424	FALSE
KINASE-PSP_Akt2	Q9Y3M2|CBY1|S|20|TPPRKSAsLSNLHSL	CBY1	0.0484553	0.70889	FALSE	0.0833711	0.370225	FALSE
KINASE-PSP_ALK	A0A7I2YQR5|STAT3|Y|696|DPGSAAPyLKTKFIC	STAT3	-0.069124	0.930159	FALSE	-0.122708	0.74534	FALSE
KINASE-PSP_AMPKA1	O75385|ULK1|S|638|FDFPKTPsSQNLLAL	ULK1	0.0462992	0.917819	FALSE	-0.00691632	0.997359	FALSE
KINASE-PSP_AMPKA1	P29474|NOS3|S|1177|TSRIRTQsFSLQERQ	NOS3	-0.0501797	0.995325	FALSE	0.0239225	0.997359	FALSE
KINASE-PSP_AMPKA1	P29474|NOS3|S|633|WRRKRKEsSNTDSAG	NOS3	0.0409197	0.605315	FALSE	0.0279379	0.78006	FALSE
KINASE-PSP_AMPKA1	P46937|YAP1|S|61|IVHVRGDsETDLEAL	YAP1	0.0950635	0.089995	FALSE	0.0889571	0.0991622	FALSE
KINASE-PSP_AMPKA1	Q06210|GFPT1|S|261|CNLSRVDsTTCLFPV	GFPT1	0.0114469	0.961243	FALSE	0.0120496	0.960445	FALSE
KINASE-PSP_AMPKA1	Q06210|GFPT1|S|261|CNLSRVDsTTCLFPV	GFPT1	0.0114469	0.961243	FALSE	0.0120496	0.960445	FALSE
KINASE-PSP_AMPKA1	Q13085|ACACA|S|80|LHIRSSMsGLHLVKQ	ACACA	0.0401344	0.983416	FALSE	0.0184305	0.997359	FALSE
KINASE-PSP_AMPKA1	Q14247|CTTN|T|401|QARAKTQtPPVSPAP	CTTN	0.142363	0.00049763	TRUE	0.116351	0.00266048	TRUE
KINASE-PSP_AMPKA1	Q16875|PFKFB3|S|461|NPLMRRNsVTPLASP	PFKFB3	0.200888	0.290355	FALSE	0.194426	0.253577	FALSE
KINASE-PSP_AMPKA1	Q7RTQ0|KNS2|S|517|ENMEKRRsRESLNVD	KNS2	0.0320767	0.857243	FALSE	-0.0674666	0.216572	FALSE
KINASE-PSP_AMPKA1	Q8N122|RPTOR|S|722|PRLRSVSsYGNIRAV	RPTOR	0.10125	0.894215	FALSE	-0.0391174	0.997359	FALSE
KINASE-PSP_AMPKA1	Q9H0B6|KLC2|S|545|GSLRRSGsFGKLRDA	KLC2	-0.00561746	0.976761	FALSE	-0.0284937	0.85141	FALSE
KINASE-PSP_AMPKA1	Q9H0B6|KLC2|S|582|PRMKRASsLNFLNKS	KLC2	0.00943667	0.951392	FALSE	-0.0298753	0.751747	FALSE
KINASE-PSP_AMPKA1	Q9Y478|PRKAB1|S|108|SKLPLTRsHNNFVAI	PRKAB1	0.0743709	0.428454	FALSE	0.00403259	0.983639	FALSE
KINASE-PSP_AMPKA2	Q13085|ACACA|S|80|LHIRSSMsGLHLVKQ	ACACA	0.0401344	0.983416	FALSE	0.0184305	0.997359	FALSE
KINASE-PSP_AMPKA2	Q9UQB8|BAIAP2|S|366|KTLPRSSsMAAGLER	BAIAP2	0.0388352	0.994464	FALSE	-0.00739986	0.999031	FALSE
KINASE-PSP_ARAF	Q02750|MAP2K1|S|222|LIDSMANsFVGTRSY	MAP2K1	0.0178941	0.962722	FALSE	0.0227272	0.958236	FALSE
KINASE-PSP_ARAF	Q92934|BAD|S|75|EIRSRHSsYPAGTED	BAD	-0.0433544	0.842251	FALSE	-0.0331111	0.905053	FALSE
KINASE-PSP_ASK1	Q16539|MAPK14|Y|182|TDDEMTGyVATRWYR	MAPK14	0.142968	0.00771638	TRUE	0.108675	0.0462274	TRUE
KINASE-PSP_ATM	P08047|SP1|S|56|TGGGGQEsQPSPLAL	SP1	-0.0133308	0.996495	FALSE	0.0317632	0.999031	FALSE
KINASE-PSP_ATM	P12956|XRCC6|S|27|QEENLEAsGDYKYSG	XRCC6	0.0422411	0.785115	FALSE	0.00944324	0.973276	FALSE
KINASE-PSP_ATM	P78527|PRKDC|S|2612|MFVETQAsQGTLQTR	PRKDC	0.0400245	0.994158	FALSE	-0.00266239	0.999031	FALSE
KINASE-PSP_ATM	Q13098|GPS1|S|474|KSPPREGsQGELTPA	GPS1	-0.069259	0.390516	FALSE	-0.0741804	0.290511	FALSE
KINASE-PSP_ATM	Q6UWZ7|ABRAXAS1|S|406|GFGEYSRsPTF____	ABRAXAS1	-0.0289429	0.991488	FALSE	0.018073	0.997359	FALSE
KINASE-PSP_ATM	Q92878|RAD50|S|635|KLFDVCGsQDFESDL	RAD50	0.0433519	0.697679	FALSE	-0.0206573	0.911037	FALSE
KINASE-PSP_ATM	Q92945|KHSRP|S|274|MILIQDGsQNTNVDK	KHSRP	0.0549327	0.931131	FALSE	-0.00687196	0.999031	FALSE
KINASE-PSP_ATR	P06748|NPM1|S|125|AVEEDAEsEDEEEED	NPM1	0.0300381	0.444115	FALSE	0.0632616	0.00958213	FALSE
KINASE-PSP_ATR	P49736|MCM2|S|108|DVEELTAsQREAAER	MCM2	-0.0108502	0.927166	FALSE	0.00193269	0.985153	FALSE
KINASE-PSP_ATR	P78527|PRKDC|S|2612|MFVETQAsQGTLQTR	PRKDC	0.0400245	0.994158	FALSE	-0.00266239	0.999031	FALSE
KINASE-PSP_ATR	Q13098|GPS1|S|474|KSPPREGsQGELTPA	GPS1	-0.069259	0.390516	FALSE	-0.0741804	0.290511	FALSE
KINASE-PSP_ATR	Q8N163|CCAR2|T|454|AAEAAPPtQEAQGET	CCAR2	-0.0141279	0.996495	FALSE	0.0461072	0.999031	FALSE
KINASE-PSP_ATR	Q9UH99|SUN2|S|12|SQRLTRYsQGDDDGS	SUN2	0.0340415	0.714332	FALSE	0.0386908	0.663604	FALSE
KINASE-PSP_ATR	Q9Y248|GINS2|S|182|QPLESTQsQDF____	GINS2	0.0213056	0.99425	FALSE	-0.0497451	0.997264	FALSE
KINASE-PSP_AurA	O95983|MBD3|S|85|RQRVRYDsSNQVKGK	MBD3	0.0570568	0.488704	FALSE	0.0655433	0.356077	FALSE
KINASE-PSP_AurA	P49841|GSK3B|S|9|SGRPRTTsFAESCKP	GSK3B	0.0592421	0.752338	FALSE	0.0390931	0.882195	FALSE
KINASE-PSP_AurA	P53350|PLK1|T|210|YDGERKKtLCGTPNY	PLK1	-0.135747	0.691441	FALSE	-0.127634	0.726952	FALSE
KINASE-PSP_AurA	Q14980|NUMA1|S|1991|RQQRKRVsLEPHQGP	NUMA1	-0.0608935	0.86222	FALSE	-0.143882	0.109714	FALSE
KINASE-PSP_AurA	Q9NRM7|LATS2|S|380|ATLARRDsLQKPGLE	LATS2	-0.038262	0.782252	FALSE	-0.0134505	0.956684	FALSE
KINASE-PSP_AurA	Q9ULW0|TPX2|S|121|PAQPQRRsLRLSAQK	TPX2	-0.110315	0.527804	FALSE	-0.178621	0.136968	FALSE
KINASE-PSP_AurA	Q9ULW0|TPX2|S|125|QRRSLRLsAQKDLEQ	TPX2	-0.110315	0.527804	FALSE	-0.178621	0.136968	FALSE
KINASE-PSP_AurB	O00571|DDX3X|S|594|RSKSSRFsGGFGARD	DDX3X	0.00881477	0.971666	FALSE	0.0239756	0.91503	FALSE
KINASE-PSP_AurB	O14950|MYL12B|S|20|KRPQRATsNVFAMFD	MYL12B	0.169801	0.493438	FALSE	0.115671	0.712229	FALSE
KINASE-PSP_AurB	P08238|HSP90AB1|S|255|PKIEDVGsDEEDDSG	HSP90AB1	0.0207034	0.946267	FALSE	-0.0108501	0.975993	FALSE
KINASE-PSP_AurB	P08670|VIM|S|73|SAVRLRSsVPGVRLL	VIM	0.0290831	0.697679	FALSE	-0.0100669	0.94492	FALSE
KINASE-PSP_AurB	P38159|RBMX|S|326|GYGGSRDsYSSSRSD	RBMX	-0.0125276	0.994884	FALSE	-0.0306358	0.997264	FALSE
KINASE-PSP_AurB	P38159|RBMX|S|326|GYGGSRDsYSSSRSD	RBMX	-0.0125276	0.994884	FALSE	-0.0306358	0.997264	FALSE
KINASE-PSP_AurB	P45973|CBX5|S|92|SESNKRKsNFSNSAD	CBX5	-0.137192	0.160375	FALSE	-0.172864	0.0328939	TRUE
KINASE-PSP_AurB	P46013|MKI67|S|374|YTTGRREsVNLGKSE	MKI67	0.0611439	0.673838	FALSE	0.0255844	0.919976	FALSE
KINASE-PSP_AurB	P53350|PLK1|T|210|YDGERKKtLCGTPNY	PLK1	-0.135747	0.691441	FALSE	-0.127634	0.726952	FALSE
KINASE-PSP_AurB	P68431|H3C1|S|29|ATKAARKsAPATGGV	H3C1	-0.179837	0.359933	FALSE	-0.0207297	0.969151	FALSE
KINASE-PSP_AurB	P84243|H3-3A|S|29|ATKAARKsAPSTGGV	H3-3A	0.0178252	0.947807	FALSE	0.0606578	0.67861	FALSE
KINASE-PSP_AurB	P98179|RBM3|S|147|QGGYDRYsGGNYRDN	RBM3	0.0322857	0.994158	FALSE	0.0182095	0.999031	FALSE
KINASE-PSP_AurB	Q53HL2|CDCA8|S|154|PSKKRTQsIQGKGKG	CDCA8	0.00276879	0.989172	FALSE	-0.000996224	0.994573	FALSE
KINASE-PSP_AurB	Q53HL2|CDCA8|S|219|YNISGNGsPLADSKE	CDCA8	0.101636	0.65772	FALSE	0.0339411	0.997264	FALSE
KINASE-PSP_AurB	Q6NZI2|CAVIN1|S|300|SRDKLRKsFTPDHVV	CAVIN1	0.0322159	0.918269	FALSE	0.016645	0.965208	FALSE
KINASE-PSP_AurB	Q8TE77|SSH3|S|37|SRLQRRQsFAVLRGA	SSH3	-0.0579324	0.965842	FALSE	-0.102948	0.957377	FALSE
KINASE-PSP_AurB	Q96E39|RBMXL1|S|326|GYGGSRDsYSSSRSD	RBMXL1	-0.0125276	0.994884	FALSE	-0.0306358	0.997264	FALSE
KINASE-PSP_AurB	Q96E39|RBMXL1|S|326|GYGGSRDsYSSSRSD	RBMXL1	-0.0125276	0.994884	FALSE	-0.0306358	0.997264	FALSE
KINASE-PSP_AurB	Q96FF9|CDCA5|S|33|LRRSQRKsGSELPSI	CDCA5	-0.0463272	0.994158	FALSE	-0.0531237	0.999031	FALSE
KINASE-PSP_AurB	Q96PK6|RBM14|S|618|LSDYRRLsESQLSFR	RBM14	0.123904	0.17351	FALSE	0.182694	0.0106647	TRUE
KINASE-PSP_AurB	Q9UJ70|NAGK|S|76|RSLGLSLsGGDQEDA	NAGK	-0.0263352	0.787848	FALSE	-0.0724057	0.1741	FALSE
KINASE-PSP_AXL	A0A7I2YQR5|STAT3|Y|696|DPGSAAPyLKTKFIC	STAT3	-0.069124	0.930159	FALSE	-0.122708	0.74534	FALSE
KINASE-PSP_AXL	P07947|YES1|Y|426|RLIEDNEyTARQGAK	YES1	0.0111478	0.977902	FALSE	-0.00527921	0.986409	FALSE
KINASE-PSP_AXL	P07947|YES1|Y|426|RLIEDNEyTARQGAK	YES1	0.0111478	0.977902	FALSE	-0.00527921	0.986409	FALSE
KINASE-PSP_AXL	P07947|YES1|Y|426|RLIEDNEyTARQGAK	YES1	0.0111478	0.977902	FALSE	-0.00527921	0.986409	FALSE
KINASE-PSP_BCR-ABL1	P11274|BCR|Y|177|ADAEKPFyVNVEFHH	BCR	0.0565536	0.932387	FALSE	-0.056522	0.990573	FALSE
KINASE-PSP_BMPR1B	Q15797|SMAD1|S|462|GSPHNPIsSVS____	SMAD1	0.480364	1.10436e-05	TRUE	0.557282	2.84832e-07	TRUE
KINASE-PSP_BMPR1B	Q15797|SMAD1|S|463|SPHNPISsVS_____	SMAD1	0.372174	9.14424e-06	TRUE	0.438724	1.70604e-07	TRUE
KINASE-PSP_BMPR1B	Q15797|SMAD1|S|465|HNPISSVs_______	SMAD1	0.450752	4.87537e-06	TRUE	0.520294	1.25036e-07	TRUE
KINASE-PSP_BRAF	P33981|TTK|S|436|VFSVSKQsPPISTSK	TTK	0.00481442	0.985585	FALSE	-0.016353	0.958236	FALSE
KINASE-PSP_BRAF	Q02750|MAP2K1|S|222|LIDSMANsFVGTRSY	MAP2K1	0.0178941	0.962722	FALSE	0.0227272	0.958236	FALSE
KINASE-PSP_BRAF	Q02750|MAP2K1|S|222|LIDSMANsFVGTRSY	MAP2K1	0.0178941	0.962722	FALSE	0.0227272	0.958236	FALSE
KINASE-PSP_BRAF	Q92934|BAD|S|75|EIRSRHSsYPAGTED	BAD	-0.0433544	0.842251	FALSE	-0.0331111	0.905053	FALSE
KINASE-PSP_Brk	P49023|PXN|Y|118|VGEEEHVySFPNKQK	PXN	0.17083	0.324374	FALSE	0.156366	0.356077	FALSE
KINASE-PSP_BRSK1_iso2	P30307|CDC25C|S|216|SGLYRSPsMPENLNR	CDC25C	-0.0543356	0.957283	FALSE	0.082972	0.923087	FALSE
KINASE-PSP_CAMK1A	A0A0U1RQK7|EIF4G3|S|1345|NTFMRGGsSKDLLDN	EIF4G3	0.00802342	0.985585	FALSE	0.047323	0.915634	FALSE
KINASE-PSP_CAMK1A	O14950|MYL12B|S|20|KRPQRATsNVFAMFD	MYL12B	0.169801	0.493438	FALSE	0.115671	0.712229	FALSE
KINASE-PSP_CAMK2A	P08670|VIM|S|83|GVRLLQDsVDFSLAD	VIM	0.0658125	0.0758921	FALSE	0.0681168	0.0435294	FALSE
KINASE-PSP_CAMK2A	P14921|ETS1|S|251|GKLGGQDsFESIESY	ETS1	-0.0424943	0.983168	FALSE	-0.0151899	0.997359	FALSE
KINASE-PSP_CAMK2A	P14921|ETS1|S|282|NSLQRVPsYDSFDSE	ETS1	0.116522	0.0472802	TRUE	0.0848088	0.176098	FALSE
KINASE-PSP_CAMK2A	P14921|ETS1|S|285|QRVPSYDsFDSEDYP	ETS1	0.00810729	0.995325	FALSE	-0.0480055	0.995893	FALSE
KINASE-PSP_CAMK2A	P16070|CD44|S|706|LNGEASKsQEMVHLV	CD44	0.0179251	0.908928	FALSE	-0.0104277	0.958295	FALSE
KINASE-PSP_CAMK2A	P16949|STMN1|S|16|KELEKRAsGQAFELI	STMN1	-0.0323017	0.903533	FALSE	0.0126322	0.951226	FALSE
KINASE-PSP_CAMK2A	P35222|CTNNB1|S|552|QDTQRRTsMGGTQQQ	CTNNB1	0.0283513	0.677525	FALSE	0.0527336	0.240468	FALSE
KINASE-PSP_CAMK2A	P46527|CDKN1B|S|10|NVRVSNGsPSLERMD	CDKN1B	-0.0415909	0.961639	FALSE	-0.0607428	0.974924	FALSE
KINASE-PSP_CAMK2A	Q06210|GFPT1|S|261|CNLSRVDsTTCLFPV	GFPT1	0.0114469	0.961243	FALSE	0.0120496	0.960445	FALSE
KINASE-PSP_CAMK2B	P16949|STMN1|S|16|KELEKRAsGQAFELI	STMN1	-0.0323017	0.903533	FALSE	0.0126322	0.951226	FALSE
KINASE-PSP_CAMK4	P16949|STMN1|S|16|KELEKRAsGQAFELI	STMN1	-0.0323017	0.903533	FALSE	0.0126322	0.951226	FALSE
KINASE-PSP_CDC7	A0A7I2V3F3|NCL|T|121|PGKALVAtPGKKGAA	NCL	-0.183444	0.000501219	TRUE	-0.2144	2.36161e-05	TRUE
KINASE-PSP_CDC7	A0A7I2V3F3|NCL|T|76|TKKVAVAtPAKKAAV	NCL	-0.0637716	0.54994	FALSE	-0.13679	0.0312126	TRUE
KINASE-PSP_CDC7	P11388|TOP2A|S|1213|QMAEVLPsPRGQRVI	TOP2A	-0.0785845	0.702392	FALSE	-0.036901	0.915634	FALSE
KINASE-PSP_CDC7	P11388|TOP2A|S|1525|PIKYLEEsDEDDLF_	TOP2A	-0.0213521	0.911615	FALSE	-0.0173733	0.938172	FALSE
KINASE-PSP_CDC7	P49736|MCM2|S|108|DVEELTAsQREAAER	MCM2	-0.0108502	0.927166	FALSE	0.00193269	0.985153	FALSE
KINASE-PSP_CDC7	P49736|MCM2|S|139|RRGLLYDsDEEDEER	MCM2	0.00955721	0.918269	FALSE	-0.0162203	0.82037	FALSE
KINASE-PSP_CDC7	P49736|MCM2|S|27|GNDPLTSsPGRSSRR	MCM2	-0.0370073	0.336137	FALSE	-0.0131233	0.857637	FALSE
KINASE-PSP_CDC7	P49736|MCM2|S|41|RTDALTSsPGRDLPP	MCM2	0.015822	0.918269	FALSE	0.0210711	0.882063	FALSE
KINASE-PSP_CDC7	P55081|MFAP1|S|116|EPEVVGEsDSEVEGD	MFAP1	0.0549835	0.594577	FALSE	0.0492049	0.642676	FALSE
KINASE-PSP_CDK1	A0A7I2V3F3|NCL|T|121|PGKALVAtPGKKGAA	NCL	-0.183444	0.000501219	TRUE	-0.2144	2.36161e-05	TRUE
KINASE-PSP_CDK1	B4DUQ1|HNRNPK|S|192|ILDLISEsPIKGRAQ	HNRNPK	0.117262	0.0526575	FALSE	0.0571735	0.502548	FALSE
KINASE-PSP_CDK1	E7EVA0|MAP4|S|1841|PNKELPPsPEKKTKP	MAP4	-0.0209004	0.847297	FALSE	0.0161801	0.906518	FALSE
KINASE-PSP_CDK1	E7EVA0|MAP4|S|1932|KAPEKRAsPSKPASA	MAP4	-0.0376007	0.697679	FALSE	-0.0347763	0.74595	FALSE
KINASE-PSP_CDK1	E7EVA0|MAP4|T|2062|SAKPSSTtPRLSRLA	MAP4	0.203202	0.573321	FALSE	-0.117602	0.809671	FALSE
KINASE-PSP_CDK1	E9PGM1|EIF4G1|S|1145|EAALPPVsPLKAALS	EIF4G1	0.00367605	0.974814	FALSE	-0.0131989	0.899122	FALSE
KINASE-PSP_CDK1	H0YNJ9|DUT|S|11|SEETPAIsPSKRARP	DUT	0.0352055	0.740062	FALSE	0.00763063	0.971874	FALSE
KINASE-PSP_CDK1	H3BT57|PML|S|470|PSTSKAVsPPHLDGP	PML	-0.0938532	0.0522571	FALSE	0.0624387	0.767128	FALSE
KINASE-PSP_CDK1	O00267|SUPT5H|S|666|VGGFAPMsPRISSPM	SUPT5H	0.0484547	0.752851	FALSE	0.00854675	0.978645	FALSE
KINASE-PSP_CDK1	O00429|DNM1L|S|616|PIPIMPAsPQKGHAV	DNM1L	0.034537	0.577441	FALSE	0.0128475	0.907665	FALSE
KINASE-PSP_CDK1	O00443|PIK3C2A|S|259|KVSNLQVsPKSEDIS	PIK3C2A	0.00539255	0.980233	FALSE	-0.0756011	0.422681	FALSE
KINASE-PSP_CDK1	O14745|SLC9A3R1|S|280|LAEAALEsPRPALVR	SLC9A3R1	-0.03148	0.813056	FALSE	-0.113772	0.0782208	FALSE
KINASE-PSP_CDK1	O14757|CHEK1|S|286|TSGGVSEsPSGFSKH	CHEK1	-0.0512013	0.960481	FALSE	0.054444	0.997264	FALSE
KINASE-PSP_CDK1	O15446|POLR1G|S|285|PLEDTVLsPTKKRKR	POLR1G	0.0358011	0.720341	FALSE	-0.00640467	0.975899	FALSE
KINASE-PSP_CDK1	O43663|PRC1|T|481|RRGLAPNtPGKARKL	PRC1	-0.068819	0.849568	FALSE	-0.0423129	0.997264	FALSE
KINASE-PSP_CDK1	O60566|BUB1B|S|543|LSEKKNKsPPADPPR	BUB1B	-0.0054003	0.996108	FALSE	-0.0160187	0.997359	FALSE
KINASE-PSP_CDK1	O94762|RECQL5|S|727|SAHYGGPsPEKKAKS	RECQL5	-0.0465	0.970536	FALSE	0.0414809	0.999031	FALSE
KINASE-PSP_CDK1	O94782|USP1|S|313|ATSDTLEsPPKIIPK	USP1	-0.0459479	0.994158	FALSE	0.0588622	0.999031	FALSE
KINASE-PSP_CDK1	O95251|KAT7|T|88|QQQPTPVtPKKYPLR	KAT7	-0.0162231	0.910223	FALSE	-0.0236568	0.85015	FALSE
KINASE-PSP_CDK1	O95835|LATS1|S|613|EKKQITTsPITVRKN	LATS1	-0.0222204	0.936884	FALSE	-0.0657201	0.67861	FALSE
KINASE-PSP_CDK1	O95997|PTTG1|S|165|LFQLGPPsPVKMPSP	PTTG1	0.176092	0.547508	FALSE	0.0748046	0.999031	FALSE
KINASE-PSP_CDK1	P02545|LMNA|S|22|QASSTPLsPTRITRL	LMNA	-0.0622016	0.203281	FALSE	-0.0691234	0.108533	FALSE
KINASE-PSP_CDK1	P02545|LMNA|S|390|EEERLRLsPSPTSQR	LMNA	-0.0683645	0.0263603	FALSE	-0.0635214	0.0300213	FALSE
KINASE-PSP_CDK1	P02545|LMNA|S|392|ERLRLSPsPTSQRSR	LMNA	-0.0565136	0.167831	FALSE	-0.0635308	0.0763701	FALSE
KINASE-PSP_CDK1	P02545|LMNA|T|19|SGAQASStPLSPTRI	LMNA	-0.0622016	0.203281	FALSE	-0.0691234	0.108533	FALSE
KINASE-PSP_CDK1	P04183|TK1|S|13|LPTVLPGsPSKTRGQ	TK1	-0.0247335	0.829027	FALSE	-0.00678659	0.972311	FALSE
KINASE-PSP_CDK1	P06400|RB1|S|249|AVIPINGsPRTPRRG	RB1	0.0103268	0.994884	FALSE	-0.0347787	0.997264	FALSE
KINASE-PSP_CDK1	P06400|RB1|S|807|PGGNIYIsPLKSPYK	RB1	-0.00704522	0.972195	FALSE	-0.0119815	0.95722	FALSE
KINASE-PSP_CDK1	P06400|RB1|S|811|IYISPLKsPYKISEG	RB1	0.0145763	0.924958	FALSE	-0.00988524	0.95704	FALSE
KINASE-PSP_CDK1	P06400|RB1|T|373|VNVIPPHtPVRTVMN	RB1	0.040811	0.719382	FALSE	0.0497878	0.630124	FALSE
KINASE-PSP_CDK1	P06748|NPM1|S|70|EAMNYEGsPIKVTLA	NPM1	-0.00444397	0.967492	FALSE	0.0492198	0.185084	FALSE
KINASE-PSP_CDK1	P06748|NPM1|T|219|KDSKPSStPRSKGQE	NPM1	-0.101067	0.0406813	TRUE	-0.138571	0.00113678	TRUE
KINASE-PSP_CDK1	P06748|NPM1|T|234|SFKKQEKtPKTPKGP	NPM1	-0.143346	0.900912	FALSE	-0.0868797	0.999031	FALSE
KINASE-PSP_CDK1	P06748|NPM1|T|237|KQEKTPKtPKGPSSV	NPM1	-0.0266578	0.900223	FALSE	-0.0529653	0.72564	FALSE
KINASE-PSP_CDK1	P08670|VIM|S|55|TSRSLYAsSPGGVYA	VIM	-0.0143072	0.954169	FALSE	0.0785455	0.999031	FALSE
KINASE-PSP_CDK1	P08670|VIM|S|56|SRSLYASsPGGVYAT	VIM	-0.0308663	0.483093	FALSE	0.0389445	0.999031	FALSE
KINASE-PSP_CDK1	P0C1Z6|TFPT|S|180|PAPPEPGsPAPGEGP	TFPT	-0.0616465	0.139313	FALSE	-0.00809647	0.952202	FALSE
KINASE-PSP_CDK1	P10412|H1-4|T|18|APAPAEKtPVKKKAR	H1-4	-0.511299	0.118593	FALSE	-0.137839	0.850153	FALSE
KINASE-PSP_CDK1	P11388|TOP2A|S|1213|QMAEVLPsPRGQRVI	TOP2A	-0.0785845	0.702392	FALSE	-0.036901	0.915634	FALSE
KINASE-PSP_CDK1	P11388|TOP2A|S|1247|KNENTEGsPQEDGVE	TOP2A	0.00950951	0.961243	FALSE	0.0616555	0.447342	FALSE
KINASE-PSP_CDK1	P11388|TOP2A|S|1393|GSVPLSSsPPATHFP	TOP2A	0.0487116	0.963275	FALSE	0.0439186	0.997264	FALSE
KINASE-PSP_CDK1	P16220|CREB1|S|257|PGVVMASsPALPTQP	CREB1	0.0396531	0.768196	FALSE	0.0655956	0.526235	FALSE
KINASE-PSP_CDK1	P16949|STMN1|S|25|QAFELILsPRSKESV	STMN1	0.0950752	0.00797197	FALSE	0.0306377	0.620221	FALSE
KINASE-PSP_CDK1	P16949|STMN1|S|38|SVPEFPLsPPKKKDL	STMN1	-0.00778062	0.958725	FALSE	-0.00600737	0.970705	FALSE
KINASE-PSP_CDK1	P17096|HMGA1|S|36|PRKQPPVsPGTALVG	HMGA1	0.0186066	0.875878	FALSE	-0.0408631	0.608362	FALSE
KINASE-PSP_CDK1	P17096|HMGA1|T|53|KEPSEVPtPKRPRGR	HMGA1	-0.0336269	0.759489	FALSE	-0.0768192	0.258635	FALSE
KINASE-PSP_CDK1	P17096|HMGA1|T|53|KEPSEVPtPKRPRGR	HMGA1	-0.0336269	0.759489	FALSE	-0.0768192	0.258635	FALSE
KINASE-PSP_CDK1	P17096|HMGA1|T|78|KTRKTTTtPGRKPRG	HMGA1	-0.0312012	0.989401	FALSE	-0.142195	0.81828	FALSE
KINASE-PSP_CDK1	P17706|PTPN2|S|304|LSPAFDHsPNKIMTE	PTPN2	-0.0418309	0.710734	FALSE	-0.0346621	0.794461	FALSE
KINASE-PSP_CDK1	P18031|PTPN1|S|386|LRGAQAAsPAKGEPS	PTPN1	0.048785	0.799793	FALSE	0.00748308	0.983639	FALSE
KINASE-PSP_CDK1	P18754|RCC1|S|11|KRIAKRRsPPADAIP	RCC1	-0.00569536	0.959821	FALSE	-0.000228346	0.998378	FALSE
KINASE-PSP_CDK1	P18858|LIG1|S|76|EEEDEALsPAKGQKP	LIG1	0.0544577	0.600867	FALSE	0.041166	0.743103	FALSE
KINASE-PSP_CDK1	P20700|LMNB1|S|23|GGPTTPLsPTRLSRL	LMNB1	-0.0738523	0.71299	FALSE	-0.0212661	0.999031	FALSE
KINASE-PSP_CDK1	P20700|LMNB1|S|393|ERLKLSPsPSSRVTV	LMNB1	-0.0669035	0.161422	FALSE	-0.0386688	0.54517	FALSE
KINASE-PSP_CDK1	P21333|FLNA|S|1084|LQGGSAGsPARFTID	FLNA	-0.00294769	0.980862	FALSE	-0.0310032	0.68985	FALSE
KINASE-PSP_CDK1	P21333|FLNA|S|1459|KCSGPGLsPGMVRAN	FLNA	0.0165523	0.845317	FALSE	0.0491985	0.271917	FALSE
KINASE-PSP_CDK1	P21333|FLNA|S|1533|GDEEVPRsPFKVKVL	FLNA	-0.0477371	0.845255	FALSE	-0.0369825	0.968556	FALSE
KINASE-PSP_CDK1	P21333|FLNA|S|1630|GGDEIPFsPYRVRAV	FLNA	-0.0488223	0.901386	FALSE	-0.00824375	0.997359	FALSE
KINASE-PSP_CDK1	P22234|PAICS|S|27|EVYELLDsPGKVLLQ	PAICS	0.00268126	0.985585	FALSE	-0.0204312	0.87793	FALSE
KINASE-PSP_CDK1	P23396|RPS3|T|221|KDEILPTtPISEQKG	RPS3	0.017823	0.877963	FALSE	0.0187732	0.882063	FALSE
KINASE-PSP_CDK1	P23443|RPS6KB1|S|394|TRQTPVDsPDDSTLS	RPS6KB1	0.0894014	0.945186	FALSE	-0.114468	0.94585	FALSE
KINASE-PSP_CDK1	P23443|RPS6KB1|S|447|GSPRTPVsPVKFSPG	RPS6KB1	0.194726	0.000118196	TRUE	0.18531	0.000101228	TRUE
KINASE-PSP_CDK1	P24928|POLR2A|S|1920|SPTYSPTsPKYSPTS	POLR2A	0.0654957	0.983315	FALSE	0.0889906	0.426318	FALSE
KINASE-PSP_CDK1	P26358|DNMT1|S|154|AKPEPSPsPRITRKS	DNMT1	-0.00722537	0.960767	FALSE	-0.0369694	0.56962	FALSE
KINASE-PSP_CDK1	P26368|U2AF2|S|79|EHGGLIRsPRHEKKK	U2AF2	-0.0687177	0.677008	FALSE	-0.0408278	0.865995	FALSE
KINASE-PSP_CDK1	P27824|CANX|S|583|EDEILNRsPRNRKPR	CANX	-0.0307877	0.533405	FALSE	-0.0107938	0.905144	FALSE
KINASE-PSP_CDK1	P29590|PML|S|518|PSTSKAVsPPHLDGP	PML	-0.0924744	0.0513462	FALSE	-0.0321177	0.708822	FALSE
KINASE-PSP_CDK1	P29692|EEF1D|S|133|APQTQHVsPMRQVEP	EEF1D	-0.0326327	0.284058	FALSE	-0.0243902	0.476984	FALSE
KINASE-PSP_CDK1	P31350|RRM2|S|20|DPQQLQLsPLKGLSL	RRM2	-0.0167628	0.958735	FALSE	-0.103732	0.407991	FALSE
KINASE-PSP_CDK1	P33316|DUT|S|99|GPETPAIsPSKRARP	DUT	0.0333449	0.965842	FALSE	0.0275382	0.997359	FALSE
KINASE-PSP_CDK1	P35611|ADD1|S|12|SRAAVVTsPPPTTAP	ADD1	0.0231871	0.794924	FALSE	0.00258311	0.983639	FALSE
KINASE-PSP_CDK1	P38936|CDKN1A|S|130|SGEQAEGsPGGPGDS	CDKN1A	-0.103511	0.505768	FALSE	-0.101104	0.495459	FALSE
KINASE-PSP_CDK1	P43307|SSR1|S|268|LNQINKAsPRRLPRK	SSR1	-0.0524735	0.867944	FALSE	-0.0247574	0.958236	FALSE
KINASE-PSP_CDK1	P46937|YAP1|S|138|SLQLGAVsPGTLTPT	YAP1	-0.0588506	0.944905	FALSE	-0.0605366	0.983937	FALSE
KINASE-PSP_CDK1	P49792|RANBP2|S|2276|FSFKSALsPSKSPAK	RANBP2	-0.0316927	0.755031	FALSE	-0.0291642	0.850153	FALSE
KINASE-PSP_CDK1	P49792|RANBP2|S|2280|SALSPSKsPAKLNQS	RANBP2	-0.0124305	0.945489	FALSE	-0.0696852	0.30759	FALSE
KINASE-PSP_CDK1	P49916|LIG3|S|210|TTTGQVTsPVKGASF	LIG3	0.0262698	0.753363	FALSE	-0.0303819	0.720933	FALSE
KINASE-PSP_CDK1	P50570|DNM2|S|764|LQSASSHsPTPQRRP	DNM2	0.148099	0.771882	FALSE	0.148238	0.752928	FALSE
KINASE-PSP_CDK1	P52948|NUP98|S|612|LNNSNLFsPVNRDSE	NUP98	0.0599262	0.812102	FALSE	0.050656	0.9179	FALSE
KINASE-PSP_CDK1	P52948|NUP98|S|623|RDSENLAsPSEYPEN	NUP98	0.058393	0.808491	FALSE	0.050656	0.9179	FALSE
KINASE-PSP_CDK1	P62136|PPP1CA|T|320|NPGGRPItPPRNSAK	PPP1CA	0.00580982	0.998448	FALSE	0.0124393	0.999031	FALSE
KINASE-PSP_CDK1	P67870|CSNK2B|S|209|QAASNFKsPVKTIR_	CSNK2B	-0.0176775	0.841702	FALSE	-0.0147977	0.888852	FALSE
KINASE-PSP_CDK1	Q01167|FOXK2|S|428|FAQSAPGsPLSSQPV	FOXK2	0.0494775	0.476671	FALSE	-0.00589914	0.972715	FALSE
KINASE-PSP_CDK1	Q01581|HMGCS1|S|495|IATEHIPsPAKKVPR	HMGCS1	-0.00831427	0.961576	FALSE	-0.0404822	0.661907	FALSE
KINASE-PSP_CDK1	Q02750|MAP2K1|T|292|ETPPRPRtPGRPLSS	MAP2K1	0.00225788	0.998767	FALSE	0.0204369	0.997359	FALSE
KINASE-PSP_CDK1	Q02880|TOP2B|S|1424|DKDEYTFsPGKSKAT	TOP2B	0.0687398	0.785486	FALSE	0.0432531	0.978871	FALSE
KINASE-PSP_CDK1	Q09666|AHNAK|S|5763|EAEAEASsPKGKFSL	AHNAK	-0.0550166	0.423787	FALSE	-0.0481596	0.482962	FALSE
KINASE-PSP_CDK1	Q12888|TP53BP1|S|1678|ITSEEERsPAKRGRK	TP53BP1	-0.0424288	0.7247	FALSE	-0.0759365	0.377831	FALSE
KINASE-PSP_CDK1	Q13428|TCOF1|S|156|ANLLSGKsPRKSAEP	TCOF1	-0.0842488	0.0718372	FALSE	-0.123632	0.00152411	TRUE
KINASE-PSP_CDK1	Q13428|TCOF1|S|583|LQAKPTSsPAKGPPQ	TCOF1	-0.0283542	0.929306	FALSE	-0.0366745	0.904284	FALSE
KINASE-PSP_CDK1	Q13501|SQSTM1|S|272|RSRLTPVsPESSSTE	SQSTM1	0.0127666	0.87095	FALSE	0.0111056	0.905874	FALSE
KINASE-PSP_CDK1	Q13501|SQSTM1|T|269|GGKRSRLtPVSPESS	SQSTM1	-0.0811545	0.139152	FALSE	-0.0585171	0.347021	FALSE
KINASE-PSP_CDK1	Q13541|EIF4EBP1|T|70|RNSPVTKtPPRDLPT	EIF4EBP1	-0.10185	0.0407121	TRUE	-0.0872324	0.0743919	FALSE
KINASE-PSP_CDK1	Q13586|STIM1|S|668|IGEETDSsPGRKKFP	STIM1	0.057651	0.947383	FALSE	0.0271779	0.999031	FALSE
KINASE-PSP_CDK1	Q14135|VGLL4|S|52|RTGPPPIsPSKRKFS	VGLL4	-0.0277342	0.639432	FALSE	-0.0252831	0.689637	FALSE
KINASE-PSP_CDK1	Q14157|UBAP2L|S|454|AAPPPPSsPLPSKST	UBAP2L	0.0385719	0.559271	FALSE	-0.021939	0.808148	FALSE
KINASE-PSP_CDK1	Q14247|CTTN|S|405|KTQTPPVsPAPQPTE	CTTN	0.142363	0.00049763	TRUE	0.116351	0.00266048	TRUE
KINASE-PSP_CDK1	Q14807|KIF22|T|463|QGAPLLStPKRERMV	KIF22	-0.0671722	0.667786	FALSE	-0.0884549	0.493708	FALSE
KINASE-PSP_CDK1	Q14978|NOLC1|T|607|AKKIKLQtPNTFPKR	NOLC1	-0.00291362	0.998448	FALSE	-0.068322	0.986352	FALSE
KINASE-PSP_CDK1	Q14978|NOLC1|T|610|IKLQTPNtFPKRKKG	NOLC1	-0.00291362	0.998448	FALSE	-0.068322	0.986352	FALSE
KINASE-PSP_CDK1	Q15398|DLGAP5|S|839|GGNLITFsPLQPGEF	DLGAP5	0.0415369	0.994464	FALSE	-0.107968	0.952736	FALSE
KINASE-PSP_CDK1	Q15717|ELAVL1|S|202|LLSQLYHsPARRFGG	ELAVL1	-0.0586599	0.658634	FALSE	-0.189709	0.00554694	TRUE
KINASE-PSP_CDK1	Q15910|EZH2|T|487|APAEDVDtPPRKKKR	EZH2	-0.00502974	0.998676	FALSE	0.06129	0.997264	FALSE
KINASE-PSP_CDK1	Q16513|PKN2|S|535|VNHSGTFsPQAPVPT	PKN2	-0.0684115	0.944905	FALSE	-0.11655	0.726397	FALSE
KINASE-PSP_CDK1	Q53EZ4|CEP55|S|425|NREKVAAsPKSPTAA	CEP55	0.00871244	0.961576	FALSE	0.00810796	0.968892	FALSE
KINASE-PSP_CDK1	Q53EZ4|CEP55|S|428|KVAASPKsPTAALNE	CEP55	0.039399	0.985587	FALSE	-0.0429763	0.999031	FALSE
KINASE-PSP_CDK1	Q5T6U8|HMGA1|T|42|KEPSEVPtPKRPRGR	HMGA1	0.0286098	0.799495	FALSE	-0.0613913	0.399783	FALSE
KINASE-PSP_CDK1	Q5T6U8|HMGA1|T|42|KEPSEVPtPKRPRGR	HMGA1	0.0286098	0.799495	FALSE	-0.0613913	0.399783	FALSE
KINASE-PSP_CDK1	Q6Y7W6|GIGYF2|S|30|SITSPPLsPALPKYK	GIGYF2	-0.0766703	0.378885	FALSE	-0.0820886	0.281593	FALSE
KINASE-PSP_CDK1	Q86WB0|ZC3HC1|S|395|PGLEVPSsPLRKAKR	ZC3HC1	0.0315044	0.590257	FALSE	0.0335366	0.535475	FALSE
KINASE-PSP_CDK1	Q8IXJ6|SIRT2|S|368|PNPSTSAsPKKSPPP	SIRT2	0.0177062	0.907945	FALSE	0.048983	0.560814	FALSE
KINASE-PSP_CDK1	Q96C19|EFHD2|S|74|QGIGEPQsPSRRVFN	EFHD2	-0.0391353	0.443299	FALSE	-0.0387685	0.406215	FALSE
KINASE-PSP_CDK1	Q96FF9|CDCA5|S|21|RSGPRAPsPTKPLRR	CDCA5	-0.0572229	0.611331	FALSE	-0.0804241	0.358551	FALSE
KINASE-PSP_CDK1	Q96FF9|CDCA5|S|33|LRRSQRKsGSELPSI	CDCA5	-0.0463272	0.994158	FALSE	-0.0531237	0.999031	FALSE
KINASE-PSP_CDK1	Q96JH7|VCPIP1|S|768|TPTKAPYsPTTSKEK	VCPIP1	-0.0354768	0.606257	FALSE	-0.0865767	0.0277538	FALSE
KINASE-PSP_CDK1	Q96KB5|PBK|T|9|EGISNFKtPSKLSEK	PBK	-0.000516961	0.999126	FALSE	-0.0555651	0.999031	FALSE
KINASE-PSP_CDK1	Q96RL1|UIMC1|S|677|TRRDLNEsPVKSFVS	UIMC1	-0.0411834	0.563092	FALSE	-0.058547	0.269487	FALSE
KINASE-PSP_CDK1	Q96T23|RSF1|S|1375|LPSTNGQsPGKAIEN	RSF1	-0.289691	0.120483	FALSE	-0.178257	0.542331	FALSE
KINASE-PSP_CDK1	Q96T88|UHRF1|S|639|QQEGGFAsPRTGKGK	UHRF1	0.0148835	0.994464	FALSE	0.0146126	0.999031	FALSE
KINASE-PSP_CDK1	Q99638|RAD9A|S|277|SHSQDLGsPERHQPV	RAD9A	-0.116276	0.626308	FALSE	0.0907837	0.171044	FALSE
KINASE-PSP_CDK1	Q9GZV5|WWTR1|S|105|TGAGAAGsPAQQHAH	WWTR1	-0.0870788	0.839952	FALSE	-0.0754839	0.986352	FALSE
KINASE-PSP_CDK1	Q9H1A4|ANAPC1|S|377|NISSHNQsPKRHSIS	ANAPC1	-0.0873399	0.78925	FALSE	-0.113404	0.528653	FALSE
KINASE-PSP_CDK1	Q9H1A4|ANAPC1|S|547|PLSKLLGsLDEVVLL	ANAPC1	0.0822856	0.857832	FALSE	0.061038	0.919495	FALSE
KINASE-PSP_CDK1	Q9H1A4|ANAPC1|S|555|LDEVVLLsPVPELRD	ANAPC1	0.0822856	0.857832	FALSE	0.061038	0.919495	FALSE
KINASE-PSP_CDK1	Q9H1A4|ANAPC1|S|688|FDFEGSLsPVIAPKK	ANAPC1	-0.0136454	0.897292	FALSE	-0.0219584	0.794461	FALSE
KINASE-PSP_CDK1	Q9H1E3|NUCKS1|S|181|LKATVTPsPVKGKGK	NUCKS1	-0.054483	0.680165	FALSE	-0.0876899	0.364789	FALSE
KINASE-PSP_CDK1	Q9HCH0|NCKAP5L|S|477|SPGGPQLsPQLPRNS	NCKAP5L	-0.00355389	0.987374	FALSE	-0.0017477	0.991576	FALSE
KINASE-PSP_CDK1	Q9HCH0|NCKAP5L|S|571|RSTFRGPsPEPPPSP	NCKAP5L	-0.124491	0.737207	FALSE	-0.0454249	0.999031	FALSE
KINASE-PSP_CDK1	Q9HCH0|NCKAP5L|S|577|PSPEPPPsPLQVPTY	NCKAP5L	0.0399631	0.994464	FALSE	0.0580441	0.999031	FALSE
KINASE-PSP_CDK1	Q9HCH0|NCKAP5L|S|767|RVDLEPVsPRSCLTK	NCKAP5L	0.0649638	0.960444	FALSE	0.051423	0.997264	FALSE
KINASE-PSP_CDK1	Q9NZT2|OGFR|S|378|EDRPEPLsPKESKKR	OGFR	0.0342192	0.466696	FALSE	0.0321268	0.481566	FALSE
KINASE-PSP_CDK1	Q9UJ70|NAGK|S|76|RSLGLSLsGGDQEDA	NAGK	-0.0263352	0.787848	FALSE	-0.0724057	0.1741	FALSE
KINASE-PSP_CDK1	Q9UJX2|CDC23|T|562|QLRNQGEtPTTEVPA	CDC23	0.0124491	0.974213	FALSE	-0.00632847	0.984537	FALSE
KINASE-PSP_CDK1	Q9UJX5|ANAPC4|S|779|KEEVLSEsEAENQQA	ANAPC4	0.0720505	0.970536	FALSE	-0.00456319	0.999031	FALSE
KINASE-PSP_CDK1	Q9UKX7|NUP50|S|221|KVAAETQsPSLFGST	NUP50	-0.335783	0.00143239	TRUE	-0.229909	0.0201354	TRUE
KINASE-PSP_CDK1	Q9ULW0|TPX2|S|738|QPLTVPVsPKFSTRF	TPX2	-0.0231725	0.799078	FALSE	-0.057263	0.280307	FALSE
KINASE-PSP_CDK1	Q9UNZ2|NSFL1C|S|140|AVERVTKsPGETSKP	NSFL1C	0.0171452	0.934554	FALSE	-0.00124834	0.993052	FALSE
KINASE-PSP_CDK1	Q9UPU5|USP24|S|2047|QRVSDQNsPVLPKKS	USP24	-0.0194553	0.790632	FALSE	-0.0100769	0.927683	FALSE
KINASE-PSP_CDK1	Q9UQ35|SRRM2|T|1413|VLDAVPRtPSRERSS	SRRM2	0.0519457	0.969712	FALSE	0.0419057	0.999031	FALSE
KINASE-PSP_CDK1	Q9UQ35|SRRM2|T|866|QANEQSVtPQRRSCF	SRRM2	0.0251127	0.728509	FALSE	-0.0145218	0.855618	FALSE
KINASE-PSP_CDK1	Q9Y3Z3|SAMHD1|T|592|DVIAPLItPQKKEWN	SAMHD1	0.00185277	0.992123	FALSE	-0.00336819	0.983639	FALSE
KINASE-PSP_CDK1	Q9Y5N6|ORC6|T|195|REPGDVAtPPRKRKK	ORC6	-0.116834	0.831839	FALSE	-0.129435	0.77837	FALSE
KINASE-PSP_CDK1	Q9Y5T5|USP16|S|552|DLEVLTSsPTRNLNG	USP16	0.0278375	0.966826	FALSE	-0.00253684	0.997412	FALSE
KINASE-PSP_CDK1	Q9Y6Q9|NCOA3|S|728|VVKQEQLsPKKKENN	NCOA3	0.0200278	0.906961	FALSE	-4.56673e-05	0.999661	FALSE
KINASE-PSP_CDK14	P37802|TAGLN2|S|163|KENPRNFsDNQLQEG	TAGLN2	0.00515002	0.974213	FALSE	0.0320134	0.74595	FALSE
KINASE-PSP_CDK14	P41236|PPP1R2|S|87|GDDEDACsDTEATEA	PPP1R2	0.183351	0.341665	FALSE	0.172016	0.374989	FALSE
KINASE-PSP_CDK2	A0A024R2I7|RAD18|S|99|LLQFALEsPAKSPAS	RAD18	-0.0152639	0.994464	FALSE	0.0439918	0.999031	FALSE
KINASE-PSP_CDK2	A0A024R582|DPF2|T|176|DEDYEEDtPKRRGKG	DPF2	-0.113942	0.928793	FALSE	-0.00321841	0.999161	FALSE
KINASE-PSP_CDK2	A0A140VKA0|CALD1|T|475|SSPTAAGtPNKETAG	CALD1	-0.074502	0.636665	FALSE	-0.139402	0.176098	FALSE
KINASE-PSP_CDK2	A0A384NPH0|LMNB2|S|17|GGPATPLsPTRLSRL	LMNB2	0.0203994	0.847297	FALSE	0.00753399	0.961964	FALSE
KINASE-PSP_CDK2	A0A7I2V3F3|NCL|T|121|PGKALVAtPGKKGAA	NCL	-0.183444	0.000501219	TRUE	-0.2144	2.36161e-05	TRUE
KINASE-PSP_CDK2	A0A7I2V3F3|NCL|T|76|TKKVAVAtPAKKAAV	NCL	-0.0637716	0.54994	FALSE	-0.13679	0.0312126	TRUE
KINASE-PSP_CDK2	B4DUQ1|HNRNPK|S|192|ILDLISEsPIKGRAQ	HNRNPK	0.117262	0.0526575	FALSE	0.0571735	0.502548	FALSE
KINASE-PSP_CDK2	B4DVR4|SORBS3|S|277|TDLGGQTsPRRTGFS	SORBS3	-0.00706964	0.941524	FALSE	-0.0117011	0.882396	FALSE
KINASE-PSP_CDK2	H3BT57|PML|S|470|PSTSKAVsPPHLDGP	PML	-0.0938532	0.0522571	FALSE	0.0624387	0.767128	FALSE
KINASE-PSP_CDK2	O00267|SUPT5H|S|666|VGGFAPMsPRISSPM	SUPT5H	0.0484547	0.752851	FALSE	0.00854675	0.978645	FALSE
KINASE-PSP_CDK2	O00429|DNM1L|S|616|PIPIMPAsPQKGHAV	DNM1L	0.034537	0.577441	FALSE	0.0128475	0.907665	FALSE
KINASE-PSP_CDK2	O14497|ARID1A|S|363|RSHHAPMsPGSSGGG	ARID1A	0.0288448	0.855725	FALSE	-0.0137301	0.953601	FALSE
KINASE-PSP_CDK2	O14757|CHEK1|S|286|TSGGVSEsPSGFSKH	CHEK1	-0.0512013	0.960481	FALSE	0.054444	0.997264	FALSE
KINASE-PSP_CDK2	O60271|SPAG9|T|586|NAPTSHVtPSVKKRS	SPAG9	0.0457253	0.915083	FALSE	-0.0918043	0.760275	FALSE
KINASE-PSP_CDK2	O60934|NBN|S|432|RIPNYQLsPTKLPSI	NBN	0.00204657	0.992954	FALSE	-0.0423202	0.765898	FALSE
KINASE-PSP_CDK2	O75179|ANKRD17|S|2401|SSGVRAPsPAPSSVP	ANKRD17	0.0319737	0.797772	FALSE	-0.0326638	0.802454	FALSE
KINASE-PSP_CDK2	O75533|SF3B1|T|142|PFADGGKtPDPKMNA	SF3B1	0.0548666	0.67812	FALSE	0.0842101	0.393361	FALSE
KINASE-PSP_CDK2	O75533|SF3B1|T|211|ADQTPGAtPKKLSSW	SF3B1	-0.0401321	0.722307	FALSE	-0.0349506	0.786793	FALSE
KINASE-PSP_CDK2	O75533|SF3B1|T|244|GRAKGSEtPGATPGS	SF3B1	-0.0232238	0.948041	FALSE	-0.0290926	0.935206	FALSE
KINASE-PSP_CDK2	O75533|SF3B1|T|248|GSETPGAtPGSKIWD	SF3B1	-0.0232238	0.948041	FALSE	-0.0290926	0.935206	FALSE
KINASE-PSP_CDK2	O75533|SF3B1|T|426|AGYVPIRtPARKLTA	SF3B1	0.026583	0.992083	FALSE	-0.0955125	0.977011	FALSE
KINASE-PSP_CDK2	O95251|KAT7|T|88|QQQPTPVtPKKYPLR	KAT7	-0.0162231	0.910223	FALSE	-0.0236568	0.85015	FALSE
KINASE-PSP_CDK2	O95295|SNAPIN|S|133|SGIYPPGsPGK____	SNAPIN	-0.0412623	0.693766	FALSE	0.00574918	0.979888	FALSE
KINASE-PSP_CDK2	P04183|TK1|S|13|LPTVLPGsPSKTRGQ	TK1	-0.0247335	0.829027	FALSE	-0.00678659	0.972311	FALSE
KINASE-PSP_CDK2	P06400|RB1|S|249|AVIPINGsPRTPRRG	RB1	0.0103268	0.994884	FALSE	-0.0347787	0.997264	FALSE
KINASE-PSP_CDK2	P06400|RB1|S|807|PGGNIYIsPLKSPYK	RB1	-0.00704522	0.972195	FALSE	-0.0119815	0.95722	FALSE
KINASE-PSP_CDK2	P06400|RB1|S|811|IYISPLKsPYKISEG	RB1	0.0145763	0.924958	FALSE	-0.00988524	0.95704	FALSE
KINASE-PSP_CDK2	P06400|RB1|T|356|DSFETQRtPRKSNLD	RB1	-0.00255146	0.992062	FALSE	-0.0187284	0.927395	FALSE
KINASE-PSP_CDK2	P06400|RB1|T|373|VNVIPPHtPVRTVMN	RB1	0.040811	0.719382	FALSE	0.0497878	0.630124	FALSE
KINASE-PSP_CDK2	P06748|NPM1|S|70|EAMNYEGsPIKVTLA	NPM1	-0.00444397	0.967492	FALSE	0.0492198	0.185084	FALSE
KINASE-PSP_CDK2	P06748|NPM1|T|234|SFKKQEKtPKTPKGP	NPM1	-0.143346	0.900912	FALSE	-0.0868797	0.999031	FALSE
KINASE-PSP_CDK2	P08621|SNRNP70|S|226|YDERPGPsPLPHRDR	SNRNP70	0.0165711	0.913313	FALSE	-0.0427959	0.626193	FALSE
KINASE-PSP_CDK2	P10275|AR|S|96|QQQGEDGsPQAHRRG	AR	-0.0332347	0.995325	FALSE	0.0358928	0.997359	FALSE
KINASE-PSP_CDK2	P10412|H1-4|T|18|APAPAEKtPVKKKAR	H1-4	-0.511299	0.118593	FALSE	-0.137839	0.850153	FALSE
KINASE-PSP_CDK2	P10644|PRKAR1A|S|83|DSREDEIsPPPPNPV	PRKAR1A	0.0486757	0.951664	FALSE	-0.065884	0.950793	FALSE
KINASE-PSP_CDK2	P12956|XRCC6|T|455|FTEKIMAtPEQVGKM	XRCC6	0.0606245	0.84016	FALSE	-0.0157075	0.997359	FALSE
KINASE-PSP_CDK2	P13639|EEF2|S|595|NVLCLSKsPNKHNRL	EEF2	-0.0285807	0.971355	FALSE	-0.0786026	0.874723	FALSE
KINASE-PSP_CDK2	P13639|EEF2|T|435|RIMGPNYtPGKKEDL	EEF2	-0.00453374	0.979056	FALSE	0.0320789	0.779721	FALSE
KINASE-PSP_CDK2	P16949|STMN1|S|25|QAFELILsPRSKESV	STMN1	0.0950752	0.00797197	FALSE	0.0306377	0.620221	FALSE
KINASE-PSP_CDK2	P16949|STMN1|S|38|SVPEFPLsPPKKKDL	STMN1	-0.00778062	0.958725	FALSE	-0.00600737	0.970705	FALSE
KINASE-PSP_CDK2	P17096|HMGA1|S|36|PRKQPPVsPGTALVG	HMGA1	0.0186066	0.875878	FALSE	-0.0408631	0.608362	FALSE
KINASE-PSP_CDK2	P17706|PTPN2|S|304|LSPAFDHsPNKIMTE	PTPN2	-0.0418309	0.710734	FALSE	-0.0346621	0.794461	FALSE
KINASE-PSP_CDK2	P18858|LIG1|S|76|EEEDEALsPAKGQKP	LIG1	0.0544577	0.600867	FALSE	0.041166	0.743103	FALSE
KINASE-PSP_CDK2	P22234|PAICS|S|27|EVYELLDsPGKVLLQ	PAICS	0.00268126	0.985585	FALSE	-0.0204312	0.87793	FALSE
KINASE-PSP_CDK2	P25054|APC|S|1360|EFSSGAKsPSKSGAQ	APC	0.00810229	0.968796	FALSE	-0.0747654	0.345511	FALSE
KINASE-PSP_CDK2	P25098|GRK2|S|670|KMKNKPRsPVVELSK	GRK2	0.105284	0.134474	FALSE	0.0882379	0.216495	FALSE
KINASE-PSP_CDK2	P25205|MCM3|T|722|EEMPQVHtPKTADSQ	MCM3	0.0196464	0.994158	FALSE	0.0762957	0.572281	FALSE
KINASE-PSP_CDK2	P26358|DNMT1|S|154|AKPEPSPsPRITRKS	DNMT1	-0.00722537	0.960767	FALSE	-0.0369694	0.56962	FALSE
KINASE-PSP_CDK2	P29374|ARID4A|S|864|RKILGQSsPEKKIRI	ARID4A	0.0179742	0.994675	FALSE	0.0391124	0.997264	FALSE
KINASE-PSP_CDK2	P29590|PML|S|518|PSTSKAVsPPHLDGP	PML	-0.0924744	0.0513462	FALSE	-0.0321177	0.708822	FALSE
KINASE-PSP_CDK2	P30050|RPL12|S|38|KIGPLGLsPKKVGDD	RPL12	-0.0717854	0.945936	FALSE	0.016948	0.997359	FALSE
KINASE-PSP_CDK2	P31350|RRM2|S|20|DPQQLQLsPLKGLSL	RRM2	-0.0167628	0.958735	FALSE	-0.103732	0.407991	FALSE
KINASE-PSP_CDK2	P31943|HNRNPH1|S|104|LKHTGPNsPDTANDG	HNRNPH1	-0.00613867	0.948413	FALSE	0.0134567	0.853266	FALSE
KINASE-PSP_CDK2	P31943|HNRNPH1|S|104|LKHTGPNsPDTANDG	HNRNPH1	-0.00613867	0.948413	FALSE	0.0134567	0.853266	FALSE
KINASE-PSP_CDK2	P33993|MCM7|S|365|LVGGVDQsPRGMKIR	MCM7	-0.039222	0.990494	FALSE	-0.101585	0.997264	FALSE
KINASE-PSP_CDK2	P38919|EIF4A3|T|163|GQHVVAGtPGRVFDM	EIF4A3	-0.00356133	0.998676	FALSE	-0.0246355	0.997359	FALSE
KINASE-PSP_CDK2	P38936|CDKN1A|S|130|SGEQAEGsPGGPGDS	CDKN1A	-0.103511	0.505768	FALSE	-0.101104	0.495459	FALSE
KINASE-PSP_CDK2	P46013|MKI67|S|357|QYSQQQNsPQKHKNK	MKI67	-0.0321193	0.887193	FALSE	-0.127155	0.196675	FALSE
KINASE-PSP_CDK2	P49736|MCM2|S|108|DVEELTAsQREAAER	MCM2	-0.0108502	0.927166	FALSE	0.00193269	0.985153	FALSE
KINASE-PSP_CDK2	P49736|MCM2|S|139|RRGLLYDsDEEDEER	MCM2	0.00955721	0.918269	FALSE	-0.0162203	0.82037	FALSE
KINASE-PSP_CDK2	P49736|MCM2|S|13|ESFTMASsPAQRRRG	MCM2	-0.0118859	0.948596	FALSE	0.0379962	0.733455	FALSE
KINASE-PSP_CDK2	P49736|MCM2|S|27|GNDPLTSsPGRSSRR	MCM2	-0.0370073	0.336137	FALSE	-0.0131233	0.857637	FALSE
KINASE-PSP_CDK2	P49736|MCM2|S|41|RTDALTSsPGRDLPP	MCM2	0.015822	0.918269	FALSE	0.0210711	0.882063	FALSE
KINASE-PSP_CDK2	P49916|LIG3|S|210|TTTGQVTsPVKGASF	LIG3	0.0262698	0.753363	FALSE	-0.0303819	0.720933	FALSE
KINASE-PSP_CDK2	P50570|DNM2|S|764|LQSASSHsPTPQRRP	DNM2	0.148099	0.771882	FALSE	0.148238	0.752928	FALSE
KINASE-PSP_CDK2	P52948|NUP98|S|612|LNNSNLFsPVNRDSE	NUP98	0.0599262	0.812102	FALSE	0.050656	0.9179	FALSE
KINASE-PSP_CDK2	P62136|PPP1CA|T|320|NPGGRPItPPRNSAK	PPP1CA	0.00580982	0.998448	FALSE	0.0124393	0.999031	FALSE
KINASE-PSP_CDK2	Q00536|CDK16|S|138|LEKLTLNsPIFDKPL	CDK16	0.0368133	0.724109	FALSE	-0.0714778	0.309446	FALSE
KINASE-PSP_CDK2	Q01167|FOXK2|S|428|FAQSAPGsPLSSQPV	FOXK2	0.0494775	0.476671	FALSE	-0.00589914	0.972715	FALSE
KINASE-PSP_CDK2	Q02535|ID3|S|5|___MKALsPVRGCYE	ID3	0.0566899	0.953765	FALSE	0.139233	0.605314	FALSE
KINASE-PSP_CDK2	Q13242|SRSF9|S|216|RGSPHYFsPFRPY__	SRSF9	-0.0391986	0.736607	FALSE	-0.0387332	0.765797	FALSE
KINASE-PSP_CDK2	Q13309|SKP2|S|64|SNLGHPEsPPRKRLK	SKP2	0.11408	0.457151	FALSE	0.0889428	0.643446	FALSE
KINASE-PSP_CDK2	Q13415|ORC1|S|273|VAFSEITsPSKRSQP	ORC1	0.0151436	0.995835	FALSE	-0.0467575	0.999031	FALSE
KINASE-PSP_CDK2	Q13416|ORC2|T|116|LASELAKtPQKSVSF	ORC2	-0.127421	0.826086	FALSE	0.0181696	0.997359	FALSE
KINASE-PSP_CDK2	Q13416|ORC2|T|226|SAPVGKEtPSKRMKR	ORC2	-0.0720628	0.944905	FALSE	-0.0589765	0.999031	FALSE
KINASE-PSP_CDK2	Q14247|CTTN|S|405|KTQTPPVsPAPQPTE	CTTN	0.142363	0.00049763	TRUE	0.116351	0.00266048	TRUE
KINASE-PSP_CDK2	Q15003|NCAPH|T|49|APLNIPGtPVLEDFP	NCAPH	0.152854	0.21431	FALSE	0.146984	0.196673	FALSE
KINASE-PSP_CDK2	Q15047|SETDB1|S|1066|RNYGYNPsPVKPEGL	SETDB1	0.0308775	0.971334	FALSE	0.0309798	0.997264	FALSE
KINASE-PSP_CDK2	Q15554|TERF2|S|365|PTQALPAsPALKNKR	TERF2	-0.11638	0.135441	FALSE	-0.102342	0.183783	FALSE
KINASE-PSP_CDK2	Q15717|ELAVL1|S|202|LLSQLYHsPARRFGG	ELAVL1	-0.0586599	0.658634	FALSE	-0.189709	0.00554694	TRUE
KINASE-PSP_CDK2	Q16204|CCDC6|S|244|QPVSAPPsPRDISME	CCDC6	0.0510989	0.483093	FALSE	-0.0479437	0.694042	FALSE
KINASE-PSP_CDK2	Q53GL6|RALY|S|135|FDYRGRLsPVPVPRA	RALY	-0.000647641	0.995682	FALSE	-0.0234703	0.720774	FALSE
KINASE-PSP_CDK2	Q5TZA2|CROCC|S|1460|APRPVPGsPARDAPA	CROCC	0.0131313	0.995341	FALSE	-0.0853217	0.758115	FALSE
KINASE-PSP_CDK2	Q6PKG0|LARP1|S|774|LPTTVPEsPNYRNTR	LARP1	-0.0758256	0.0726962	FALSE	-0.0856256	0.0208343	FALSE
KINASE-PSP_CDK2	Q6Y7W6|GIGYF2|S|30|SITSPPLsPALPKYK	GIGYF2	-0.0766703	0.378885	FALSE	-0.0820886	0.281593	FALSE
KINASE-PSP_CDK2	Q7KZ85|SUPT6H|T|1523|QDPVPGItPSSSSRT	SUPT6H	-0.0728907	0.701435	FALSE	0.00414712	0.986409	FALSE
KINASE-PSP_CDK2	Q8IXJ6|SIRT2|S|368|PNPSTSAsPKKSPPP	SIRT2	0.0177062	0.907945	FALSE	0.048983	0.560814	FALSE
KINASE-PSP_CDK2	Q8IXJ6|SIRT2|S|368|PNPSTSAsPKKSPPP	SIRT2	0.0177062	0.907945	FALSE	0.048983	0.560814	FALSE
KINASE-PSP_CDK2	Q8IXM2|BAP18|S|96|GIPLPAEsPKKGPKK	BAP18	-0.0129724	0.904362	FALSE	0.0135408	0.903644	FALSE
KINASE-PSP_CDK2	Q8TAP6|CEP76|S|83|VEQELPSsPKQPICF	CEP76	-0.0331562	0.96643	FALSE	-0.045943	0.997264	FALSE
KINASE-PSP_CDK2	Q8WUM0|NUP133|S|50|VSSPVLFsPVGRRSS	NUP133	-0.00926366	0.995325	FALSE	-0.0163912	0.997359	FALSE
KINASE-PSP_CDK2	Q8WXE1|ATRIP|S|224|APSVSHVsPRKNPSV	ATRIP	0.0332421	0.968924	FALSE	0.0905369	0.82627	FALSE
KINASE-PSP_CDK2	Q96E09|PABIR1|S|143|RIDFIPVsPAPSPTR	PABIR1	-0.123821	0.00779775	TRUE	-0.13066	0.00245573	TRUE
KINASE-PSP_CDK2	Q96II8|LRCH3|S|419|RRISHEGsPVKPVAI	LRCH3	-0.070607	0.558892	FALSE	-0.0832269	0.408293	FALSE
KINASE-PSP_CDK2	Q9C0C2|TNKS1BP1|S|691|WLDDLLAsPPPSGGG	TNKS1BP1	-0.0669184	0.693766	FALSE	-0.0289571	0.922174	FALSE
KINASE-PSP_CDK2	Q9H1E3|NUCKS1|S|181|LKATVTPsPVKGKGK	NUCKS1	-0.054483	0.680165	FALSE	-0.0876899	0.364789	FALSE
KINASE-PSP_CDK2	Q9H6K1|ILRUN|S|215|GNFNPFAsPQKNRQS	ILRUN	-0.0160037	0.986916	FALSE	-0.0553312	0.918519	FALSE
KINASE-PSP_CDK2	Q9H910|JPT2|S|97|KTSDIFGsPVTATSR	JPT2	-0.0378615	0.728131	FALSE	-0.103077	0.0938323	FALSE
KINASE-PSP_CDK2	Q9NYB0|TERF2IP|S|203|LLGDAPVsPSSQKLK	TERF2IP	-0.0232123	0.787848	FALSE	-0.0290328	0.724341	FALSE
KINASE-PSP_CDK2	Q9NYV6|RRN3|S|44|LENDFFNsPPRKTVR	RRN3	-0.119736	0.000473888	TRUE	-0.117857	0.000271998	TRUE
KINASE-PSP_CDK2	Q9P270|SLAIN2|S|48|AGSLGPGsPVRAGAS	SLAIN2	0.00532214	0.968796	FALSE	0.0037739	0.983076	FALSE
KINASE-PSP_CDK2	Q9P2B4|CTTNBP2NL|S|563|SSPLSPLsPGIKSPT	CTTNBP2NL	0.094508	0.13755	FALSE	0.0538445	0.528925	FALSE
KINASE-PSP_CDK2	Q9UEY8|ADD3|S|423|EDDTVPLsPLKYMAQ	ADD3	0.111471	0.55088	FALSE	0.0304883	0.93792	FALSE
KINASE-PSP_CDK2	Q9Y2W1|THRAP3|T|874|EEWDPEYtPKSKKYY	THRAP3	-0.117092	0.631152	FALSE	-0.0228963	0.997359	FALSE
KINASE-PSP_CDK2	Q9Y3Z3|SAMHD1|T|592|DVIAPLItPQKKEWN	SAMHD1	0.00185277	0.992123	FALSE	-0.00336819	0.983639	FALSE
KINASE-PSP_CDK2	U5LXR9|TCF3|S|88|LNSPGPLsPSGMKGT	TCF3	-0.0926128	0.309641	FALSE	-0.0599254	0.598262	FALSE
KINASE-PSP_CDK3	P05412|JUN|S|63|KNSDLLTsPDVGLLK	JUN	0.0600943	0.365597	FALSE	0.0246406	0.824282	FALSE
KINASE-PSP_CDK3	P05412|JUN|S|73|VGLLKLAsPELERLI	JUN	0.0411303	0.483093	FALSE	-0.0164224	0.873352	FALSE
KINASE-PSP_CDK3	P06400|RB1|S|807|PGGNIYIsPLKSPYK	RB1	-0.00704522	0.972195	FALSE	-0.0119815	0.95722	FALSE
KINASE-PSP_CDK3	P06400|RB1|S|811|IYISPLKsPYKISEG	RB1	0.0145763	0.924958	FALSE	-0.00988524	0.95704	FALSE
KINASE-PSP_CDK3	Q8TDN4|CABLES1|S|313|RCRTLSGsPRPKNFK	CABLES1	-0.0528679	0.671922	FALSE	-0.0188286	0.937566	FALSE
KINASE-PSP_CDK4	P06400|RB1|S|807|PGGNIYIsPLKSPYK	RB1	-0.00704522	0.972195	FALSE	-0.0119815	0.95722	FALSE
KINASE-PSP_CDK4	P06400|RB1|S|811|IYISPLKsPYKISEG	RB1	0.0145763	0.924958	FALSE	-0.00988524	0.95704	FALSE
KINASE-PSP_CDK4	P06400|RB1|T|356|DSFETQRtPRKSNLD	RB1	-0.00255146	0.992062	FALSE	-0.0187284	0.927395	FALSE
KINASE-PSP_CDK4	P06400|RB1|T|373|VNVIPPHtPVRTVMN	RB1	0.040811	0.719382	FALSE	0.0497878	0.630124	FALSE
KINASE-PSP_CDK4	P26358|DNMT1|S|127|VGMADANsPPKPLSK	DNMT1	0.0431796	0.495418	FALSE	-0.00962082	0.950503	FALSE
KINASE-PSP_CDK4	P26358|DNMT1|S|954|TFNIKLSsPVKRPRK	DNMT1	0.00413659	0.985296	FALSE	-0.0984974	0.240057	FALSE
KINASE-PSP_CDK4	Q14814|MEF2D|S|98|KGFNGCDsPEPDGED	MEF2D	0.0173445	0.907698	FALSE	0.00899317	0.960445	FALSE
KINASE-PSP_CDK4	U5LXR9|TCF3|S|88|LNSPGPLsPSGMKGT	TCF3	-0.0926128	0.309641	FALSE	-0.0599254	0.598262	FALSE
KINASE-PSP_CDK5	A0A140VK07|DPYSL3|S|636|PAGSARGsPTRPNPP	DPYSL3	-0.0319164	0.597879	FALSE	-0.0324318	0.56908	FALSE
KINASE-PSP_CDK5	A0A1C7CYX9|DPYSL2|S|27|FKNLGSGsPKPRQKF	DPYSL2	-0.0354912	0.702392	FALSE	-0.0691488	0.258403	FALSE
KINASE-PSP_CDK5	A0A2Z6ATB6|DBN1|S|142|NGLARLSsPVLHRLR	DBN1	-0.0412	0.40078	FALSE	-0.0410364	0.358836	FALSE
KINASE-PSP_CDK5	A0A7I2YQR5|STAT3|S|718|NTIDLPMsPRTLDSL	STAT3	0.0336729	0.605982	FALSE	0.0129515	0.912627	FALSE
KINASE-PSP_CDK5	D6W5D1|KIAA1212|S|1592|HHKIKTGsPGSEVVT	KIAA1212	-0.0234188	0.82624	FALSE	-0.0270923	0.796336	FALSE
KINASE-PSP_CDK5	O00429|DNM1L|S|616|PIPIMPAsPQKGHAV	DNM1L	0.034537	0.577441	FALSE	0.0128475	0.907665	FALSE
KINASE-PSP_CDK5	P04150|NR3C1|S|203|DLEFSSGsPGKETNE	NR3C1	-0.00347325	0.99106	FALSE	0.0151114	0.959864	FALSE
KINASE-PSP_CDK5	P06400|RB1|S|807|PGGNIYIsPLKSPYK	RB1	-0.00704522	0.972195	FALSE	-0.0119815	0.95722	FALSE
KINASE-PSP_CDK5	P06400|RB1|S|811|IYISPLKsPYKISEG	RB1	0.0145763	0.924958	FALSE	-0.00988524	0.95704	FALSE
KINASE-PSP_CDK5	P07814|EPRS1|S|886|LSQSSDSsPTRNSEP	EPRS1	-0.00097297	0.993576	FALSE	-0.0051486	0.972715	FALSE
KINASE-PSP_CDK5	P08670|VIM|S|56|SRSLYASsPGGVYAT	VIM	-0.0308663	0.483093	FALSE	0.0389445	0.999031	FALSE
KINASE-PSP_CDK5	P12931|SRC|S|75|NSSDTVTsPQRAGPL	SRC	0.0852932	0.863158	FALSE	0.0183192	0.997359	FALSE
KINASE-PSP_CDK5	P26358|DNMT1|S|154|AKPEPSPsPRITRKS	DNMT1	-0.00722537	0.960767	FALSE	-0.0369694	0.56962	FALSE
KINASE-PSP_CDK5	P29474|NOS3|S|114|RKLQGRPsPGPPAPE	NOS3	-0.0755768	0.558118	FALSE	-0.0380054	0.847365	FALSE
KINASE-PSP_CDK5	P35222|CTNNB1|S|191|SRHAIMRsPQMVSAI	CTNNB1	0.0128874	0.908928	FALSE	0.0092214	0.948429	FALSE
KINASE-PSP_CDK5	P42858|HTT|S|1199|EQASVPLsPKKGSEA	HTT	-0.0579687	0.819879	FALSE	-0.0360443	0.999031	FALSE
KINASE-PSP_CDK5	P42858|HTT|S|432|AGGGSSCsPVLSRKQ	HTT	-0.0465052	0.702392	FALSE	0.019559	0.888852	FALSE
KINASE-PSP_CDK5	P49023|PXN|S|244|VNQGEMSsPQRVTST	PXN	0.0683363	0.387855	FALSE	0.0642515	0.391804	FALSE
KINASE-PSP_CDK5	P56524|HDAC4|S|266|KVAERRSsPLLRRKD	HDAC4	0.134555	0.71299	FALSE	0.0638994	0.999031	FALSE
KINASE-PSP_CDK5	P62136|PPP1CA|T|320|NPGGRPItPPRNSAK	PPP1CA	0.00580982	0.998448	FALSE	0.0124393	0.999031	FALSE
KINASE-PSP_CDK5	Q02078|MEF2A|S|408|SIKSEPIsPPRDRMT	MEF2A	0.05496	0.719382	FALSE	0.0528357	0.753269	FALSE
KINASE-PSP_CDK5	Q02750|MAP2K1|T|292|ETPPRPRtPGRPLSS	MAP2K1	0.00225788	0.998767	FALSE	0.0204369	0.997359	FALSE
KINASE-PSP_CDK5	Q05397|PTK2|S|910|KLQPQEIsPPPTANL	PTK2	0.0321645	0.754993	FALSE	-0.00835364	0.966212	FALSE
KINASE-PSP_CDK5	Q15717|ELAVL1|S|202|LLSQLYHsPARRFGG	ELAVL1	-0.0586599	0.658634	FALSE	-0.189709	0.00554694	TRUE
KINASE-PSP_CDK5	Q5IRN2|DAZAP1/MEF2D fusion|S|377|SIKSEPVsPSRERSP	DAZAP1/MEF2D fusion	0.0476834	0.929461	FALSE	0.0891708	0.709056	FALSE
KINASE-PSP_CDK5	Q9UEY8|ADD3|S|681|PEGSPSKsPSKKKKK	ADD3	-0.13466	0.220424	FALSE	-0.0659856	0.689086	FALSE
KINASE-PSP_CDK5	Q9Y490|TLN1|S|425|TMLEDSVsPKKSTVL	TLN1	0.016226	0.807051	FALSE	0.023366	0.686906	FALSE
KINASE-PSP_CDK6	P06400|RB1|S|807|PGGNIYIsPLKSPYK	RB1	-0.00704522	0.972195	FALSE	-0.0119815	0.95722	FALSE
KINASE-PSP_CDK6	P06400|RB1|S|811|IYISPLKsPYKISEG	RB1	0.0145763	0.924958	FALSE	-0.00988524	0.95704	FALSE
KINASE-PSP_CDK6	P14618|PKM|S|37|MCRLDIDsPPITARN	PKM	-0.0299545	0.719553	FALSE	-0.0312442	0.722116	FALSE
KINASE-PSP_CDK6	P38936|CDKN1A|S|130|SGEQAEGsPGGPGDS	CDKN1A	-0.103511	0.505768	FALSE	-0.101104	0.495459	FALSE
KINASE-PSP_CDK6	P46527|CDKN1B|S|10|NVRVSNGsPSLERMD	CDKN1B	-0.0415909	0.961639	FALSE	-0.0607428	0.974924	FALSE
KINASE-PSP_CDK7	P21127|CDK11B|T|595|GSPLKAYtPVVVTLW	CDK11B	-0.0381718	0.648898	FALSE	-0.0229118	0.849878	FALSE
KINASE-PSP_CDK7	P24928|POLR2A|S|1878|SPKYSPTsPTYSPTT	POLR2A	-0.00372587	0.985934	FALSE	0.0129082	0.959864	FALSE
KINASE-PSP_CDK7	P49736|MCM2|S|108|DVEELTAsQREAAER	MCM2	-0.0108502	0.927166	FALSE	0.00193269	0.985153	FALSE
KINASE-PSP_CDK7	P49736|MCM2|S|139|RRGLLYDsDEEDEER	MCM2	0.00955721	0.918269	FALSE	-0.0162203	0.82037	FALSE
KINASE-PSP_CDK7	P49736|MCM2|S|13|ESFTMASsPAQRRRG	MCM2	-0.0118859	0.948596	FALSE	0.0379962	0.733455	FALSE
KINASE-PSP_CDK7	P49736|MCM2|S|27|GNDPLTSsPGRSSRR	MCM2	-0.0370073	0.336137	FALSE	-0.0131233	0.857637	FALSE
KINASE-PSP_CDK7	P49736|MCM2|S|41|RTDALTSsPGRDLPP	MCM2	0.015822	0.918269	FALSE	0.0210711	0.882063	FALSE
KINASE-PSP_CDK7	Q14004|CDK13|T|871|SEESRPYtNKVITLW	CDK13	0.00701294	0.992942	FALSE	0.0468109	0.952467	FALSE
KINASE-PSP_CDK7	Q9NYV4|CDK12|T|893|SEESRPYtNKVITLW	CDK12	0.00499941	0.99244	FALSE	0.0233111	0.962758	FALSE
KINASE-PSP_CDK9	O00267|SUPT5H|S|666|VGGFAPMsPRISSPM	SUPT5H	0.0484547	0.752851	FALSE	0.00854675	0.978645	FALSE
KINASE-PSP_CDK9	P06400|RB1|S|807|PGGNIYIsPLKSPYK	RB1	-0.00704522	0.972195	FALSE	-0.0119815	0.95722	FALSE
KINASE-PSP_CDK9	P06400|RB1|S|811|IYISPLKsPYKISEG	RB1	0.0145763	0.924958	FALSE	-0.00988524	0.95704	FALSE
KINASE-PSP_CDK9	P50750|CDK9|S|347|APPRRKGsQITQQST	CDK9	-0.0693829	0.633901	FALSE	-0.0719618	0.613017	FALSE
KINASE-PSP_ChaK1	O00418|EEF2K|S|78|SSGSPANsFHFKEAW	EEF2K	-0.0448989	0.994464	FALSE	-0.000987481	0.999031	FALSE
KINASE-PSP_Chk1	A0A1P7ZIM8|LMO7|S|1124|GIMRRGEsLDNLDSP	LMO7	0.00422164	0.976761	FALSE	0.00936793	0.953601	FALSE
KINASE-PSP_Chk1	A0A6Q8PHK0|TRIP12|S|1153|SGLARAAsKDTISNN	TRIP12	0.0581094	0.436179	FALSE	0.0380367	0.67861	FALSE
KINASE-PSP_Chk1	O60343|TBC1D4|S|588|RMRGRLGsVDSFERS	TBC1D4	0.0756558	0.991534	FALSE	-0.0972516	0.999031	FALSE
KINASE-PSP_Chk1	P12956|XRCC6|S|477|RFTYRSDsFENPVLQ	XRCC6	-0.0245375	0.995325	FALSE	0.00823825	0.997359	FALSE
KINASE-PSP_Chk1	P18858|LIG1|S|76|EEEDEALsPAKGQKP	LIG1	0.0544577	0.600867	FALSE	0.041166	0.743103	FALSE
KINASE-PSP_Chk1	P30307|CDC25C|S|216|SGLYRSPsMPENLNR	CDC25C	-0.0543356	0.957283	FALSE	0.082972	0.923087	FALSE
KINASE-PSP_Chk1	P35611|ADD1|S|726|KKKFRTPsFLKKSKK	ADD1	0.0197418	0.917005	FALSE	-0.0586115	0.55863	FALSE
KINASE-PSP_Chk1	P35611|ADD1|S|726|KKKFRTPsFLKKSKK	ADD1	0.0197418	0.917005	FALSE	-0.0586115	0.55863	FALSE
KINASE-PSP_Chk1	P49761|CLK3|S|157|HHCKRYRsPEPDPYL	CLK3	-0.010672	0.974835	FALSE	-0.00536628	0.985153	FALSE
KINASE-PSP_Chk1	Q08AD1|CAMSAP2|S|464|RGITRSIsNEGLTLN	CAMSAP2	0.238097	5.20374e-06	TRUE	0.211669	1.29649e-05	TRUE
KINASE-PSP_Chk1	Q12888|TP53BP1|S|1678|ITSEEERsPAKRGRK	TP53BP1	-0.0424288	0.7247	FALSE	-0.0759365	0.377831	FALSE
KINASE-PSP_Chk1	Q13263|TRIM28|S|473|SGVKRSRsGEGEVSG	TRIM28	0.190457	0.246801	FALSE	0.184036	0.224606	FALSE
KINASE-PSP_Chk1	Q13439|GOLGA4|S|71|KLQLRVPsVESLFRS	GOLGA4	0.0565663	0.693766	FALSE	-0.0277172	0.903644	FALSE
KINASE-PSP_Chk1	Q14004|CDK13|S|437|RSRSRHSsISPSTLT	CDK13	-0.00546913	0.976761	FALSE	-0.0388928	0.75141	FALSE
KINASE-PSP_Chk1	Q14186|TFDP1|S|23|VFIDQNLsPGKGVVS	TFDP1	-0.0919773	0.45256	FALSE	-0.0836338	0.485914	FALSE
KINASE-PSP_Chk1	Q16181|SEPTIN7|T|228|KIYEFPEtDDEEENK	SEPTIN7	-0.0264061	0.697679	FALSE	-0.00379654	0.979787	FALSE
KINASE-PSP_Chk1	Q16204|CCDC6|S|240|EKLDQPVsAPPSPRD	CCDC6	0.0510989	0.483093	FALSE	0.0331889	0.725916	FALSE
KINASE-PSP_Chk1	Q16204|CCDC6|S|244|QPVSAPPsPRDISME	CCDC6	0.0510989	0.483093	FALSE	-0.0479437	0.694042	FALSE
KINASE-PSP_Chk1	Q32P44|EML3|S|176|KLSRKAIsSANLLVR	EML3	-0.0667899	0.95034	FALSE	0.0936745	0.926016	FALSE
KINASE-PSP_Chk1	Q5JTH9|RRP12|S|1049|AKRHRALsQAAVEEE	RRP12	-0.0750853	0.945186	FALSE	-0.0144567	0.997359	FALSE
KINASE-PSP_Chk1	Q96PK6|RBM14|S|618|LSDYRRLsESQLSFR	RBM14	0.123904	0.17351	FALSE	0.182694	0.0106647	TRUE
KINASE-PSP_Chk1	Q9BXB4|OSBPL11|S|189|PISQRRPsQNAISFF	OSBPL11	0.0784111	0.262757	FALSE	0.144208	0.0037253	TRUE
KINASE-PSP_Chk1	Q9GZR7|DDX24|S|82|KRKAQAVsEEEEEEE	DDX24	-0.0632688	0.986341	FALSE	-0.049438	0.766692	FALSE
KINASE-PSP_Chk1	Q9H8G2|CAAP1|S|203|EGDNGMDsDMEEEAD	CAAP1	0.000223459	0.99988	FALSE	0.0521843	0.698349	FALSE
KINASE-PSP_Chk1	Q9NRM7|LATS2|S|408|PVPSRTNsFNSHQPR	LATS2	0.0977728	0.378082	FALSE	0.0846043	0.450104	FALSE
KINASE-PSP_Chk1	Q9UJM3|ERRFI1|S|251|RRLRRSHsGPAGSFN	ERRFI1	0.0530791	0.754859	FALSE	0.0511292	0.784466	FALSE
KINASE-PSP_Chk1	Q9UQ35|SRRM2|S|1497|PQTPRPRsRSPSSPE	SRRM2	-0.0661134	0.841846	FALSE	0.0197869	0.804096	FALSE
KINASE-PSP_Chk1	Q9UQ35|SRRM2|S|1499|TPRPRSRsPSSPELN	SRRM2	-0.0408232	0.986341	FALSE	0.0120009	0.915705	FALSE
KINASE-PSP_Chk1	Q9Y4F5|CEP170B|S|655|QGLPVPGsPGGQKWV	CEP170B	-0.021734	0.951972	FALSE	0.0362021	0.91624	FALSE
KINASE-PSP_Chk2	P30307|CDC25C|S|216|SGLYRSPsMPENLNR	CDC25C	-0.0543356	0.957283	FALSE	0.082972	0.923087	FALSE
KINASE-PSP_Chk2	P61289|PSME3|S|247|EKIKRPRsSNAETLY	PSME3	0.0272655	0.928059	FALSE	-0.0134203	0.971874	FALSE
KINASE-PSP_Chk2	Q13263|TRIM28|S|473|SGVKRSRsGEGEVSG	TRIM28	0.190457	0.246801	FALSE	0.184036	0.224606	FALSE
KINASE-PSP_Chk2	Q9NRM7|LATS2|S|380|ATLARRDsLQKPGLE	LATS2	-0.038262	0.782252	FALSE	-0.0134505	0.956684	FALSE
KINASE-PSP_Chk2	Q9NRM7|LATS2|S|408|PVPSRTNsFNSHQPR	LATS2	0.0977728	0.378082	FALSE	0.0846043	0.450104	FALSE
KINASE-PSP_CK1A	A8K9A4|NA|S|253|ETNVKMEsEGGADDS	NA	0.126242	0.8317	FALSE	0.090715	0.974924	FALSE
KINASE-PSP_CK1A	B4DY08|HNRNPC|S|240|ETNVKMEsEGGADDS	HNRNPC	0.0400823	0.611331	FALSE	0.0333404	0.712229	FALSE
KINASE-PSP_CK1A	B4DY08|HNRNPC|S|247|SEGGADDsAEEGDLL	HNRNPC	0.0400823	0.611331	FALSE	0.0333404	0.712229	FALSE
KINASE-PSP_CK1A	G3V4C1|HNRNPC|S|239|ETNVKMEsEGGADDS	HNRNPC	0.050503	0.687273	FALSE	0.0326642	0.850153	FALSE
KINASE-PSP_CK1A	G3V4C1|HNRNPC|S|246|SEGGADDsAEEGDLL	HNRNPC	0.050503	0.687273	FALSE	0.0326642	0.850153	FALSE
KINASE-PSP_CK1A	G3V4C1|HNRNPC|S|285|EGEDDRDsANGEDDS	HNRNPC	-0.0485439	0.840501	FALSE	-0.0205761	0.957626	FALSE
KINASE-PSP_CK1A	P27348|YWHAQ|S|232|LTLWTSDsAGEECDA	YWHAQ	0.00501725	0.961243	FALSE	0.0264075	0.608555	FALSE
KINASE-PSP_CK1A	P42892|ECE1|S|34|DEEDLVDsLSEGDAY	ECE1	0.0215035	0.910853	FALSE	0.0793564	0.358836	FALSE
KINASE-PSP_CK1A	P42892|ECE1|S|36|EDLVDSLsEGDAYPN	ECE1	0.0191959	0.874141	FALSE	0.066606	0.662055	FALSE
KINASE-PSP_CK1A	P56537|EIF6|S|175|EDQDELSsLLQVPLV	EIF6	0.030145	0.926842	FALSE	-0.0226659	0.953601	FALSE
KINASE-PSP_CK1A	P63104|YWHAZ|T|232|LTLWTSDtQGDEAEA	YWHAZ	-0.0916525	0.944905	FALSE	0.00817122	0.999031	FALSE
KINASE-PSP_CK1A	P67809|YBX1|S|176|EKNEGSEsAPEGQAQ	YBX1	0.0736227	0.666089	FALSE	-0.00166324	0.990808	FALSE
KINASE-PSP_CK1A	Q9H6E5|TUT1|S|6|__MAAVDsDVESLPR	TUT1	-0.0500694	0.961243	FALSE	-0.200476	0.730078	FALSE
KINASE-PSP_CK1A	Q9NRF8|CTPS2|S|568|LSSSDRYsDASDDSF	CTPS2	-0.0473118	0.961639	FALSE	0.0397186	0.999031	FALSE
KINASE-PSP_CK1D	Q00987|MDM2|S|166|SSRRRAIsETEENSD	MDM2	-0.102322	0.168419	FALSE	-0.125094	0.0462274	TRUE
KINASE-PSP_CK1E	A0A669KB05|CTNND1|S|244|PQVRVGGsSVDLHRF	CTNND1	-0.0641928	0.558892	FALSE	-0.0930779	0.246461	FALSE
KINASE-PSP_CK1E	P49674|CSNK1E|S|405|EVSRIPAsQTSVPFD	CSNK1E	-0.0934419	0.944905	FALSE	-0.109809	0.943151	FALSE
KINASE-PSP_CK1E	P49674|CSNK1E|S|408|RIPASQTsVPFDHLG	CSNK1E	-0.0934419	0.944905	FALSE	-0.109809	0.943151	FALSE
KINASE-PSP_CK2A1	B4DY08|HNRNPC|S|247|SEGGADDsAEEGDLL	HNRNPC	0.0400823	0.611331	FALSE	0.0333404	0.712229	FALSE
KINASE-PSP_CK2A1	G3V4C1|HNRNPC|S|246|SEGGADDsAEEGDLL	HNRNPC	0.050503	0.687273	FALSE	0.0326642	0.850153	FALSE
KINASE-PSP_CK2A1	O14737|PDCD5|S|119|NRRKVMDsDEDDDY_	PDCD5	-0.0241909	0.697679	FALSE	-0.0110937	0.915705	FALSE
KINASE-PSP_CK2A1	O14950|MYL12B|T|135|TTMGDRFtDEEVDEL	MYL12B	-0.0625916	0.919689	FALSE	-0.0026977	0.998459	FALSE
KINASE-PSP_CK2A1	O60341|KDM1A|S|131|DESLANLsEDEYYSE	KDM1A	-0.0385626	0.945936	FALSE	0.0481429	0.30759	FALSE
KINASE-PSP_CK2A1	O60341|KDM1A|S|137|LSEDEYYsEEERNAK	KDM1A	0.0125708	0.907698	FALSE	0.0481429	0.30759	FALSE
KINASE-PSP_CK2A1	O75822|EIF3J|S|127|LKKLQEEsDLELAKE	EIF3J	-0.00165385	0.998767	FALSE	0.0218296	0.997359	FALSE
KINASE-PSP_CK2A1	P05114|HMGN1|S|7|_MPKRKVsSAEGAAK	HMGN1	0.543366	2.00947e-09	TRUE	0.546534	6.01648e-10	TRUE
KINASE-PSP_CK2A1	P05114|HMGN1|S|86|GETKTEEsPASDEAG	HMGN1	0.018833	0.994464	FALSE	0.0662642	0.995589	FALSE
KINASE-PSP_CK2A1	P05114|HMGN1|S|89|KTEESPAsDEAGEKE	HMGN1	0.0658424	0.605982	FALSE	0.0662642	0.995589	FALSE
KINASE-PSP_CK2A1	P05114|HMGN1|S|8|MPKRKVSsAEGAAKE	HMGN1	0.475067	3.15048e-09	TRUE	0.474873	1.06924e-09	TRUE
KINASE-PSP_CK2A1	P05114|HMGN1|S|99|AGEKEAKsD______	HMGN1	0.0690792	0.559794	FALSE	0.0193248	0.93816	FALSE
KINASE-PSP_CK2A1	P05412|JUN|S|243|PGETPPLsPIDMESQ	JUN	-0.0303566	0.697679	FALSE	-0.0114069	0.93792	FALSE
KINASE-PSP_CK2A1	P05455|SSB|S|366|GKKTKFAsDDEHDEH	SSB	0.036467	0.4849	FALSE	-0.00554298	0.963782	FALSE
KINASE-PSP_CK2A1	P07900|HSP90AA1|S|263|PEIEDVGsDEEEEKK	HSP90AA1	0.0306774	0.948041	FALSE	0.0310147	0.952202	FALSE
KINASE-PSP_CK2A1	P08238|HSP90AB1|S|226|KEREKEIsDDEAEEE	HSP90AB1	0.000309754	0.99988	FALSE	-0.0442012	0.895657	FALSE
KINASE-PSP_CK2A1	P08238|HSP90AB1|S|255|PKIEDVGsDEEDDSG	HSP90AB1	0.0207034	0.946267	FALSE	-0.0108501	0.975993	FALSE
KINASE-PSP_CK2A1	P09958|FURIN|S|773|AWQEECPsDSEEDEG	FURIN	-0.084997	0.959693	FALSE	0.0375163	0.999031	FALSE
KINASE-PSP_CK2A1	P09958|FURIN|S|775|QEECPSDsEEDEGRG	FURIN	-0.084997	0.959693	FALSE	0.0375163	0.999031	FALSE
KINASE-PSP_CK2A1	P0DP25|CALM3|S|102|KDGNGYIsAAELRHV	CALM3	0.087092	0.896149	FALSE	0.0596802	0.997264	FALSE
KINASE-PSP_CK2A1	P11387|TOP1|S|10|GDHLHNDsQIEADFR	TOP1	-0.0679332	0.878664	FALSE	-0.260936	0.196675	FALSE
KINASE-PSP_CK2A1	P11388|TOP2A|S|1377|KPQKSVVsDLEADDV	TOP2A	0.192339	0.104609	FALSE	0.104133	0.521783	FALSE
KINASE-PSP_CK2A1	P11388|TOP2A|S|1469|NRRKRKPsTSDDSDS	TOP2A	-0.0211237	0.994464	FALSE	0.0396899	0.999031	FALSE
KINASE-PSP_CK2A1	P11388|TOP2A|S|1525|PIKYLEEsDEDDLF_	TOP2A	-0.0213521	0.911615	FALSE	-0.0173733	0.938172	FALSE
KINASE-PSP_CK2A1	P11717|IGF2R|S|2409|LHGDDQDsEDEVLTI	IGF2R	0.0549112	0.254326	FALSE	0.0845148	0.0186184	FALSE
KINASE-PSP_CK2A1	P11717|IGF2R|S|2484|LVSFHDDsDEDLLHI	IGF2R	-0.00395437	0.992954	FALSE	-0.0397933	0.92545	FALSE
KINASE-PSP_CK2A1	P18858|LIG1|S|66|KAARVLGsEGEEEDE	LIG1	0.0544577	0.600867	FALSE	0.041166	0.743103	FALSE
KINASE-PSP_CK2A1	P18887|XRCC1|S|475|IDIEGVQsEGQDNGA	XRCC1	-0.292522	0.290355	FALSE	-0.0837589	0.999031	FALSE
KINASE-PSP_CK2A1	P18887|XRCC1|S|485|QDNGAEDsGDTEDEL	XRCC1	-0.18134	0.309933	FALSE	-0.0382287	0.999031	FALSE
KINASE-PSP_CK2A1	P18887|XRCC1|T|488|GAEDSGDtEDELRRV	XRCC1	-0.18134	0.309933	FALSE	-0.0382287	0.999031	FALSE
KINASE-PSP_CK2A1	P20042|EIF2S2|S|2|______MsGDEMIFD	EIF2S2	0.0307339	0.683635	FALSE	0.029217	0.720774	FALSE
KINASE-PSP_CK2A1	P20042|EIF2S2|S|67|DTRKKDAsDDLDDLN	EIF2S2	0.0334975	0.678664	FALSE	0.0264004	0.783074	FALSE
KINASE-PSP_CK2A1	P25490|YY1|S|118|EVVGGDDsDGLRAED	YY1	-0.0954283	0.392636	FALSE	-0.0448507	0.790959	FALSE
KINASE-PSP_CK2A1	P27540|ARNT|S|77|DKERFARsDDEQSSA	ARNT	-0.0106539	0.961243	FALSE	0.000870139	0.995963	FALSE
KINASE-PSP_CK2A1	P29590|PML|S|565|VISSSEDsDAENSSS	PML	-0.0132827	0.961243	FALSE	0.0144766	0.960318	FALSE
KINASE-PSP_CK2A1	P29692|EEF1D|S|162|DDIDLFGsDNEEEDK	EEF1D	-0.0177144	0.92669	FALSE	-0.0013834	0.991576	FALSE
KINASE-PSP_CK2A1	P31749|AKT1|S|129|SGSPSDNsGAEEMEV	AKT1	-0.0492863	0.915685	FALSE	0.024862	0.999031	FALSE
KINASE-PSP_CK2A1	P35221|CTNNA1|S|641|TPEELDDsDFETEDF	CTNNA1	0.0375595	0.813403	FALSE	-0.0354455	0.850835	FALSE
KINASE-PSP_CK2A1	P35579|MYH9|S|1943|RKGAGDGsDEEVDGK	MYH9	-0.0676553	0.0670862	FALSE	-0.0175096	0.826798	FALSE
KINASE-PSP_CK2A1	P35580|MYH10|S|1952|QLHLEGAsLELSDDD	MYH10	-0.0529597	0.697679	FALSE	-0.029924	0.882195	FALSE
KINASE-PSP_CK2A1	P35580|MYH10|S|1956|EGASLELsDDDTESK	MYH10	-0.0520881	0.697679	FALSE	0.0527474	0.158431	FALSE
KINASE-PSP_CK2A1	P35580|MYH10|S|1975|NETQPPQsE______	MYH10	-0.0820166	0.117643	FALSE	-0.0247569	0.81471	FALSE
KINASE-PSP_CK2A1	P41236|PPP1R2|S|121|YRIQEQEsSGEEDSD	PPP1R2	-0.285139	0.44063	FALSE	-0.0991721	0.729199	FALSE
KINASE-PSP_CK2A1	P41236|PPP1R2|S|122|RIQEQESsGEEDSDL	PPP1R2	-0.285139	0.44063	FALSE	-0.0597874	0.999031	FALSE
KINASE-PSP_CK2A1	P41236|PPP1R2|S|87|GDDEDACsDTEATEA	PPP1R2	0.183351	0.341665	FALSE	0.172016	0.374989	FALSE
KINASE-PSP_CK2A1	P42224|STAT1|S|727|TDNLLPMsPEEFDEV	STAT1	0.0521282	0.559575	FALSE	0.0156582	0.927908	FALSE
KINASE-PSP_CK2A1	P42892|ECE1|S|34|DEEDLVDsLSEGDAY	ECE1	0.0215035	0.910853	FALSE	0.0793564	0.358836	FALSE
KINASE-PSP_CK2A1	P42892|ECE1|S|36|EDLVDSLsEGDAYPN	ECE1	0.0191959	0.874141	FALSE	0.066606	0.662055	FALSE
KINASE-PSP_CK2A1	P42892|ECE1|T|25|MSTYKRAtLDEEDLV	ECE1	-0.0478819	0.786155	FALSE	0.0103951	0.975215	FALSE
KINASE-PSP_CK2A1	P49736|MCM2|S|108|DVEELTAsQREAAER	MCM2	-0.0108502	0.927166	FALSE	0.00193269	0.985153	FALSE
KINASE-PSP_CK2A1	P49736|MCM2|S|139|RRGLLYDsDEEDEER	MCM2	0.00955721	0.918269	FALSE	-0.0162203	0.82037	FALSE
KINASE-PSP_CK2A1	P49736|MCM2|S|13|ESFTMASsPAQRRRG	MCM2	-0.0118859	0.948596	FALSE	0.0379962	0.733455	FALSE
KINASE-PSP_CK2A1	P49736|MCM2|S|27|GNDPLTSsPGRSSRR	MCM2	-0.0370073	0.336137	FALSE	-0.0131233	0.857637	FALSE
KINASE-PSP_CK2A1	P49736|MCM2|S|41|RTDALTSsPGRDLPP	MCM2	0.015822	0.918269	FALSE	0.0210711	0.882063	FALSE
KINASE-PSP_CK2A1	P49959|MRE11|S|649|EVIEVDEsDVEEDIF	MRE11	0.0412296	0.62102	FALSE	0.035565	0.705774	FALSE
KINASE-PSP_CK2A1	P49959|MRE11|S|688|SKGVDFEsSEDDDDD	MRE11	0.0320275	0.985587	FALSE	0.0677581	0.77837	FALSE
KINASE-PSP_CK2A1	P49959|MRE11|S|689|KGVDFESsEDDDDDP	MRE11	0.0320275	0.985587	FALSE	0.0677581	0.77837	FALSE
KINASE-PSP_CK2A1	P51636|CAV2|S|23|DDSYSHHsGLEYADP	CAV2	-0.00365212	0.982524	FALSE	0.0460151	0.958125	FALSE
KINASE-PSP_CK2A1	P51946|CCNH|T|315|KHEEEEWtDDDLVES	CCNH	0.639931	0.368528	FALSE	0.480817	0.592462	FALSE
KINASE-PSP_CK2A1	P52907|CAPZA1|S|9|ADFDDRVsDEEKVRI	CAPZA1	-0.0067419	0.971716	FALSE	-0.0157685	0.930959	FALSE
KINASE-PSP_CK2A1	P55010|EIF5|S|389|LKEAEEEsSGGEEED	EIF5	0.0334542	0.677008	FALSE	0.12503	0.592462	FALSE
KINASE-PSP_CK2A1	P55010|EIF5|S|390|KEAEEESsGGEEEDE	EIF5	0.0334542	0.677008	FALSE	0.0171175	0.888852	FALSE
KINASE-PSP_CK2A1	P61244|MAX|S|11|NDDIEVEsDEEQPRF	MAX	-0.0362944	0.994464	FALSE	0.0163526	0.999031	FALSE
KINASE-PSP_CK2A1	P61244|MAX|S|2|______MsDNDDIEV	MAX	-0.0362944	0.994464	FALSE	0.0163526	0.999031	FALSE
KINASE-PSP_CK2A1	Q03112|MECOM|S|726|PLKMEPQsPGEVKKL	MECOM	-0.0250345	0.994464	FALSE	-0.00358193	0.999031	FALSE
KINASE-PSP_CK2A1	Q13371|PDCL|S|296|ATCHSEDsDLEID__	PDCL	-0.0641245	0.607176	FALSE	0.0967333	0.0277538	FALSE
KINASE-PSP_CK2A1	Q13547|HDAC1|S|421|IACEEEFsDSEEEGE	HDAC1	-0.0281417	0.994464	FALSE	-0.0136305	0.882195	FALSE
KINASE-PSP_CK2A1	Q13547|HDAC1|S|423|CEEEFSDsEEEGEGG	HDAC1	-0.000776546	0.993576	FALSE	-0.0136305	0.882195	FALSE
KINASE-PSP_CK2A1	Q13563|PKD2|S|812|FPRSLDDsEEDDDED	PKD2	-0.0341888	0.991534	FALSE	0.0812833	0.893926	FALSE
KINASE-PSP_CK2A1	Q13829|TNFAIP1|S|280|SRSQASPsEDEETFE	TNFAIP1	-0.0504719	0.970536	FALSE	-0.0526152	0.999031	FALSE
KINASE-PSP_CK2A1	Q14568|HSP90AA2P|S|263|PEIEDVGsDEEEEKK	HSP90AA2P	-0.124539	0.302039	FALSE	0.0127775	0.971741	FALSE
KINASE-PSP_CK2A1	Q14676|MDC1|S|299|SQPPGEDsDTDVDDD	MDC1	0.0111204	0.995835	FALSE	0.0477203	0.995589	FALSE
KINASE-PSP_CK2A1	Q14676|MDC1|S|329|QPFGFIDsDTDAEEE	MDC1	-0.0599994	0.945186	FALSE	-0.143555	0.550541	FALSE
KINASE-PSP_CK2A1	Q14676|MDC1|S|376|LQESQAGsDTDVEEG	MDC1	0.0299383	0.991534	FALSE	0.0263836	0.999031	FALSE
KINASE-PSP_CK2A1	Q14676|MDC1|S|402|QASMVINsDTDDEEE	MDC1	0.00148598	0.993519	FALSE	0.00958866	0.960318	FALSE
KINASE-PSP_CK2A1	Q14676|MDC1|S|453|QTTTERDsDTDVEEE	MDC1	-0.0202963	0.786155	FALSE	0.0122846	0.910768	FALSE
KINASE-PSP_CK2A1	Q14676|MDC1|T|301|PPGEDSDtDVDDDSR	MDC1	0.00776046	0.996495	FALSE	0.0463115	0.995589	FALSE
KINASE-PSP_CK2A1	Q14676|MDC1|T|331|FGFIDSDtDAEEERI	MDC1	-0.00477236	0.998448	FALSE	0.0396067	0.999031	FALSE
KINASE-PSP_CK2A1	Q14676|MDC1|T|378|ESQAGSDtDVEEGKA	MDC1	0.0299383	0.991534	FALSE	0.0263836	0.999031	FALSE
KINASE-PSP_CK2A1	Q14676|MDC1|T|404|SMVINSDtDDEEEVS	MDC1	0.0591251	0.822121	FALSE	0.0496924	0.881056	FALSE
KINASE-PSP_CK2A1	Q14676|MDC1|T|455|TTERDSDtDVEEEEL	MDC1	-0.0202963	0.786155	FALSE	0.0122846	0.910768	FALSE
KINASE-PSP_CK2A1	Q15019|SEPTIN2|S|218|YHLPDAEsDEDEDFK	SEPTIN2	0.0217117	0.746464	FALSE	0.0334534	0.546164	FALSE
KINASE-PSP_CK2A1	Q15084|PDIA6|S|428|VEDDIDLsDVELDDL	PDIA6	0.0182963	0.932561	FALSE	0.102713	0.187591	FALSE
KINASE-PSP_CK2A1	Q15185|PTGES3|S|113|WKDWEDDsDEDMSNF	PTGES3	0.0564583	0.512786	FALSE	0.0477005	0.604784	FALSE
KINASE-PSP_CK2A1	Q16543|CDC37|S|13|VWDHIEVsDDEDETH	CDC37	0.0812638	0.417619	FALSE	0.128564	0.0670403	FALSE
KINASE-PSP_CK2A1	Q16623|STX1A|S|14|ELRTAKDsDDDDDVA	STX1A	0.0188513	0.883217	FALSE	-0.0118761	0.948044	FALSE
KINASE-PSP_CK2A1	Q58FG0|HSP90AA5P|S|89|PEIEDVGsDEEEEKK	HSP90AA5P	-0.102926	0.588555	FALSE	0.00685828	0.983639	FALSE
KINASE-PSP_CK2A1	Q5STZ8|ABCF1|S|110|KKLSVPTsDEEDEVP	ABCF1	0.0990658	0.0726589	FALSE	0.0435536	0.606906	FALSE
KINASE-PSP_CK2A1	Q6FI03|G3BP|S|149|VTEPQEEsEEEVEEP	G3BP	0.0257517	0.625513	FALSE	0.0425253	0.252505	FALSE
KINASE-PSP_CK2A1	Q8N5B7|CERS5|S|350|KVSKDDRsDVESSSE	CERS5	-0.0722501	0.924046	FALSE	-0.0588126	0.999031	FALSE
KINASE-PSP_CK2A1	Q8N5B7|CERS5|S|354|DDRSDVEsSSEEEDV	CERS5	-0.0722501	0.924046	FALSE	-0.0588126	0.999031	FALSE
KINASE-PSP_CK2A1	Q8N5B7|CERS5|S|355|DRSDVESsSEEEDVT	CERS5	-0.0722501	0.924046	FALSE	-0.0588126	0.999031	FALSE
KINASE-PSP_CK2A1	Q8N5B7|CERS5|S|356|RSDVESSsEEEDVTT	CERS5	-0.0722501	0.924046	FALSE	-0.0588126	0.999031	FALSE
KINASE-PSP_CK2A1	Q8TAX8|MAX|S|2|______MsDNDDIEV	MAX	-0.0441647	0.610909	FALSE	-0.0673706	0.289223	FALSE
KINASE-PSP_CK2A1	Q92688|ANP32B|T|244|GEKRKREtDDEGEDD	ANP32B	-0.0274179	0.864675	FALSE	-0.0215974	0.915705	FALSE
KINASE-PSP_CK2A1	Q92769|HDAC2|S|394|EDAVHEDsGDEDGED	HDAC2	0.017979	0.707293	FALSE	0.0169747	0.75141	FALSE
KINASE-PSP_CK2A1	Q93009|USP7|S|18|KAGEQQLsEPEDMEM	USP7	0.0224702	0.810692	FALSE	0.039455	0.585196	FALSE
KINASE-PSP_CK2A1	Q96FW1|OTUB1|S|16|QKQEPLGsDSEGVNC	OTUB1	0.0221089	0.802709	FALSE	0.0325776	0.666375	FALSE
KINASE-PSP_CK2A1	Q96IZ0|PAWR|S|231|GRYKSTTsVSEEDVS	PAWR	0.121485	0.177282	FALSE	0.0839061	0.423028	FALSE
KINASE-PSP_CK2A1	Q96RL1|UIMC1|S|44|EDAFIVIsDSDGEEP	UIMC1	0.00397663	0.984759	FALSE	-0.0476455	0.712229	FALSE
KINASE-PSP_CK2A1	Q96RL1|UIMC1|S|46|AFIVISDsDGEEPKE	UIMC1	0.00397663	0.984759	FALSE	-0.0476455	0.712229	FALSE
KINASE-PSP_CK2A1	Q96SB4|SRPK1|S|51|QEEEILGsDDDEQED	SRPK1	0.0762879	0.185186	FALSE	0.0395485	0.630124	FALSE
KINASE-PSP_CK2A1	Q99638|RAD9A|S|387|SPVLAEDsEGEG___	RAD9A	-0.0407358	0.810329	FALSE	0.030788	0.765797	FALSE
KINASE-PSP_CK2A1	Q9BPX3|NCAPG|S|973|CQTAEADsESDHEVP	NCAPG	0.06929	0.772069	FALSE	0.0473088	0.968105	FALSE
KINASE-PSP_CK2A1	Q9BPX3|NCAPG|S|975|TAEADSEsDHEVPEP	NCAPG	0.06929	0.772069	FALSE	0.0473088	0.968105	FALSE
KINASE-PSP_CK2A1	Q9NYV6|RRN3|S|170|KEGDVDVsDSDDEDD	RRN3	0.117071	0.747571	FALSE	0.0430866	0.999031	FALSE
KINASE-PSP_CK2A1	Q9NYV6|RRN3|S|172|GDVDVSDsDDEDDNL	RRN3	0.117071	0.747571	FALSE	0.0430866	0.999031	FALSE
KINASE-PSP_CK2A1	Q9UER7|DAXX|S|737|PEEIIVLsDSD____	DAXX	-0.0421042	0.936114	FALSE	0.0124638	0.999031	FALSE
KINASE-PSP_CK2A1	Q9UER7|DAXX|S|739|EIIVLSDsD______	DAXX	0.228107	0.781371	FALSE	0.0948306	0.997264	FALSE
KINASE-PSP_CK2A1	Q9UQE7|SMC3|S|1067|GDVEGSQsQDEGEGS	SMC3	0.0127649	0.866729	FALSE	-0.0024016	0.983639	FALSE
KINASE-PSP_CK2A1	Q9Y365|STARD10|S|284|GGAGGEGsDDDTSLT	STARD10	-0.00711185	0.974213	FALSE	-0.0294719	0.861725	FALSE
KINASE-PSP_CK2A2	P18887|XRCC1|S|485|QDNGAEDsGDTEDEL	XRCC1	-0.18134	0.309933	FALSE	-0.0382287	0.999031	FALSE
KINASE-PSP_CK2A2	P18887|XRCC1|T|488|GAEDSGDtEDELRRV	XRCC1	-0.18134	0.309933	FALSE	-0.0382287	0.999031	FALSE
KINASE-PSP_CK2A2	P51946|CCNH|T|315|KHEEEEWtDDDLVES	CCNH	0.639931	0.368528	FALSE	0.480817	0.592462	FALSE
KINASE-PSP_CK2A2	Q16543|CDC37|S|13|VWDHIEVsDDEDETH	CDC37	0.0812638	0.417619	FALSE	0.128564	0.0670403	FALSE
KINASE-PSP_CK2A2	Q96SB4|SRPK1|S|51|QEEEILGsDDDEQED	SRPK1	0.0762879	0.185186	FALSE	0.0395485	0.630124	FALSE
KINASE-PSP_CK2A2	Q9UQE7|SMC3|S|1067|GDVEGSQsQDEGEGS	SMC3	0.0127649	0.866729	FALSE	-0.0024016	0.983639	FALSE
KINASE-PSP_CLK1	Q96I25|RBM17|S|222|EEQDRPRsPTGPSNS	RBM17	0.0373692	0.336029	FALSE	0.0475925	0.12711	FALSE
KINASE-PSP_Cot	E9PGM1|EIF4G1|S|1061|VVQRSSLsRERGEKA	EIF4G1	-0.161347	0.771882	FALSE	-0.204279	0.515717	FALSE
KINASE-PSP_Cot	P53350|PLK1|T|210|YDGERKKtLCGTPNY	PLK1	-0.135747	0.691441	FALSE	-0.127634	0.726952	FALSE
KINASE-PSP_Cot	Q02750|MAP2K1|S|222|LIDSMANsFVGTRSY	MAP2K1	0.0178941	0.962722	FALSE	0.0227272	0.958236	FALSE
KINASE-PSP_Cot	Q02750|MAP2K1|S|222|LIDSMANsFVGTRSY	MAP2K1	0.0178941	0.962722	FALSE	0.0227272	0.958236	FALSE
KINASE-PSP_Cot	Q13541|EIF4EBP1|T|70|RNSPVTKtPPRDLPT	EIF4EBP1	-0.10185	0.0407121	TRUE	-0.0872324	0.0743919	FALSE
KINASE-PSP_DAPK1	O14950|MYL12B|S|20|KRPQRATsNVFAMFD	MYL12B	0.169801	0.493438	FALSE	0.115671	0.712229	FALSE
KINASE-PSP_DAPK3	O14950|MYL12B|S|20|KRPQRATsNVFAMFD	MYL12B	0.169801	0.493438	FALSE	0.115671	0.712229	FALSE
KINASE-PSP_DAPK3	O14950|MYL12B|T|19|KKRPQRAtSNVFAMF	MYL12B	0.0678484	0.91774	FALSE	0.0763284	0.905596	FALSE
KINASE-PSP_DAPK3	O43293|DAPK3|S|311|EYTIKSHsSLPPNNS	DAPK3	0.027276	0.994464	FALSE	0.0246463	0.999031	FALSE
KINASE-PSP_DAPK3	Q00987|MDM2|S|166|SSRRRAIsETEENSD	MDM2	-0.102322	0.168419	FALSE	-0.125094	0.0462274	TRUE
KINASE-PSP_DNAPK	P08670|VIM|S|430|LRETNLDsLPLVDTH	VIM	0.0541554	0.675662	FALSE	0.0310404	0.872404	FALSE
KINASE-PSP_DNAPK	P08670|VIM|S|459|GQVINETsQHHDDLE	VIM	-0.00024467	0.999466	FALSE	-0.0068481	0.960318	FALSE
KINASE-PSP_DNAPK	P08670|VIM|S|56|SRSLYASsPGGVYAT	VIM	-0.0308663	0.483093	FALSE	0.0389445	0.999031	FALSE
KINASE-PSP_DNAPK	P11387|TOP1|S|10|GDHLHNDsQIEADFR	TOP1	-0.0679332	0.878664	FALSE	-0.260936	0.196675	FALSE
KINASE-PSP_DNAPK	P12956|XRCC6|S|27|QEENLEAsGDYKYSG	XRCC6	0.0422411	0.785115	FALSE	0.00944324	0.973276	FALSE
KINASE-PSP_DNAPK	P16104|H2AX|S|140|GKKATQAsQEY____	H2AX	0.0171017	0.994464	FALSE	0.032509	0.881445	FALSE
KINASE-PSP_DNAPK	P16104|H2AX|T|137|PSGGKKAtQASQEY_	H2AX	-0.011603	0.995835	FALSE	0.00346502	0.999031	FALSE
KINASE-PSP_DNAPK	P78527|PRKDC|S|2612|MFVETQAsQGTLQTR	PRKDC	0.0400245	0.994158	FALSE	-0.00266239	0.999031	FALSE
KINASE-PSP_DNAPK	Q00839|HNRNPU|S|59|AMEPGNGsLDLGGDS	HNRNPU	-0.0550942	0.280243	FALSE	-0.0139812	0.904284	FALSE
KINASE-PSP_DNAPK	Q00839|HNRNPU|S|59|AMEPGNGsLDLGGDS	HNRNPU	-0.0550942	0.280243	FALSE	-0.0139812	0.904284	FALSE
KINASE-PSP_DNAPK	Q13426|XRCC4|S|320|HISAENMsLETLRNS	XRCC4	-0.129253	0.692397	FALSE	0.0244679	0.997359	FALSE
KINASE-PSP_DNAPK	Q13426|XRCC4|S|327|SLETLRNsSPEDLFD	XRCC4	-0.454	0.590064	FALSE	-0.434221	0.585215	FALSE
KINASE-PSP_DNAPK	Q13426|XRCC4|S|328|LETLRNSsPEDLFDE	XRCC4	-0.319263	0.703263	FALSE	-0.207238	0.941106	FALSE
KINASE-PSP_DYRK1A	B3KN83|LIN52|S|24|FEKLDRAsPDLWPEQ	LIN52	-0.00114955	0.9938	FALSE	0.00185603	0.987649	FALSE
KINASE-PSP_DYRK1A	O95644|NFATC1|S|261|ARSSRPAsPCNKRKY	NFATC1	-0.0176064	0.96055	FALSE	-0.0994662	0.498972	FALSE
KINASE-PSP_DYRK1A	P24385|CCND1|T|286|EEVDLACtPTDVRDV	CCND1	0.100641	0.929461	FALSE	0.235034	0.484957	FALSE
KINASE-PSP_DYRK1A	Q96S94|CCNL2|S|330|LDGTSGFsPAPKLVE	CCNL2	-0.0520889	0.508532	FALSE	-0.0635285	0.330555	FALSE
KINASE-PSP_DYRK1A	Q96S94|CCNL2|S|338|PAPKLVEsPKEGKGS	CCNL2	-0.0510127	0.375415	FALSE	-0.0228638	0.798502	FALSE
KINASE-PSP_DYRK1A	Q96S94|CCNL2|S|369|AKKAKADsPVNGLPK	CCNL2	0.014231	0.945489	FALSE	0.0205544	0.914496	FALSE
KINASE-PSP_DYRK2	A0A140VK07|DPYSL3|S|636|PAGSARGsPTRPNPP	DPYSL3	-0.0319164	0.597879	FALSE	-0.0324318	0.56908	FALSE
KINASE-PSP_DYRK2	Q13541|EIF4EBP1|S|101|SQSHLRNsPEDKRAG	EIF4EBP1	0.0818948	0.0565591	FALSE	0.121061	0.000902711	TRUE
KINASE-PSP_DYRK2	Q13541|EIF4EBP1|S|65|FLMECRNsPVTKTPP	EIF4EBP1	-0.087002	0.0863177	FALSE	-0.0786822	0.112185	FALSE
KINASE-PSP_DYRK2	Q9Y2V2|CARHSP1|S|30|TPRSRERsPSPLRGN	CARHSP1	0.0570916	0.203281	FALSE	0.0354483	0.856017	FALSE
KINASE-PSP_DYRK2	Q9Y2V2|CARHSP1|S|32|RSRERSPsPLRGNVV	CARHSP1	0.0570916	0.203281	FALSE	0.0354483	0.856017	FALSE
KINASE-PSP_DYRK2	Q9Y2V2|CARHSP1|S|41|LRGNVVPsPLPTRRT	CARHSP1	0.0570916	0.203281	FALSE	-0.0156834	0.94356	FALSE
KINASE-PSP_EEF2K	O00418|EEF2K|S|474|KYESDEDsLGSSGRV	EEF2K	0.0745881	0.968412	FALSE	-0.0575565	0.736768	FALSE
KINASE-PSP_EGFR	P29353|SHC1|Y|427|ELFDDPSyVNVQNLD	SHC1	-0.0574801	0.960481	FALSE	0.00393813	0.997697	FALSE
KINASE-PSP_ERK1	A0A140VKA0|CALD1|S|534|QSVDKVTsPTKV___	CALD1	0.0251624	0.939096	FALSE	0.0186062	0.960318	FALSE
KINASE-PSP_ERK1	A0A140VKA0|CALD1|S|534|QSVDKVTsPTKV___	CALD1	0.0251624	0.939096	FALSE	0.0186062	0.960318	FALSE
KINASE-PSP_ERK1	B4DUQ1|HNRNPK|S|260|RRDYDDMsPRRGPPP	HNRNPK	-0.116823	0.0015746	TRUE	-0.0682868	0.0906664	FALSE
KINASE-PSP_ERK1	C9JLW8|MCRIP1|S|21|KRTSSPRsPPSSSEI	MCRIP1	0.0195917	0.992083	FALSE	-0.0135479	0.951226	FALSE
KINASE-PSP_ERK1	E9PGM1|EIF4G1|S|1145|EAALPPVsPLKAALS	EIF4G1	0.00367605	0.974814	FALSE	-0.0131989	0.899122	FALSE
KINASE-PSP_ERK1	H3BT57|PML|S|479|PHLDGPPsPRSPVIG	PML	-0.0938532	0.0522571	FALSE	0.0624387	0.767128	FALSE
KINASE-PSP_ERK1	H3BT57|PML|S|482|DGPPSPRsPVIGSEV	PML	0.0123817	0.994464	FALSE	0.0624387	0.767128	FALSE
KINASE-PSP_ERK1	H7C560|BRAF|T|753|YACASPKtPIQAGGY	BRAF	0.00679625	0.998448	FALSE	0.0095268	0.999031	FALSE
KINASE-PSP_ERK1	I3L2J0|CIC|S|2315|SAPEDPTsPKRKMRR	CIC	-0.0381825	0.964198	FALSE	-0.0408104	0.997264	FALSE
KINASE-PSP_ERK1	I6TRR8|BRAF|T|614|STTGLSAtPPASLPG	BRAF	0.00101654	0.995124	FALSE	0.00989763	0.957626	FALSE
KINASE-PSP_ERK1	O00429|DNM1L|S|616|PIPIMPAsPQKGHAV	DNM1L	0.034537	0.577441	FALSE	0.0128475	0.907665	FALSE
KINASE-PSP_ERK1	O95817|BAG3|S|289|RSSTPLHsPSPIRVH	BAG3	0.0927002	0.691441	FALSE	0.0410019	0.999031	FALSE
KINASE-PSP_ERK1	O95817|BAG3|T|285|GSPARSStPLHSPSP	BAG3	-0.0921376	0.949183	FALSE	-0.0630583	0.999031	FALSE
KINASE-PSP_ERK1	P08047|SP1|S|59|GGQESQPsPLALLAA	SP1	-0.0144021	0.951392	FALSE	0.0125389	0.960318	FALSE
KINASE-PSP_ERK1	P11388|TOP2A|S|1213|QMAEVLPsPRGQRVI	TOP2A	-0.0785845	0.702392	FALSE	-0.036901	0.915634	FALSE
KINASE-PSP_ERK1	P11388|TOP2A|S|1247|KNENTEGsPQEDGVE	TOP2A	0.00950951	0.961243	FALSE	0.0616555	0.447342	FALSE
KINASE-PSP_ERK1	P11388|TOP2A|S|1393|GSVPLSSsPPATHFP	TOP2A	0.0487116	0.963275	FALSE	0.0439186	0.997264	FALSE
KINASE-PSP_ERK1	P12980|LYL1|S|36|APPPKPAsPGPPQVE	LYL1	0.0601116	0.917819	FALSE	0.0754864	0.91002	FALSE
KINASE-PSP_ERK1	P15336|ATF2|T|69|SVIVADQtPTPTRFL	ATF2	0.00685166	0.998283	FALSE	0.00439315	0.997359	FALSE
KINASE-PSP_ERK1	P15336|ATF2|T|71|IVADQTPtPTRFLKN	ATF2	-0.0793344	0.611331	FALSE	0.0170594	0.959864	FALSE
KINASE-PSP_ERK1	P16949|STMN1|S|25|QAFELILsPRSKESV	STMN1	0.0950752	0.00797197	FALSE	0.0306377	0.620221	FALSE
KINASE-PSP_ERK1	P16949|STMN1|S|38|SVPEFPLsPPKKKDL	STMN1	-0.00778062	0.958725	FALSE	-0.00600737	0.970705	FALSE
KINASE-PSP_ERK1	P27361|MAPK3|Y|204|HTGFLTEyVATRWYR	MAPK3	-0.0337978	0.943166	FALSE	-0.0223308	0.978103	FALSE
KINASE-PSP_ERK1	P27824|CANX|S|583|EDEILNRsPRNRKPR	CANX	-0.0307877	0.533405	FALSE	-0.0107938	0.905144	FALSE
KINASE-PSP_ERK1	P28482|MAPK1|Y|187|HTGFLTEyVATRWYR	MAPK1	-0.0191106	0.972802	FALSE	0.082565	0.836022	FALSE
KINASE-PSP_ERK1	P29590|PML|S|36|PSEGRQPsPSPSPTE	PML	0.020499	0.989275	FALSE	0.0326286	0.882195	FALSE
KINASE-PSP_ERK1	P29590|PML|S|40|RQPSPSPsPTERAPA	PML	0.020499	0.989275	FALSE	0.0213771	0.997359	FALSE
KINASE-PSP_ERK1	P29590|PML|S|527|PHLDGPPsPRSPVIG	PML	-0.0851763	0.0453976	FALSE	-0.0235763	0.783776	FALSE
KINASE-PSP_ERK1	P29590|PML|S|530|DGPPSPRsPVIGSEV	PML	-0.038642	0.925018	FALSE	0.0031292	0.999031	FALSE
KINASE-PSP_ERK1	P29966|MARCKS|S|46|VKVNGDAsPAAAESG	MARCKS	-0.00816061	0.941337	FALSE	-0.0192599	0.792463	FALSE
KINASE-PSP_ERK1	P33981|TTK|S|821|GQLVGLNsPNSILKA	TTK	0.0146688	0.951392	FALSE	-0.050761	0.712229	FALSE
KINASE-PSP_ERK1	P38936|CDKN1A|S|130|SGEQAEGsPGGPGDS	CDKN1A	-0.103511	0.505768	FALSE	-0.101104	0.495459	FALSE
KINASE-PSP_ERK1	P42224|STAT1|S|727|TDNLLPMsPEEFDEV	STAT1	0.0521282	0.559575	FALSE	0.0156582	0.927908	FALSE
KINASE-PSP_ERK1	P49023|PXN|S|126|SFPNKQKsAEPSPTV	PXN	-0.0982437	0.932387	FALSE	-0.0502448	0.997359	FALSE
KINASE-PSP_ERK1	P49407|ARRB1|S|412|EEEDGTGsPQLNNR_	ARRB1	0.00865616	0.920337	FALSE	-0.00750156	0.939815	FALSE
KINASE-PSP_ERK1	P49790|NUP153|S|334|RIPSIVSsPLNSPLD	NUP153	-0.109854	0.436112	FALSE	-0.0929239	0.525642	FALSE
KINASE-PSP_ERK1	P49790|NUP153|S|338|IVSSPLNsPLDRSGI	NUP153	-0.109854	0.436112	FALSE	-0.0929239	0.525642	FALSE
KINASE-PSP_ERK1	P62070|RRAS2|S|186|QEQECPPsPEPTRKE	RRAS2	0.0199219	0.740062	FALSE	-0.0327235	0.482962	FALSE
KINASE-PSP_ERK1	P78347|GTF2I|S|668|INTKALQsPKRPRSP	GTF2I	-0.206479	0.831839	FALSE	-0.161381	0.962886	FALSE
KINASE-PSP_ERK1	P78347|GTF2I|S|674|QSPKRPRsPGSNSKV	GTF2I	0.00969419	0.955723	FALSE	0.00932253	0.960318	FALSE
KINASE-PSP_ERK1	Q02447|SP3|S|73|CSKIGPPsPGDDEEE	SP3	0.0148162	0.95495	FALSE	-0.0109394	0.970934	FALSE
KINASE-PSP_ERK1	Q02750|MAP2K1|T|292|ETPPRPRtPGRPLSS	MAP2K1	0.00225788	0.998767	FALSE	0.0204369	0.997359	FALSE
KINASE-PSP_ERK1	Q05209|PTPN12|S|571|KTVSLTPsPTTQVET	PTPN12	0.0557846	0.703253	FALSE	0.0911898	0.399194	FALSE
KINASE-PSP_ERK1	Q13541|EIF4EBP1|S|65|FLMECRNsPVTKTPP	EIF4EBP1	-0.087002	0.0863177	FALSE	-0.0786822	0.112185	FALSE
KINASE-PSP_ERK1	Q13614|MTMR2|S|58|STSADNFsPDLRVLR	MTMR2	0.0115046	0.926842	FALSE	0.0145858	0.90417	FALSE
KINASE-PSP_ERK1	Q14247|CTTN|S|405|KTQTPPVsPAPQPTE	CTTN	0.142363	0.00049763	TRUE	0.116351	0.00266048	TRUE
KINASE-PSP_ERK1	Q14247|CTTN|S|418|TEERLPSsPVYEDAA	CTTN	0.119714	0.000269937	TRUE	0.101595	0.000978291	TRUE
KINASE-PSP_ERK1	Q15596|NCOA2|S|736|TIKQEPVsPKKKENA	NCOA2	-0.0355796	0.960444	FALSE	-0.00828356	0.997359	FALSE
KINASE-PSP_ERK1	Q15796|SMAD2|T|8|MSSILPFtPPVVKRL	SMAD2	-0.0808355	0.845255	FALSE	-0.0774196	0.915269	FALSE
KINASE-PSP_ERK1	Q16254|E2F4|S|384|FAPLLRLsPPPGDHD	E2F4	0.244081	0.0163971	TRUE	0.107337	0.463215	FALSE
KINASE-PSP_ERK1	Q8IZP0|ABI1|S|183|PPTQKPPsPPMSGRG	ABI1	0.00594166	0.95034	FALSE	0.0187947	0.74595	FALSE
KINASE-PSP_ERK1	Q8N122|RPTOR|S|863|LTQSAPAsPTNKGVH	RPTOR	-0.009857	0.972802	FALSE	-0.0312667	0.899179	FALSE
KINASE-PSP_ERK1	Q92797|SYMPK|T|1257|VGEDAMKtPSPAAED	SYMPK	-0.0208859	0.994464	FALSE	0.0343389	0.999031	FALSE
KINASE-PSP_ERK1	Q92934|BAD|S|75|EIRSRHSsYPAGTED	BAD	-0.0433544	0.842251	FALSE	-0.0331111	0.905053	FALSE
KINASE-PSP_ERK1	Q92974|ARHGEF2|S|960|SRLSPPHsPRDFTRM	ARHGEF2	-0.0241926	0.937872	FALSE	-0.0281292	0.927683	FALSE
KINASE-PSP_ERK1	Q969V6|MRTFA|S|454|TGSTPPVsPTPSERS	MRTFA	-0.087064	0.896517	FALSE	-0.0139722	0.999031	FALSE
KINASE-PSP_ERK1	Q9UHB6|LIMA1|S|362|PVHPKPLsPDSRASS	LIMA1	0.0160351	0.874141	FALSE	-0.010744	0.939749	FALSE
[truncated: 2,861 more rows]
